# Supplementary material for: The Transcription Factor Pdr802 Regulates Titan Cell Formation and Pathogenicity of Cryptococcus neoformans
Source: mBio. 2021 Mar 9;12(2):e03457-20. doi: 10.1128/mBio.03457-20 (PMC8092302; doi:10.1128/mBio.03457-20)
Supplement: DATA SET S1 [file mBio.03457-20-sd001.xlsx]

## Sheet: 1. ChIP-Seq peaks, annotated
Data Set S1. Pdr802 ChIP-Seq, RNA-Seq, and Dual-Threshold Optimization (DTO) data.
Sheet 1: ChIP-Seq peaks that occur in gene promoter regions, annotated.
Fold enrichment and adjusted p (q) values for ChIP-Seq results are shown only for peaks with fold enrichment ≥ 2 and in gene promoters. Annotations are from FungiDB.
Gene ID	Product Description	Gene Name	Fold Enrichment (mCherry/control)	neg Log10 qValue
CNAG_01061	Serine/Threonine Protein Kinase	FRK102	5.33245	668.045
CNAG_05515	Hypothetical Protein		4.93513	573.428
CNAG_01902	General Transcriptional Repressor		4.77381	536.334
CNAG_05229	Stomatin Family Protein		4.44819	464.017
CNAG_02554	Sugar Transporter		4.3735	447.959
CNAG_06704	Hypothetical Protein		4.31674	435.952
CNAG_01448	Hypothetical Protein		3.94332	359.568
CNAG_00337	Hypothetical Protein		3.92241	355.396
CNAG_06567	Hypothetical Protein		3.86001	367.111
CNAG_05867	L-Fucose Transporter		3.76408	324.332
CNAG_00400	Secondary Thiamine-Phosphate Synthase Enzyme		3.74303	331.508
CNAG_01889	Glutathione S-Transferase		3.58185	289.785
CNAG_07415	Hypothetical Protein		3.56691	287.013
CNAG_03346	Bzip Transcription Factor, Putative	BZP4	3.51613	277.659
CNAG_04658	Hypothetical Protein		3.43248	262.491
CNAG_00879	Glutamate Dehydrogenase		3.37871	252.903
CNAG_07549	Hypothetical Protein		3.3578	249.211
CNAG_05785	Putative Transcription Factor	STB4	3.32793	243.969
CNAG_07641	Monosaccharide Transporter		3.32195	242.927
CNAG_06568	Ran Protein Kinase	SKS1	3.31896	242.406
CNAG_05147	Hypothetical Protein		3.24428	229.523
CNAG_01925	Hypothetical Protein		3.23233	227.486
CNAG_01181	Small Subunit Ribosomal Protein S27Ae		3.19947	221.917
CNAG_04176	Hypothetical Protein	HSF2	3.19349	220.909
CNAG_03426	Gdp-Mannose Transporter 2	GMT2	3.18994	226.289
CNAG_07876	Hypothetical Protein		3.18585	310.731
CNAG_01204	Atp Synthase F1, Delta Subunit		3.16362	215.891
CNAG_02335	Hypothetical Protein		3.13375	210.909
CNAG_01385	Glycosylinositolphosphoceramide Galactosyltransferase	GGT1	3.13076	210.413
CNAG_01865	Hypothetical Protein		3.10985	206.95
CNAG_02658	Hypothetical Protein		3.05123	198.625
CNAG_01701	Rta1 Domain-Containing Protein		3.01425	191.382
CNAG_00865	Maltose O-Acetyltransferase	CAS92	3.00875	191.974
CNAG_01009	Hypothetical Protein		3.0023	189.468
CNAG_07516	Hypothetical Protein		3.0023	189.468
CNAG_00393	1,4-Alpha-Glucan-Branching Enzyme		2.99932	188.991
CNAG_00122	Alpha-Amylase		2.99633	188.514
CNAG_00051	Putative Set3C Deacetylase Complex Subunit	SNT1	2.99633	188.514
CNAG_00178	Dna Repair Protein Rev1		2.99035	187.562
CNAG_01155	Glycerol Kinase	GUT1	2.95749	182.355
CNAG_01182	Cytoplasmic Protein		2.95749	182.355
CNAG_01939	Hypothetical Protein		2.95084	198.682
CNAG_01016	Vacuolar Membrane Protein		2.94554	180.476
CNAG_01354	Hypothetical Protein		2.94255	180.008
CNAG_01013	Chromatin Binding Protein		2.91766	182.266
CNAG_02814	Glycerol-3-Phosphate Dehydrogenase		2.8858	171.195
CNAG_01847	Hypothetical Protein		2.88281	170.735
CNAG_01446	Heat Shock Protein, 12Kda	HSP12	2.85891	167.078
CNAG_01015	Cytoplasmic Protein		2.84995	165.714
CNAG_06813	O-Glucosyltransferase, Putative	CAP1alpha	2.84397	164.807
CNAG_03705	Hypothetical Protein		2.84176	184.66
CNAG_01166	Urease Accessory Protein	URE4	2.838	163.902
CNAG_00883	Putative Zn2-Cys6 Zinc-Finger Transcription Factor	ECM2201	2.83202	162.999
CNAG_00581	Saccharopepsin		2.82605	162.097
CNAG_02183	Anaphase-Promoting Complex Subunit 1		2.82007	161.197
CNAG_04837	Bhlh Family Transcription Factor	MLN1	2.8141	160.299
CNAG_01919	Hypothetical Protein		2.79617	157.616
CNAG_01864	Hypothetical Protein		2.78794	178.603
CNAG_01993	Hypothetical Protein		2.78771	157.16
CNAG_01405	Hypothetical Protein		2.77825	154.951
CNAG_01116	Beta-Ketoacyl Reductase		2.77526	154.508
CNAG_01222	Hypothetical Protein		2.76929	153.624
CNAG_01177	Nuclear Envelope-Endoplasmic Reticulum Network Protein		2.7663	153.183
CNAG_01947	2,4-Dienoyl-Coa Reductase		2.76033	152.302
CNAG_00904	Aflatoxin Efflux Pump Aflt		2.75136	150.984
CNAG_01230	Chitin Deacetylase 2	MP98	2.74285	156.495
CNAG_05381	Myo-Inositol Transporter, Putative	ITR3C	2.74019	158.978
CNAG_00923	Membrane Protein		2.73941	149.234
CNAG_01158	Branchpoint-Bridging Protein		2.73045	147.927
CNAG_00978	Nadh Dehydrogenase (Ubiquinone) 1 Alpha Subcomplex 9		2.72149	146.624
CNAG_03914	Hypothetical Protein	FZC14	2.71405	151.172
CNAG_02010	Tartrate Transporter		2.71253	145.324
CNAG_00269	Sorbitol Dehydrogenase		2.70954	144.892
CNAG_01360	Pumilio Domain-Containing Protein C		2.70357	144.029
CNAG_00442	Cyclin		2.69797	171.302
CNAG_06836	Oxidoreductase		2.69759	143.168
CNAG_01224	Large Subunit Ribosomal Protein L18-A		2.68863	141.88
CNAG_05662	Polyol Transporter Protein 1	PTP1	2.68564	141.451
CNAG_01965	Hypothetical Protein		2.68265	141.024
CNAG_06104	Hypothetical Protein		2.68255	144.279
CNAG_01397	Mitochondrial Import Inner Membrane Translocase Subunit		2.67967	140.596
CNAG_01153	Small Subunit Ribosomal Protein S13E		2.6707	139.317
CNAG_07491	Glutaredoxin		2.6707	139.317
CNAG_04756	Hypothetical Protein		2.66772	138.892
CNAG_07433	Hypothetical Protein	BND1	2.66473	138.467
CNAG_07438	3-Keto Sterol Reductase		2.66473	138.467
CNAG_01088	Hypothetical Protein		2.65278	136.771
CNAG_00925	Identified Spore Protein 7	ISP7	2.64382	135.503
CNAG_01232	Calcium-Translocating P-Type Atpase, Pmca-Type	PMC1	2.64083	135.081
CNAG_01138	Cytochrome C Peroxidase, Mitochondrial	CCP1	2.62888	133.4
CNAG_01239	Chitin Deacetylase	CDA3	2.62875	142.839
CNAG_00977	Vhs Domain-Containing Protein		2.62589	132.98
CNAG_01195	Cation-Transporting Atpase 13A3/4/5		2.62291	132.562
CNAG_07437	3-Keto Sterol Reductase	ERG27	2.61992	132.143
CNAG_01053	Nuclear Pore Complex Protein Nup160		2.61693	131.725
CNAG_01076	4-Aminobutyrate Aminotransferase		2.61096	130.891
CNAG_01413	Nucleolysin Tia-1/Tiar	PUB1	2.602	129.642
CNAG_00997	Hypothetical Protein		2.59602	128.812
CNAG_00994	Protein Mago Nashi		2.59303	128.398
CNAG_01152	Small Subunit Ribosomal Protein S6E		2.59303	128.398
CNAG_05864	Hypothetical Protein		2.59303	128.398
CNAG_01019	Superoxide Dismutase [Cu-Zn]	SOD1	2.59005	127.984
CNAG_01386	Phosphatidylinositol Glycan, Class P		2.58706	127.571
CNAG_01119	Pot Family Proton-Dependent Oligopeptide Transporter		2.58407	127.158
CNAG_01552	Blocked Early In Transport 1		2.58108	126.745
CNAG_02093	Hypothetical Protein		2.57511	125.923
CNAG_07436	Hypothetical Protein		2.56316	124.281
CNAG_01212	Hypothetical Protein		2.56017	123.873
CNAG_01372	Hypothetical Protein		2.55718	123.464
CNAG_03397	Hypothetical Protein		2.5542	123.056
CNAG_01030	Hypothetical Protein		2.55121	122.648
CNAG_01150	Omega-6 Fatty Acid Desaturase (Delta-12 Desaturase)		2.54822	122.241
CNAG_07435	Transcriptional Activator Hap2, Putative	HAP2	2.54822	122.241
CNAG_06779	Small Nuclear Ribonucleoprotein D1		2.54225	121.429
CNAG_01021	Atp Phosphoribosyltransferase		2.53926	121.023
CNAG_07442	Phosphatidylglycerol/Phosphatidylinositol Transfer Protein		2.53926	121.023
CNAG_00990	F-Type H -Transporting Atpase Subunit H		2.53329	120.213
CNAG_01367	Hypothetical Protein		2.52432	119.002
CNAG_02965	Hypothetical Protein		2.52432	119.002
CNAG_01031	Hypothetical Protein		2.52134	118.599
CNAG_06758	Efflux Protein		2.51726	118.657
CNAG_01040	Carboxypeptidase D		2.51022	131.026
CNAG_01369	Hypothetical Protein		2.50939	116.994
CNAG_00674	Hypothetical Protein		2.5064	116.593
CNAG_01193	Hypothetical Protein		2.5064	116.593
CNAG_01215	Hypothetical Protein		2.5064	116.593
CNAG_00192	Hypothetical Protein		2.50341	116.193
CNAG_07434	Had Hydrolase, Family Iiid		2.50341	116.193
CNAG_01144	Replication Factor A1	RPA70	2.49744	115.395
CNAG_05170	Hypothetical Protein	PIP2	2.49146	114.6
CNAG_00975	Hypothetical Protein		2.48848	114.203
CNAG_02255	Bnr/Asp-Box Repeat Family Protein		2.48509	128.014
CNAG_04836	Nuclear Protein	FZC10	2.4825	113.41
CNAG_01060	Hypothetical Protein		2.47951	113.015
CNAG_01221	Di-Trans,Poly-Cis-Decaprenylcistransferase		2.47951	113.015
CNAG_01043	Hypothetical Protein		2.47432	121.041
CNAG_06805	Hypothetical Protein		2.47354	112.225
CNAG_02188	Hypothetical Protein		2.46756	111.437
CNAG_03438	Hexose Transporter	HXT1	2.46606	112.243
CNAG_01063	Wd-Repeat Protein Mip1		2.46159	110.651
CNAG_03859	Transcriptional Regulator Medusa		2.45999	127.146
CNAG_01123	Drap Deaminase		2.45561	109.868
CNAG_01159	Pre-Mrna-Splicing Factor Slu7		2.45561	109.868
CNAG_01388	Hypothetical Protein		2.44964	109.086
CNAG_01400	3-Deoxy-7-Phosphoheptulonate Synthase		2.44964	109.086
CNAG_01843	Elongation Factor Ts, Mitochondrial		2.44367	108.307
CNAG_00547	Hypothetical Protein		2.44068	107.918
CNAG_01082	Hypothetical Protein		2.44068	107.918
CNAG_01148	Fk506-Binding Protein 4	FPR3	2.43769	107.53
CNAG_00765	Hypothetical Protein		2.43172	106.755
CNAG_00932	Hypothetical Protein		2.43172	106.755
CNAG_01229	L-Mandelate Dehydrogenase		2.43172	106.755
CNAG_00864	Myo-Inositol Transporter, Putative	ITR2	2.42873	106.368
CNAG_01062	Camk/Camkl/Pask Protein Kinase	PSK201	2.42873	106.368
CNAG_01214	Alpha-1,6-Mannosyltransferase	HOC2	2.42873	106.368
CNAG_01147	Arp2/3 Complex 20 Kda Subunit		2.42574	105.982
CNAG_06811	Large Subunit Ribosomal Protein L22E	RPL22alpha	2.42275	105.596
CNAG_07962	Hypothetical Protein		2.42275	105.596
CNAG_07470	High-Affinity Phosphodiesterase	PDE2	2.41977	105.211
CNAG_07869	Hypothetical Protein		2.41977	105.211
CNAG_01164	Glutamine-Fructose-6-Phosphate Transaminase (Isomerizing)		2.41678	104.827
CNAG_04103	Hypothetical Protein		2.41678	104.827
CNAG_00989	Ubiquitin Carboxyl-Terminal Hydrolase L5	UCH2	2.4108	104.059
CNAG_01106	V-Type H -Transporting Atpase Subunit I	VPH1	2.4108	104.059
CNAG_00982	Hypothetical Protein		2.40782	103.677
CNAG_00938	Hypothetical Protein		2.40483	103.294
CNAG_01024	Translocation Protein Sec72		2.39885	102.532
CNAG_01412	Phosphatidate Phosphatase Lpin		2.38989	101.392
CNAG_01451	Hypothetical Protein		2.3869	101.013
CNAG_06750	Hypothetical Protein		2.38392	100.635
CNAG_00933	Hypothetical Protein		2.38093	100.257
CNAG_00998	Hypothetical Protein		2.38093	100.257
CNAG_01091	U5 Small Nuclear Ribonucleoprotein Component		2.37496	99.5031
CNAG_03894	Putative Zn2-Cys6 Zinc-Finger Transcription Factor	PDR802	2.37496	99.5031
CNAG_01802	Fe-S Cluster Assembly Protein Dre2		2.37197	99.1269
CNAG_01174	Hypothetical Protein		2.36898	98.7512
CNAG_01199	Nuclear Pore Complex Protein Nup62		2.36898	98.7512
CNAG_01054	Rna Polymerase Ii Subunit A Domain Phosphatase Ssu72		2.36599	98.3763
CNAG_07419	Hypothetical Protein		2.36599	98.3763
CNAG_01332	Small Subunit Ribosomal Protein S24E		2.35703	97.2542
CNAG_01365	Hypothetical Protein		2.35703	97.2542
CNAG_01143	Hypothetical Protein		2.35404	96.8811
CNAG_01439	U4/U6 Small Nuclear Ribonucleoprotein Prp4		2.35404	96.8811
CNAG_04625	Cerevisin		2.35404	96.8811
CNAG_01170	Small Subunit Ribosomal Protein S17		2.35106	96.5089
CNAG_01104	Ribosomal Rna-Processing Protein 8		2.34807	96.1369
CNAG_01171	Hypothetical Protein		2.34807	96.1369
CNAG_01358	Hypothetical Protein		2.34807	96.1369
CNAG_01438	Cell-Cycle Box Factor Subunit Swi6, Putative	SWI6	2.34807	96.1369
CNAG_07005	Armadillo/Beta-Catenin Repeat Protein	BSP2	2.34807	96.1369
CNAG_02526	Hypothetical Protein		2.34103	97.476
CNAG_01175	Hypothetical Protein		2.34084	97.8215
CNAG_01231	Agmatinase		2.33911	95.0253
CNAG_01441	Hypothetical Protein		2.33911	95.0253
CNAG_03772	High-Affinity Glucose Transporter	HXS1	2.33552	96.0456
CNAG_01028	Hypothetical Protein		2.33313	94.2872
CNAG_01169	Aspartyl Aminopeptidase		2.33313	94.2872
CNAG_01184	Hypothetical Protein		2.33313	94.2872
CNAG_01188	Peroxin-19		2.33313	94.2872
CNAG_00914	Glucosidase	KRE6	2.33015	93.9186
CNAG_01408	Ph And Sec7 Domain-Containing Protein		2.32716	93.5509
CNAG_01052	Hypothetical Protein		2.32417	93.1836
CNAG_01183	Hypothetical Protein	LSB1	2.32417	93.1836
CNAG_01420	Hypothetical Protein		2.32417	93.1836
CNAG_06752	Hypothetical Protein		2.32417	93.1836
CNAG_04517	Hypothetical Protein		2.32351	95.265
CNAG_06346	Barwin-Like Protein 1	BLP1	2.32118	92.8167
CNAG_01389	Hypothetical Protein		2.3182	92.4506
CNAG_04292	Hypothetical Protein		2.31584	101.564
CNAG_01092	Hypothetical Protein		2.31521	92.0851
CNAG_01368	Hypothetical Protein		2.31521	92.0851
CNAG_00861	3-Hydroxyacyl-Coa Dehydrogenase		2.31222	91.72
CNAG_01105	Hypothetical Protein		2.31222	91.72
CNAG_01202	Hypothetical Protein		2.31222	91.72
CNAG_01216	6-Phosphogluconolactonase		2.31222	91.72
CNAG_01445	Autophagy-Like Protein 9	APG9	2.30923	91.3557
CNAG_04962	Hypothetical Protein		2.30923	91.3557
CNAG_01113	Hypothetical Protein		2.30625	90.9916
CNAG_01815	Hypothetical Protein		2.30625	90.9916
CNAG_01120	Pyruvate Dehydrogenase Complex Dihydrolipoamide Acetyltransferase		2.30027	90.2658
CNAG_01189	Dna-Directed Rna Polymerase I Subunit Rpa1		2.30027	90.2658
CNAG_01337	Wd-Repeat Protein		2.30027	90.2658
CNAG_01126	Guanine Nucleotide Exchange Protein For Adp- Robosylation Factor		2.29728	89.9036
CNAG_01209	1-Phosphatidylinositol-3-Phosphate 5-Kinase	FAB1	2.2943	89.5421
CNAG_06190	N-Acetylglucosamine-6-Phosphate Deacetylase		2.2943	89.5421
CNAG_01444	Dna-Directed Rna Polymerase Ii Subunit Rpb4	RPB4	2.29131	89.1812
CNAG_03672	Bet3 Family Protein		2.29131	89.1812
CNAG_04623	Hypothetical Protein		2.29131	89.1812
CNAG_00407	Glyoxal Oxidase		2.28832	88.8204
CNAG_01156	Capsular Related Protein	CAP2	2.28832	88.8204
CNAG_01165	D-Erythro-Sphingosine Kinase	LCB5	2.28832	88.8204
CNAG_01190	Vesicle Transporter Sec22		2.28832	88.8204
CNAG_00868	Hypothetical Protein		2.28533	88.4605
CNAG_01796	Hypothetical Protein		2.28533	88.4605
CNAG_00920	Yjef Family Protein		2.28235	88.1013
CNAG_06809	Iks Protein Kinase	IKS1	2.27965	89.2475
CNAG_01108	Allantoicase	DAL2	2.27936	87.7422
CNAG_01112	Xenobiotic Reductase		2.27637	87.384
CNAG_01180	Hypothetical Protein		2.27637	87.384
CNAG_01039	Superkiller Protein 3		2.2704	86.669
CNAG_01093	Hypothetical Protein		2.2704	86.669
CNAG_07416	Exosome Complex Component Rrp41		2.2704	86.669
CNAG_01173	Lag1 Family Transcription Factor, Putative	LAG1	2.26741	86.3126
CNAG_01051	Dynactin 1	NIP100	2.26442	85.9565
CNAG_07402	Pantothenate Transporter		2.26442	85.9565
CNAG_01044	Dihydroceramidase		2.26144	85.601
CNAG_01172	Parallel Beta-Helix Repeat Protein	PBX1	2.26144	85.601
CNAG_01198	Small Nuclear Ribonucleoprotein F		2.26144	85.601
CNAG_05697	Hypothetical Protein		2.26031	87.3007
CNAG_00921	Glutathione Transferase		2.25845	85.2462
CNAG_01744	Phosphatase	HAD1	2.25845	85.2462
CNAG_01087	Hypothetical Protein		2.25546	84.8917
CNAG_01920	Polyubiquitin	UBI4	2.25546	84.8917
CNAG_07441	Hypothetical Protein		2.25546	84.8917
CNAG_00916	Transcription Factor		2.25247	84.5379
CNAG_01163	Dna Repair And Recombination Protein Rad54-Like Protein	RAD54	2.25247	84.5379
CNAG_01211	Hypothetical Protein		2.25247	84.5379
CNAG_00936	Lipid Particle Protein		2.24949	84.1847
CNAG_01107	Phosphatidylinositol Glycan, Class A		2.24949	84.1847
CNAG_01185	Hsp70-Like Protein		2.24949	84.1847
CNAG_01178	Nuclear Envelope-Endoplasmic Reticulum Network Protein		2.24351	83.4801
CNAG_01168	H/Aca Ribonucleoprotein Complex Subunit 4		2.24052	83.1288
CNAG_01344	Hypothetical Protein		2.24052	83.1288
CNAG_01421	Hypothetical Protein		2.24052	83.1288
CNAG_07981	Hypothetical Protein		2.24052	83.1288
CNAG_01064	Hypothetical Protein		2.23754	82.7779
CNAG_03304	Hypothetical Protein		2.23754	82.7779
CNAG_06172	Transketolase		2.23754	82.7779
CNAG_00966	Aromatic-L-Amino-Acid Decarboxylase		2.23455	82.4278
CNAG_06763	Serine-Trna Ligase		2.23254	87.4944
CNAG_01340	Atpase		2.23156	82.0782
CNAG_01969	Zinc Metalloprotease		2.23156	82.0782
CNAG_01046	N,N-Dimethylglycine Oxidase		2.22857	81.7293
CNAG_01213	Hypothetical Protein		2.22857	81.7293
CNAG_01359	Dna-Directed Rna Polymerase Ii Subunit Rpb7		2.22857	81.7293
CNAG_05940	Hypothetical Protein	ZFC3	2.22857	81.7293
CNAG_00748	Hypothetical Protein		2.22559	81.381
CNAG_01235	Dna-Directed Rna Polymerase Ii Subunit Rpb2		2.22559	81.381
CNAG_01236	Rrna-Processing Protein Ebp2		2.22559	81.381
CNAG_00183	Alternative Cyclin Pcl12		2.2226	81.0331
CNAG_01080	Glycolate Oxidase		2.2226	81.0331
CNAG_01090	Alpha/Beta Hydrolase Fold Protein		2.2226	81.0331
CNAG_01207	Hypothetical Protein		2.2226	81.0331
CNAG_01335	Hypothetical Protein		2.2226	81.0331
CNAG_01723	Hypothetical Protein		2.22226	87.368
CNAG_00896	Transcription Factor	FZC34	2.21961	80.6862
CNAG_01187	Ribosome Production Factor 2		2.21961	80.6862
CNAG_01220	Mitochondrial Fad-Linked Sulfhydryl Oxidase Erv1		2.21961	80.6862
CNAG_01949	Chlorophyll Synthesis Pathway Protein Bchc		2.21961	80.6862
CNAG_06806	Electron Transfer Flavoprotein Alpha Subunit	ETF1alpha	2.21961	80.6862
CNAG_01122	Hypothetical Protein		2.21663	80.3396
CNAG_01137	Aconitate Hydratase, Mitochondrial		2.21663	80.3396
CNAG_01210	Hypothetical Protein		2.21663	80.3396
CNAG_01355	Thioredoxin		2.21663	80.3396
CNAG_01074	Neutral Amino Acid Transporter		2.21364	79.9936
CNAG_01203	Dual Specificity Phosphatase 12		2.21364	79.9936
CNAG_07440	Nuclear Distribution Protein Pac1		2.21364	79.9936
CNAG_01217	Protein Mpe1		2.21065	79.6486
CNAG_01132	Nucleolar Protein 6		2.20766	79.304
CNAG_01399	Hypothetical Protein		2.20766	79.304
CNAG_02872	Hypothetical Protein		2.20766	79.304
CNAG_01186	Hypothetical Protein		2.20468	78.9596
CNAG_03333	Cytoplasmic Protein		2.20468	78.9596
CNAG_06501	1,3-Beta-Glucanosyltransferase		2.20468	78.9596
CNAG_00996	Dolichyl-Phosphate-Mannose-Protein Mannosyltransferase	PMT4	2.20169	78.6162
CNAG_01022	Hypothetical Protein		2.20169	78.6162
CNAG_01048	Hypothetical Protein		2.20169	78.6162
CNAG_01083	26S Proteasome Regulatory Subunit N5	RPN5	2.20169	78.6162
CNAG_01089	Hypothetical Protein		2.20169	78.6162
CNAG_01115	Hypothetical Protein		2.20169	78.6162
CNAG_01035	20S Proteasome Subunit Alpha 4		2.1987	78.2732
CNAG_01081	Hypothetical Protein		2.1987	78.2732
CNAG_03193	Hypothetical Protein		2.1987	78.2732
CNAG_06764	Short-Chain Dehydrogenase		2.1987	78.2732
CNAG_01071	Hypothetical Protein		2.19571	77.931
CNAG_01078	Aldehyde Dehydrogenase (Nad)		2.19571	77.931
CNAG_01191	Long-Chain Fatty Acid Transporter, Long-Chain Fatty Acid Transporter		2.19571	77.931
CNAG_00531	Potassium/Sodium Efflux P-Type Atpase, Fungal- Type	ENA1	2.19453	87.5847
CNAG_00986	Adenylyltransferase And Sulfurtransferase	UBA4	2.19273	77.5893
CNAG_01029	Impact Family Protein		2.19273	77.5893
CNAG_01073	Hypothetical Protein		2.19273	77.5893
CNAG_01161	Hypothetical Protein		2.19273	77.5893
CNAG_01196	Tyrosyl-Dna Phosphodiesterase 1		2.19273	77.5893
CNAG_07424	Dna-Directed Rna Polymerase I, Ii, And Iii Subunit Rpabc4		2.19273	77.5893
CNAG_01018	Histone-Lysine N-Methyltransferase Su(Var)3-9		2.18974	77.248
CNAG_01208	Calcium-Channel Protein Cch1	CCH1	2.18974	77.248
CNAG_01813	Mannose-1-Phosphate Guanyltransferase		2.18974	77.248
CNAG_07400	Aspartate-Trna(Asn) Ligase		2.18974	77.248
CNAG_07409	Dna-Directed Rna Polymerase, Mitochondrial	RPO41alpha	2.18974	77.248
CNAG_00930	Argininosuccinate Synthase		2.18675	76.9075
CNAG_01136	Hypothetical Protein		2.18675	76.9075
CNAG_00983	Hypothetical Protein		2.18376	76.5678
CNAG_01025	Hypothetical Protein		2.18376	76.5678
CNAG_01041	Hypothetical Protein		2.18376	76.5678
CNAG_01916	Dna Mismatch Repair Protein Msh6		2.18376	76.5678
CNAG_00985	Hypothetical Protein		2.17779	75.8897
CNAG_01027	Succinate-Semialdehyde Dehydrogenase (Nadp)		2.17779	75.8897
CNAG_01056	Hypothetical Protein		2.17779	75.8897
CNAG_01084	Ubiquitin-Conjugating Enzyme 4	UBC4	2.17779	75.8897
CNAG_06810	Hypothetical Protein		2.17779	75.8897
CNAG_01085	Hypothetical Protein		2.1748	75.5517
CNAG_01145	Hypothetical Protein		2.1748	75.5517
CNAG_01228	Hypothetical Protein		2.1748	75.5517
CNAG_03644	Capsule Related Protein	CAS3	2.1748	75.5517
CNAG_01135	Delta(3,5)-Delta(2,4)-Dienoyl-Coa Isomerase		2.17181	75.2142
CNAG_01167	Chromosome Associated Protein	URE2	2.17181	75.2142
CNAG_01789	Hypothetical Protein		2.17181	75.2142
CNAG_01002	Hypothetical Protein		2.16883	74.8774
CNAG_01151	Ubiquitin-Conjugating Enzyme E2 D/E	UBC5	2.16883	74.8774
CNAG_01197	Ran Gtpase-Activating Protein 1		2.16883	74.8774
CNAG_01428	Translation Initiation Factor 5A		2.16883	74.8774
CNAG_00928	Peptidase		2.16584	74.5413
CNAG_01234	Spore Wall Assembly-Associated Protein		2.16584	74.5413
CNAG_01370	Hypothetical Protein		2.16584	74.5413
CNAG_01057	Cop9 Signalosome Complex Subunit 2		2.16285	74.2056
CNAG_01154	Hypothetical Protein		2.16285	74.2056
CNAG_01419	Hypothetical Protein		2.16285	74.2056
CNAG_01020	Hypothetical Protein		2.15987	73.8709
CNAG_01129	Lanosterol Synthase	ERG7	2.15987	73.8709
CNAG_01402	Actin Binding Protein		2.15987	73.8709
CNAG_00976	Carbamoyl-Phosphate Synthase, Small Subunit		2.15688	73.5365
CNAG_00981	Hypothetical Protein		2.15688	73.5365
CNAG_01012	Hypothetical Protein		2.15688	73.5365
CNAG_05144	Beta-Type Carbonic Anhydrase	CAN2	2.15688	73.5365
CNAG_07439	U3 Small Nucleolar Rna-Associated Protein 21		2.15688	73.5365
CNAG_07939	Hypothetical Protein		2.15434	73.8419
CNAG_01005	Glutaredoxin		2.15389	73.2029
CNAG_01146	U3 Small Nucleolar Rna-Associated Protein 22		2.15389	73.2029
CNAG_01338	Xeroderma Pigmentosum Group C-Complementing Protein		2.15389	73.2029
CNAG_01352	Hypothetical Protein		2.15389	73.2029
CNAG_05833	Allantoate Transporter		2.15389	73.2029
CNAG_01101	Hypothetical Protein		2.1509	72.87
CNAG_01162	Hypothetical Protein	MAK3201	2.1509	72.87
CNAG_01356	Hypothetical Protein		2.1509	72.87
CNAG_01414	Hypothetical Protein		2.14792	72.5374
CNAG_06808	Pheromone A Factor Receptor	STE3alpha	2.14792	72.5374
CNAG_07443	Hypothetical Protein	HLH4	2.14792	72.5374
CNAG_01077	Hypothetical Protein		2.14493	72.2059
CNAG_01896	Alcohol Dehydrogenase (Nadp)		2.14493	72.2059
CNAG_04737	Hypothetical Protein		2.1424	72.1101
CNAG_00935	Dna-Binding Protein		2.14194	71.8749
CNAG_01179	Dna-Directed Rna Polymerase I And Iii Subunit Rpac1		2.14194	71.8749
CNAG_01069	Hypothetical Protein		2.13895	71.5443
CNAG_01070	Class Ii Aldolase/Adducin Family Protein		2.13895	71.5443
CNAG_01121	Hypothetical Protein		2.13895	71.5443
CNAG_01417	Hypothetical Protein		2.13895	71.5443
CNAG_07444	Hypothetical Protein		2.13895	71.5443
CNAG_05138	Glucan 1,3-Beta-Glucosidase		2.13817	71.8774
CNAG_01110	Co-Chaperone		2.13597	71.2145
CNAG_01127	Hypothetical Protein		2.13597	71.2145
CNAG_01130	Hypothetical Protein		2.13597	71.2145
CNAG_01140	Atp-Dependent Rna Helicase Drs1		2.13597	71.2145
CNAG_01347	Co-Chaperone		2.13597	71.2145
CNAG_01026	Gamma-Glutamyltransferase		2.13298	70.8854
CNAG_01058	Nitric Oxide Synthase-Interacting Protein		2.13298	70.8854
CNAG_01373	Septin Ring Protein	CDC10	2.13298	70.8854
CNAG_01118	Aat Family Amino Acid Transporter		2.12924	74.0118
CNAG_01102	Oxidoreductase		2.127	70.2288
CNAG_04139	Hypothetical Protein		2.127	70.2288
CNAG_04991	Hypothetical Protein		2.127	70.2288
CNAG_07448	Urea Transporter, Putative	DUR3	2.127	70.2288
CNAG_00893	Hypothetical Protein		2.12402	69.9014
CNAG_01079	2,4-Dihydroxyhept-2-Ene-1,7-Dioic Acid Aldolase		2.12402	69.9014
CNAG_01331	Hypothetical Protein		2.12402	69.9014
CNAG_01096	Hypothetical Protein		2.11804	69.2488
CNAG_01097	Short-Chain Dehydrogenase/Reductase Sdr		2.11804	69.2488
CNAG_01429	Hypothetical Protein		2.11804	69.2488
CNAG_07412	Hypothetical Protein		2.11804	69.2488
CNAG_00968	Hypothetical Protein		2.11207	68.5986
CNAG_01349	Hypothetical Protein		2.11207	68.5986
CNAG_01390	Adenine Phosphoribosyltransferase		2.11207	68.5986
CNAG_01017	E3 Ubiquitin-Protein Ligase Shprh		2.10908	68.2746
CNAG_01055	Phospholipid Transporter		2.10908	68.2746
CNAG_01800	Hypothetical Protein		2.10908	68.2746
CNAG_07093	Hypothetical Protein		2.10908	68.2746
CNAG_07420	Hypothetical Protein		2.10908	68.2746
CNAG_01037	Dna Mismatch Repair Protein Mlh3		2.10609	67.9511
CNAG_01095	Bem46 Family Protein		2.10609	67.9511
CNAG_01351	Hypothetical Protein		2.10609	67.9511
CNAG_01842	Hypothetical Protein		2.10609	67.9511
CNAG_06456	Hypothetical Protein		2.10609	67.9511
CNAG_07373	Carbamoyl-Phosphate Synthase, Large Subunit		2.10311	67.6285
CNAG_00984	Glucose And Ribitol Dehydrogenase		2.10012	67.3063
CNAG_01065	Hypothetical Protein		2.10012	67.3063
CNAG_01350	Putative Ubiquitin Ligase	RMD5	2.10012	67.3063
CNAG_03223	Hypothetical Protein		2.10012	67.3063
CNAG_05641	Hypothetical Protein		2.10012	67.3063
CNAG_07004	Dihydrolipoyl Dehydrogenase	LPD1alpha	2.10012	67.3063
CNAG_00732	Hypothetical Protein	CCD3	2.09713	66.985
CNAG_01157	Hypothetical Protein		2.09713	66.985
CNAG_01237	Hypothetical Protein		2.09713	66.985
CNAG_01141	Exosome Complex Component Rrp40		2.09414	66.6643
CNAG_01149	Hypothetical Protein		2.09414	66.6643
CNAG_07413	Nucleolar Gtp-Binding Protein 2	NOG2	2.09414	66.6643
CNAG_01117	Elongation Factor 3	EF3	2.09116	66.3442
CNAG_00931	Protein Transporter		2.08817	66.0247
CNAG_01098	Pre-Rrna-Processing Protein Ipi1		2.08817	66.0247
CNAG_01111	Translation Initiation Factor 3 Subunit K		2.08817	66.0247
CNAG_01114	Hypothetical Protein		2.08817	66.0247
CNAG_01342	Hypothetical Protein		2.08817	66.0247
CNAG_01348	Cyanate Hydratase		2.08817	66.0247
CNAG_02405	Hypothetical Protein		2.08817	66.0247
CNAG_00915	Hypothetical Protein		2.08518	65.7061
CNAG_01411	Hypothetical Protein		2.08518	65.7061
CNAG_00970	Phosphatidate Cytidylyltransferase		2.08219	65.3879
CNAG_01139	Hypothetical Protein		2.08219	65.3879
CNAG_01200	Pre-Mrna-Splicing Factor 38A		2.08219	65.3879
CNAG_07407	Fungal Mating-Type Pheromone	MFalpha3	2.08219	65.3879
CNAG_00900	Hypothetical Protein		2.07921	65.0705
CNAG_01100	Hypothetical Protein		2.07921	65.0705
CNAG_01201	Hypothetical Protein		2.07921	65.0705
CNAG_01238	Arginine Biosynthesis Argj, Mitochondrial		2.07921	65.0705
CNAG_01881	Molecular Chaperone Grpe		2.07921	65.0705
CNAG_07612	Hypothetical Protein		2.07921	65.0705
CNAG_01045	Hypothetical Protein		2.07622	64.7537
CNAG_01049	H/Aca Ribonucleoprotein Complex Subunit 3		2.07622	64.7537
CNAG_01103	Splicing Factor 3A Subunit 2	PRP11	2.07622	64.7537
CNAG_01330	Hypothetical Protein		2.07622	64.7537
CNAG_01380	Phosphatidylserine Decarboxylase		2.07622	64.7537
CNAG_01440	Hypothetical Protein		2.07622	64.7537
CNAG_01930	Endopeptidase		2.07622	64.7537
CNAG_00941	Hypothetical Protein		2.07323	64.4376
CNAG_01008	Hypothetical Protein		2.07323	64.4376
CNAG_01398	Atp-Dependent Rna Helicase Dob1		2.07323	64.4376
CNAG_06777	Fructosyl Amino Acid Oxidase		2.07323	64.4376
CNAG_01006	Hypothetical Protein		2.07024	64.1222
CNAG_01131	Hypothetical Protein		2.07024	64.1222
CNAG_00886	Adenosylhomocysteinase	SAH1	2.0675	65.5494
CNAG_01336	Hypothetical Protein		2.06726	63.8073
CNAG_06757	Hypothetical Protein		2.06726	63.8073
CNAG_01452	Mat3 Pheromone Repeat Protein	MAT3	2.06427	63.4932
CNAG_00992	Homocitrate Synthase, Mitochondrial		2.06128	63.1796
CNAG_01094	Pre-Mrna-Splicing Factor Cwc25		2.06128	63.1796
CNAG_07423	Hypothetical Protein		2.06128	63.1796
CNAG_01142	Endoplasmic Reticulum Protein		2.05829	62.8667
CNAG_01816	Hypothetical Protein		2.05829	62.8667
CNAG_06812	Phospholipase D	SPO14alpha	2.05829	62.8667
CNAG_00967	Hypothetical Protein		2.05531	62.5543
CNAG_01333	Haspin Protein Kinase	ALK1	2.05531	62.5543
CNAG_02455	Choline Transporter		2.05531	62.5543
CNAG_07983	Hypothetical Protein		2.05531	62.5543
CNAG_01343	Atp-Dependent Clp Protease Atp-Binding Subunit Clpx		2.05232	62.2428
CNAG_01391	Cell Division Cycle Protein 37		2.05232	62.2428
CNAG_05263	Hypothetical Protein		2.05169	68.0688
CNAG_01007	C2 Domain-Containing Protein		2.04933	61.9319
CNAG_01038	Hypothetical Protein		2.04933	61.9319
CNAG_01059	Vacuolar Membrane Protein		2.04933	61.9319
CNAG_02841	Cytochrome P450 Monooxygenase Pc-2		2.04933	61.9319
CNAG_01339	Cytoplasmic Protein		2.04635	61.6217
CNAG_01436	Serine/Threonine-Protein Phosphatase 6 Catalytic Subunit		2.04635	61.6217
CNAG_07418	Defective In Cullin Neddylation Protein 1	DCN1	2.04635	61.6217
CNAG_00903	Hypothetical Protein		2.04336	61.3122
CNAG_00922	Hypothetical Protein		2.04336	61.3122
CNAG_00598	Nicotinamide Mononucleotide Permease		2.04037	61.0032
CNAG_02540	Hypothetical Protein		2.04037	61.0032
CNAG_06404	Hypothetical Protein		2.04037	61.0032
CNAG_00917	Alkylbase Dna N-Glycosylase		2.03738	60.6949
CNAG_01128	Hydroxyacylglutathione Hydrolase		2.03738	60.6949
CNAG_01797	Hypothetical Protein		2.03738	60.6949
CNAG_00875	Rab Family Protein		2.0344	60.3872
CNAG_01003	Nadph-Ferrihemoprotein Reductase	NCP1	2.0344	60.3872
CNAG_01457	Hypothetical Protein	BSP1	2.0344	60.3872
CNAG_03342	Trna (Guanine-N(7)-)-Methyltransferase Subunit Trm82		2.0344	60.3872
CNAG_00905	Mfs Transporter		2.03141	60.0804
CNAG_00919	Carboxypeptidase D		2.03141	60.0804
CNAG_01809	U4/U6 Small Nuclear Ribonucleoprotein Prp3		2.03141	60.0804
CNAG_01812	Large Subunit Ribosomal Protein L24E		2.03141	60.0804
CNAG_04523	Glyceraldehyde-3-Phosphate Dehydrogenase, Type I		2.03141	60.0804
CNAG_06668	Mitochondrial Protein		2.03014	70.3861
CNAG_01034	Hypothetical Protein		2.02842	59.7743
CNAG_01334	Hypothetical Protein		2.02842	59.7743
CNAG_01357	Hypothetical Protein		2.02842	59.7743
CNAG_06285	Hypothetical Protein		2.02842	59.7743
CNAG_01416	Hypothetical Protein		2.02543	59.4688
CNAG_01341	Mannose-6-Phosphate Isomerase	ISP3	2.02245	59.1641
CNAG_01905	Serine/Threonine Protein Kinase	KSP1	2.02245	59.1641
CNAG_00909	Phosphopantothenoylcysteine Decarboxylase		2.01946	58.8599
CNAG_00940	Exosome Complex Exonuclease Dis3/Rrp44	RRP44	2.01946	58.8599
CNAG_01133	Mitochondrial Protein		2.01946	58.8599
CNAG_00960	Atp-Dependent Rna Helicase Dhx8/Prp22		2.01647	58.5566
CNAG_01099	Cleavage And Polyadenylation Specificity Factor Subunit 2		2.01647	58.5566
CNAG_01384	Hypothetical Protein		2.01647	58.5566
CNAG_07432	Hypothetical Protein		2.01647	58.5566
CNAG_00404	Ring Zinc Finger Protein		2.01348	58.254
CNAG_00927	Guanyl Nucleotide Binding Protein		2.01348	58.254
CNAG_01036	Geranylgeranyl Transferase Type-2 Subunit Beta		2.01348	58.254
CNAG_01346	Hypothetical Protein		2.01348	58.254
CNAG_01908	Uroporphyrinogen-Iii Synthase	HEM4	2.01348	58.254
CNAG_07445	Transketolase		2.01348	58.254
CNAG_00655	Large Subunit Acidic Ribosomal Protein P1		2.0105	57.952
CNAG_00995	Hypothetical Protein		2.0105	57.952
CNAG_01361	Importin Alpha Subunit		2.0105	57.952
CNAG_02475	Flavin-Containing Monooxygenase		2.0105	57.952
CNAG_07450	Hypothetical Protein		2.0105	57.952
CNAG_00898	Multidrug Efflux Pump		2.00452	57.35
CNAG_05742	Putative Site-2 Protease	STP1	2.00452	57.35
CNAG_00871	Hypothetical Protein	CLR3	2.00153	57.0502
CNAG_01033	Exosome Complex Component Csl4		2.00153	57.0502
CNAG_01047	Hypothetical Protein		2.00153	57.0502
CNAG_01891	Rad57 Protein		2.00153	57.0502

## Sheet: 2. All peaks, primary data
Data Set S1. Pdr802 ChIP-Seq, RNA-Seq, and Dual-Threshold Optimization (DTO) data.
Sheet 2: ChIP-Seq primary data of Pdr802-specific peaks.
ChIP-Seq data is shown for all peaks found in the analysis that were significant in tagged cells (sheet 6) but not in WT (sheet 7).
CNAG	Nearest.PromoterID	Annotation	Distance.to.TSS	PeakID	Chr	Start	End	Strand	Peak.Score	length	abs_summit	pileup	negLog10pValue	fold_enrichment	negLog10qValue	simpleAnn
CNAG_01061	CKF44_01061T0	promoter-TSS (CKF44_01061T0)	47	M1.3_IPxinput_peak_916bjr	chr5	1308854	1308854	+	668.045	974661	1308854	1784	671.547	5.33245	668.045	CNAG_01061_promoter-TSS
CNAG_01936	CKF44_01936T0	TTS (CKF44_01937T0)	220	M1.3_IPxinput_peak_446bep	chr11	1312942	1312942	+	617.691	499634	1312942	1714	621.163	5.12333	617.691	CNAG_01936_TTS
CNAG_05515	CKF44_05515T0	promoter-TSS (CKF44_05515T0)	-199	M1.3_IPxinput_peak_559a	chr14	518454	518454	+	573.428	1422	518454	1651	576.875	4.93513	573.428	CNAG_05515_promoter-TSS
CNAG_01902	CKF44_01902T0	promoter-TSS (CKF44_01902T0)	-141	M1.3_IPxinput_peak_446wx	chr11	1210602	1210602	+	536.334	499634	1210602	1597	539.744	4.77381	536.334	CNAG_01902_promoter-TSS
CNAG_06716	CKF44_06716T0	TTS (CKF44_06715T0)	1033	M1.3_IPxinput_peak_586nx	chr2	243728	243728	+	465.957	220927	243728	1491	469.185	4.45715	465.957	CNAG_06716_TTS
CNAG_05229	CKF44_05229T0	promoter-TSS (CKF44_05229T0)	-272	M1.3_IPxinput_peak_834	chr4	787505	787505	+	464.017	1383	787505	1488	467.234	4.44819	464.017	CNAG_05229_promoter-TSS
CNAG_02554	CKF44_02554T0	promoter-TSS (CKF44_02554T0)	91	M1.3_IPxinput_peak_917	chr6	14112	14112	+	447.959	475	14112	1463	451.083	4.3735	447.959	CNAG_02554_promoter-TSS
CNAG_06704	CKF44_06704T0	promoter-TSS (CKF44_06703T0)	154	M1.3_IPxinput_peak_586pp	chr2	266886	266886	+	435.952	220927	266886	1444	438.932	4.31674	435.952	CNAG_06704_promoter-TSS
CNAG_06706	CKF44_06706T0	TTS (CKF44_06705T0)	355	M1.3_IPxinput_peak_586pi	chr2	263271	263271	+	429.684	220927	263271	1434	432.58	4.28687	429.684	CNAG_06706_TTS
CNAG_06746	CKF44_06746T0	exon (CKF44_06746T0, exon 4 of 4)	757	M1.3_IPxinput_peak_586hm	chr2	158771	158771	+	425.312	220927	158771	1427	428.151	4.26596	425.312	CNAG_06746_exon
CNAG_06706	CKF44_06706T0	TTS (CKF44_06707T0)	713	M1.3_IPxinput_peak_586ph	chr2	262913	262913	+	417.864	220927	262913	1415	420.595	4.23011	417.864	CNAG_06706_TTS
CNAG_06745	CKF44_06745T0	TTS (CKF44_06746T0)	-1059	M1.3_IPxinput_peak_586hn	chr2	159275	159275	+	411.691	220927	159275	1405	414.331	4.20024	411.691	CNAG_06745_TTS
CNAG_06713	CKF44_06713T0	intron (CKF44_06713T0, intron 5 of 7)	1731	M1.3_IPxinput_peak_586oi	chr2	248024	248024	+	409.844	220927	248024	1402	412.458	4.19127	409.844	CNAG_06713_intron
CNAG_06724	CKF44_06724T0	exon (CKF44_06724T0, exon 6 of 9)	1226	M1.3_IPxinput_peak_586ml	chr2	225954	225954	+	400.656	220927	225954	1387	403.135	4.14646	400.656	CNAG_06724_exon
CNAG_06728	CKF44_06728T0	intron (CKF44_06728T0, intron 8 of 13)	1378	M1.3_IPxinput_peak_586li	chr2	210442	210442	+	398.829	220927	210442	1384	401.278	4.1375	398.829	CNAG_06728_intron
CNAG_06729	CKF44_06729T0	exon (CKF44_06730T1, exon 6 of 8)	1830	M1.3_IPxinput_peak_586lb	chr2	207080	207080	+	398.22	220927	207080	1383	400.66	4.13451	398.22	CNAG_06729_exon
CNAG_06706	CKF44_06706T0	TTS (CKF44_06707T0)	1697	M1.3_IPxinput_peak_586pg	chr2	261929	261929	+	389.717	220927	261929	1369	392.039	4.09269	389.717	CNAG_06706_TTS
CNAG_06740	CKF44_06740T0	intron (CKF44_06740T0, intron 3 of 7)	1016	M1.3_IPxinput_peak_586il	chr2	172454	172454	+	387.897	220927	172454	1366	390.2	4.08373	387.897	CNAG_06740_intron
CNAG_01448	CKF44_01448T0	promoter-TSS (CKF44_01448T0)	-284	M1.3_IPxinput_peak_876hk	chr5	290403	290403	+	359.568	554471	290403	1319	361.762	3.94332	359.568	CNAG_01448_promoter-TSS
CNAG_00337	CKF44_00337T0	promoter-TSS (CKF44_00336T0)	-26	M1.3_IPxinput_peak_59b	chr1	864698	864698	+	355.396	1937	864698	1312	357.588	3.92241	355.396	CNAG_00337_promoter-TSS
CNAG_06567	CKF44_06567T0	promoter-TSS (CKF44_06567T0)	-447	M1.3_IPxinput_peak_973	chr7	138585	138585	+	367.111	661	138585	1382	369.311	3.86001	367.111	CNAG_06567_promoter-TSS
CNAG_05867	CKF44_05867T0	promoter-TSS (CKF44_05867T0)	-29	M1.3_IPxinput_peak_1042	chr7	1079473	1079473	+	324.332	1021	1079473	1259	326.516	3.76408	324.332	CNAG_05867_promoter-TSS
CNAG_00400	CKF44_00400T1	promoter-TSS (CKF44_00399T0)	26	M1.3_IPxinput_peak_99d	chr1	1050115	1050115	+	331.508	2841	1050115	1296	333.694	3.74303	331.508	CNAG_00400_promoter-TSS
CNAG_01889	CKF44_01889T0	promoter-TSS (CKF44_01890T0)	218	M1.3_IPxinput_peak_446ve	chr11	1184949	1184949	+	289.785	499634	1184949	1198	291.955	3.58185	289.785	CNAG_01889_promoter-TSS
CNAG_07415	CKF44_07415T0	promoter-TSS (CKF44_07415T0)	-364	M1.3_IPxinput_peak_876jn	chr5	321363	321363	+	287.013	554471	321363	1193	289.181	3.56691	287.013	CNAG_07415_promoter-TSS
CNAG_03346	CKF44_03346T0	promoter-TSS (CKF44_03346T0)	-715	M1.3_IPxinput_peak_1123c	chr8	708937	708937	+	277.659	3281	708937	1176	279.817	3.51613	277.659	CNAG_03346_promoter-TSS
CNAG_04658	CKF44_04658T0	promoter-TSS (CKF44_04658T0)	-27	M1.3_IPxinput_peak_397	chr10	757164	757164	+	262.491	696	757164	1148	264.627	3.43248	262.491	CNAG_04658_promoter-TSS
CNAG_00879	CKF44_00879T0	promoter-TSS (CKF44_00879T0)	-532	M1.3_IPxinput_peak_916cpk	chr5	1741415	1741415	+	252.903	974661	1741415	1130	255.018	3.37871	252.903	CNAG_00879_promoter-TSS
CNAG_07549	CKF44_07549T0	promoter-TSS (CKF44_07549T0)	-119	M1.3_IPxinput_peak_764d	chr3	1171940	1171940	+	249.211	1872	1171940	1123	251.315	3.3578	249.211	CNAG_07549_promoter-TSS
CNAG_05785	CKF44_05785T0	promoter-TSS (CKF44_05785T0)	-219	M1.3_IPxinput_peak_1021a	chr7	864087	864087	+	243.969	1963	864087	1113	246.057	3.32793	243.969	CNAG_05785_promoter-TSS
CNAG_07641	CKF44_07641T0	promoter-TSS (CKF44_07641T0)	-69	M1.3_IPxinput_peak_943	chr6	727449	727449	+	242.927	891	727449	1111	245.01	3.32195	242.927	CNAG_07641_promoter-TSS
CNAG_06568	CKF44_06568T0	promoter-TSS (CKF44_06568T0)	-537	M1.3_IPxinput_peak_974	chr7	141443	141443	+	242.406	1223	141443	1110	244.487	3.31896	242.406	CNAG_06568_promoter-TSS
CNAG_01390	CKF44_01390T0	TTS (CKF44_01389T0)	1103	M1.3_IPxinput_peak_876qr	chr5	424102	424102	+	241.885	554471	424102	1109	243.965	3.31598	241.885	CNAG_01390_TTS
CNAG_01314	CKF44_01314T0	intron (CKF44_01314T0, intron 10 of 18)	1358	M1.3_IPxinput_peak_876bep	chr5	615271	615271	+	240.845	554471	615271	1107	242.921	3.31	240.845	CNAG_01314_intron
CNAG_01319	CKF44_01319T0	exon (CKF44_01318T0, exon 8 of 9)	-1117	M1.3_IPxinput_peak_876bdv	chr5	606189	606189	+	232.078	554471	606189	1090	234.112	3.25922	232.078	CNAG_01319_exon
CNAG_05147	CKF44_05147T0	promoter-TSS (CKF44_05148T0)	414	M1.3_IPxinput_peak_822a	chr4	555372	555372	+	229.523	1770	555372	1085	231.543	3.24428	229.523	CNAG_05147_promoter-TSS
CNAG_01925	CKF44_01925T0	promoter-TSS (CKF44_01925T0)	-159	M1.3_IPxinput_peak_446bce	chr11	1281284	1281284	+	227.486	499634	1281284	1081	229.496	3.23233	227.486	CNAG_01925_promoter-TSS
CNAG_01181	CKF44_01181T0	promoter-TSS (CKF44_01181T0)	-151	M1.3_IPxinput_peak_916lt	chr5	988389	988389	+	221.917	974661	988389	1070	223.897	3.19947	221.917	CNAG_01181_promoter-TSS
CNAG_04176	CKF44_04176T0	promoter-TSS (CKF44_04176T0)	-600	M1.3_IPxinput_peak_1220	chr9	207619	207619	+	220.909	880	207619	1068	222.884	3.19349	220.909	CNAG_04176_promoter-TSS
CNAG_06762	CKF44_06762T0	TTS (CKF44_06762T0)	2471	M1.3_IPxinput_peak_586eh	chr2	111415	111415	+	250.296	220927	111415	1213	252.403	3.19022	250.296	CNAG_06762_TTS
CNAG_03426	CKF44_03426T0	promoter-TSS (CKF44_03426T0)	-439	M1.3_IPxinput_peak_1169b	chr8	924878	924878	+	226.289	1257	924878	1096	228.29	3.18994	226.289	CNAG_03426_promoter-TSS
CNAG_07876	CKF44_07876T0	promoter-TSS (CKF44_05449T0)	220	M1.3_IPxinput_peak_545a	chr14	340374	340374	+	310.731	1792	340374	1510	312.911	3.18585	310.731	CNAG_07876_promoter-TSS
CNAG_01204	CKF44_01204T0	promoter-TSS (CKF44_07435T0)	437	M1.3_IPxinput_peak_916hu	chr5	935185	935185	+	215.891	974661	935185	1058	217.845	3.16362	215.891	CNAG_01204_promoter-TSS
CNAG_01491	CKF44_01491T0	exon (CKF44_01491T0, exon 1 of 7)	257	M1.3_IPxinput_peak_412n	chr11	99397	99397	+	214.392	59408	99397	1055	216.341	3.15466	214.392	CNAG_01491_exon
CNAG_01138	CKF44_01138T0	TTS (CKF44_01139T0)	-1019	M1.3_IPxinput_peak_916ua	chr5	1100923	1100923	+	212.287	974661	1100923	1052	214.228	3.13955	212.287	CNAG_01138_TTS
CNAG_02335	CKF44_02335T0	promoter-TSS (CKF44_02335T0)	-190	M1.3_IPxinput_peak_938	chr6	582227	582227	+	210.909	622	582227	1048	212.846	3.13375	210.909	CNAG_02335_promoter-TSS
CNAG_01385	CKF44_01385T0	promoter-TSS (CKF44_01385T0)	11	M1.3_IPxinput_peak_876rf	chr5	432149	432149	+	210.413	554471	432149	1047	212.349	3.13076	210.413	CNAG_01385_promoter-TSS
CNAG_01865	CKF44_01865T0	promoter-TSS (CKF44_01865T0)	-192	M1.3_IPxinput_peak_446ra	chr11	1127592	1127592	+	206.95	499634	1127592	1040	208.878	3.10985	206.95	CNAG_01865_promoter-TSS
CNAG_00021	CKF44_00021T0	exon (CKF44_00021T0, exon 3 of 3)	1079	M1.3_IPxinput_peak_3bh	chr1	67565	67565	+	203.998	262796	67565	1034	205.919	3.09192	203.998	CNAG_00021_exon
CNAG_01136	CKF44_01136T0	TTS (CKF44_01137T0)	278	M1.3_IPxinput_peak_916uo	chr5	1108503	1108503	+	203.017	974661	1108503	1032	204.936	3.08595	203.017	CNAG_01136_TTS
CNAG_01178	CKF44_01178T0	TTS (CKF44_01177T0)	283	M1.3_IPxinput_peak_916mg	chr5	996023	996023	+	198.624	974661	996023	1023	200.532	3.05906	198.624	CNAG_01178_TTS
CNAG_02658	CKF44_02658T0	promoter-TSS (CKF44_02658T0)	-359	M1.3_IPxinput_peak_758a	chr3	1103127	1103127	+	198.625	1682	1103127	1027	200.533	3.05123	198.625	CNAG_02658_promoter-TSS
CNAG_01701	CKF44_01701T0	promoter-TSS (CKF44_01701T0)	-133	M1.3_IPxinput_peak_428	chr11	653636	653636	+	191.382	549	653636	1008	193.27	3.01425	191.382	CNAG_01701_promoter-TSS
CNAG_00865	CKF44_00865T0	promoter-TSS (CKF44_07456T0)	-100	M1.3_IPxinput_peak_916ctb	chr5	1791527	1791527	+	191.974	974661	1791527	1014	193.864	3.00875	191.974	CNAG_00865_promoter-TSS
CNAG_07516	CKF44_07516T0	promoter-TSS (CKF44_02849T0)	47	M1.3_IPxinput_peak_728	chr3	622940	622940	+	189.468	897	622940	1004	191.35	3.0023	189.468	CNAG_07516_promoter-TSS
CNAG_01009	CKF44_01009T0	promoter-TSS (CKF44_01010T0)	101	M1.3_IPxinput_peak_916btl	chr5	1443043	1443043	+	189.468	974661	1443043	1004	191.35	3.0023	189.468	CNAG_01009_promoter-TSS
CNAG_00393	CKF44_00393T0	promoter-TSS (CKF44_00393T0)	-67	M1.3_IPxinput_peak_92	chr1	1037061	1037061	+	188.991	1245	1037061	1003	190.871	2.99932	188.991	CNAG_00393_promoter-TSS
CNAG_00051	CKF44_00051T1	promoter-TSS (CKF44_00053T0)	257	M1.3_IPxinput_peak_3hs	chr1	154746	154746	+	188.514	262796	154746	1002	190.393	2.99633	188.514	CNAG_00051_promoter-TSS
CNAG_00122	CKF44_00122T0	promoter-TSS (CKF44_00122T0)	-341	M1.3_IPxinput_peak_6a	chr1	327996	327996	+	188.514	1095	327996	1002	190.393	2.99633	188.514	CNAG_00122_promoter-TSS
CNAG_00178	CKF44_00178T0	promoter-TSS (CKF44_00178T0)	-548	M1.3_IPxinput_peak_18	chr1	486042	486042	+	187.562	889	486042	1000	189.437	2.99035	187.562	CNAG_00178_promoter-TSS
CNAG_03346	CKF44_03346T0	promoter-TSS (CKF44_03346T0)	-129	M1.3_IPxinput_peak_1123a	chr8	708351	708351	+	184.715	3281	708351	994	186.58	2.97243	184.715	CNAG_03346_promoter-TSS
CNAG_01284	CKF44_01284T0	intron (CKF44_01284T0, intron 3 of 6)	835	M1.3_IPxinput_peak_876bkh	chr5	692081	692081	+	184.242	554471	692081	993	186.105	2.96944	184.242	CNAG_01284_intron
CNAG_01182	CKF44_01182T0	promoter-TSS (CKF44_01182T0)	-322	M1.3_IPxinput_peak_916lu	chr5	988959	988959	+	182.355	974661	988959	989	184.211	2.95749	182.355	CNAG_01182_promoter-TSS
CNAG_01155	CKF44_01155T0	promoter-TSS (CKF44_01156T0)	239	M1.3_IPxinput_peak_916qy	chr5	1057885	1057885	+	182.355	974661	1057885	989	184.211	2.95749	182.355	CNAG_01155_promoter-TSS
CNAG_01939	CKF44_01939T0	promoter-TSS (CKF44_01939T0)	-840	M1.3_IPxinput_peak_446bfa	chr11	1319188	1319188	+	198.682	499634	1319188	1082	200.59	2.95084	198.682	CNAG_01939_promoter-TSS
CNAG_01016	CKF44_01016T0	promoter-TSS (CKF44_01016T0)	-282	M1.3_IPxinput_peak_916bsq	chr5	1432009	1432009	+	180.476	974661	1432009	985	182.324	2.94554	180.476	CNAG_01016_promoter-TSS
CNAG_01354	CKF44_01354T0	promoter-TSS (CKF44_01353T0)	-30	M1.3_IPxinput_peak_876xm	chr5	519685	519685	+	180.008	554471	519685	984	181.853	2.94255	180.008	CNAG_01354_promoter-TSS
CNAG_01181	CKF44_01181T0	promoter-TSS (CKF44_01181T0)	-745	M1.3_IPxinput_peak_916ls	chr5	987795	987795	+	177.673	974661	987795	979	179.507	2.92762	177.673	CNAG_01181_promoter-TSS
CNAG_07876	CKF44_07876T0	promoter-TSS (CKF44_07876T0)	4	M1.3_IPxinput_peak_545b	chr14	340590	340590	+	318.299	1792	340590	1760	320.481	2.92662	318.299	CNAG_07876_promoter-TSS
CNAG_01239	CKF44_01239T0	exon (CKF44_01239T0, exon 1 of 8)	127	M1.3_IPxinput_peak_916m	chr5	841242	841242	+	177.207	974661	841242	978	179.038	2.92463	177.207	CNAG_01239_exon
CNAG_01013	CKF44_01013T0	promoter-TSS (CKF44_01013T0)	-264	M1.3_IPxinput_peak_916bsz	chr5	1436307	1436307	+	182.266	974661	1436307	1010	184.12	2.91766	182.266	CNAG_01013_promoter-TSS
CNAG_03346	CKF44_03346T0	promoter-TSS (CKF44_03346T0)	-266	M1.3_IPxinput_peak_1123b	chr8	708488	708488	+	173.499	3281	708488	970	175.31	2.90073	173.499	CNAG_03346_promoter-TSS
CNAG_00034	CKF44_00034T0	TTS (CKF44_07306T0)	205	M1.3_IPxinput_peak_3dv	chr1	101265	101265	+	172.115	262796	101265	967	173.919	2.89177	172.115	CNAG_00034_TTS
CNAG_02814	CKF44_02814T0	promoter-TSS (CKF44_02814T0)	-108	M1.3_IPxinput_peak_733	chr3	709591	709591	+	171.195	441	709591	965	172.994	2.8858	171.195	CNAG_02814_promoter-TSS
CNAG_00897	CKF44_00897T0	TTS (CKF44_00896T0)	170	M1.3_IPxinput_peak_916clt	chr5	1694787	1694787	+	171.195	974661	1694787	965	172.994	2.8858	171.195	CNAG_00897_TTS
CNAG_01847	CKF44_01847T0	promoter-TSS (CKF44_01847T0)	-886	M1.3_IPxinput_peak_446nh	chr11	1076884	1076884	+	170.735	499634	1076884	964	172.533	2.88281	170.735	CNAG_01847_promoter-TSS
CNAG_01105	CKF44_01105T0	TTS (CKF44_01106T0)	181	M1.3_IPxinput_peak_916bbe	chr5	1197788	1197788	+	169.36	974661	1197788	961	171.15	2.87385	169.36	CNAG_01105_TTS
CNAG_00068	CKF44_00068T0	intron (CKF44_00068T0, intron 2 of 5)	1166	M1.3_IPxinput_peak_3kg	chr1	189807	189807	+	168.902	262796	189807	960	170.69	2.87086	168.902	CNAG_00068_intron
CNAG_01149	CKF44_01149T0	TTS (CKF44_01148T0)	138	M1.3_IPxinput_peak_916sj	chr5	1076941	1076941	+	168.902	974661	1076941	960	170.69	2.87086	168.902	CNAG_01149_TTS
CNAG_02684	CKF44_02684T0	exon (CKF44_02684T0, exon 2 of 5)	1607	M1.3_IPxinput_peak_753a	chr3	1024449	1024449	+	167.989	1499	1024449	958	169.771	2.86488	167.989	CNAG_02684_exon
CNAG_01446	CKF44_01446T0	promoter-TSS (CKF44_01446T0)	52	M1.3_IPxinput_peak_876hl	chr5	291277	291277	+	167.078	554471	291277	956	168.855	2.85891	167.078	CNAG_01446_promoter-TSS
CNAG_01019	CKF44_01019T0	TTS (CKF44_01020T0)	197	M1.3_IPxinput_peak_916brm	chr5	1416744	1416744	+	166.168	974661	1416744	954	167.939	2.85293	166.168	CNAG_01019_TTS
CNAG_01015	CKF44_01015T0	promoter-TSS (CKF44_01015T0)	-92	M1.3_IPxinput_peak_916bsp	chr5	1431528	1431528	+	165.714	974661	1431528	953	167.483	2.84995	165.714	CNAG_01015_promoter-TSS
CNAG_00917	CKF44_00917T0	exon (CKF44_00917T0, exon 1 of 3)	256	M1.3_IPxinput_peak_916chg	chr5	1634393	1634393	+	165.714	974661	1634393	953	167.483	2.84995	165.714	CNAG_00917_exon
CNAG_06813	CKF44_06813T0	promoter-TSS (CKF44_06813T0)	-750	M1.3_IPxinput_peak_876g	chr5	192991	192991	+	164.807	554471	192991	951	166.57	2.84397	164.807	CNAG_06813_promoter-TSS
CNAG_03705	CKF44_03705T0	promoter-TSS (CKF44_03705T0)	-92	M1.3_IPxinput_peak_617	chr2	577501	577501	+	184.66	1089	577501	1068	186.523	2.84176	184.66	CNAG_03705_promoter-TSS
CNAG_01166	CKF44_01166T0	promoter-TSS (CKF44_01165T0)	181	M1.3_IPxinput_peak_916os	chr5	1027145	1027145	+	163.902	974661	1027145	949	165.66	2.838	163.902	CNAG_01166_promoter-TSS
CNAG_00883	CKF44_00883T0	promoter-TSS (CKF44_00884T0)	-137	M1.3_IPxinput_peak_916cov	chr5	1733448	1733448	+	162.999	974661	1733448	947	164.751	2.83202	162.999	CNAG_00883_promoter-TSS
CNAG_00068	CKF44_00068T0	intron (CKF44_00068T0, intron 2 of 5)	1000	M1.3_IPxinput_peak_3kf	chr1	189641	189641	+	162.547	262796	189641	946	164.298	2.82904	162.547	CNAG_00068_intron
CNAG_00581	CKF44_00581T0	promoter-TSS (CKF44_00580T0)	242	M1.3_IPxinput_peak_251	chr1	1495908	1495908	+	162.097	912	1495908	945	163.844	2.82605	162.097	CNAG_00581_promoter-TSS
CNAG_02183	CKF44_02183T0	promoter-TSS (CKF44_02183T0)	-358	M1.3_IPxinput_peak_956	chr6	969898	969898	+	161.197	652	969898	943	162.939	2.82007	161.197	CNAG_02183_promoter-TSS
CNAG_00445	CKF44_00445T0	intron (CKF44_00445T0, intron 1 of 5)	502	M1.3_IPxinput_peak_138c	chr1	1156178	1156178	+	160.299	1805	1156178	941	162.036	2.8141	160.299	CNAG_00445_intron
CNAG_04837	CKF44_04837T0	promoter-TSS (CKF44_04837T0)	-80	M1.3_IPxinput_peak_376a	chr10	274937	274937	+	160.299	1303	274937	941	162.036	2.8141	160.299	CNAG_04837_promoter-TSS
CNAG_00399	CKF44_00399T0	promoter-TSS (CKF44_00399T0)	91	M1.3_IPxinput_peak_99c	chr1	1049434	1049434	+	158.509	2841	1049434	937	160.235	2.80215	158.509	CNAG_00399_promoter-TSS
CNAG_01919	CKF44_01919T0	promoter-TSS (CKF44_01920T0)	257	M1.3_IPxinput_peak_446bbc	chr11	1268543	1268543	+	157.616	499634	1268543	935	159.338	2.79617	157.616	CNAG_01919_promoter-TSS
CNAG_01864	CKF44_01864T0	promoter-TSS (CKF44_01864T0)	-232	M1.3_IPxinput_peak_446qw	chr11	1125207	1125207	+	178.603	499634	1125207	1066	180.439	2.78794	178.603	CNAG_01864_promoter-TSS
CNAG_01993	CKF44_01993T0	promoter-TSS (CKF44_01993T0)	-220	M1.3_IPxinput_peak_451b	chr11	1479778	1479778	+	157.16	1246	1479778	937	158.876	2.78771	157.16	CNAG_01993_promoter-TSS
CNAG_00054	CKF44_00054T0	TTS (CKF44_00053T0)	846	M1.3_IPxinput_peak_3hv	chr1	156434	156434	+	156.282	262796	156434	932	157.995	2.78721	156.282	CNAG_00054_TTS
CNAG_01405	CKF44_01405T0	promoter-TSS (CKF44_01405T0)	-264	M1.3_IPxinput_peak_876og	chr5	391024	391024	+	154.951	554471	391024	929	156.656	2.77825	154.951	CNAG_01405_promoter-TSS
CNAG_01116	CKF44_01116T0	promoter-TSS (CKF44_01116T0)	-891	M1.3_IPxinput_peak_916yy	chr5	1166281	1166281	+	154.508	974661	1166281	928	156.211	2.77526	154.508	CNAG_01116_promoter-TSS
CNAG_01222	CKF44_01222T0	promoter-TSS (CKF44_01221T0)	154	M1.3_IPxinput_peak_916eg	chr5	888989	888989	+	153.624	974661	888989	926	155.321	2.76929	153.624	CNAG_01222_promoter-TSS
CNAG_01207	CKF44_01207T0	TTS (CKF44_07434T0)	208	M1.3_IPxinput_peak_916hn	chr5	930499	930499	+	153.183	974661	930499	925	154.878	2.7663	153.183	CNAG_01207_TTS
CNAG_01177	CKF44_01177T0	promoter-TSS (CKF44_07437T0)	275	M1.3_IPxinput_peak_916mj	chr5	997851	997851	+	153.183	974661	997851	925	154.878	2.7663	153.183	CNAG_01177_promoter-TSS
CNAG_01947	CKF44_01947T0	promoter-TSS (CKF44_01947T0)	-406	M1.3_IPxinput_peak_446bgj	chr11	1338562	1338562	+	152.302	499634	1338562	923	153.991	2.76033	152.302	CNAG_01947_promoter-TSS
CNAG_00904	CKF44_00904T0	promoter-TSS (CKF44_00904T0)	-175	M1.3_IPxinput_peak_916ckd	chr5	1673456	1673456	+	150.984	974661	1673456	920	152.665	2.75136	150.984	CNAG_00904_promoter-TSS
CNAG_00045	CKF44_00045T0	exon (CKF44_00044T0, exon 5 of 7)	2698	M1.3_IPxinput_peak_3gf	chr1	135204	135204	+	150.108	262796	135204	918	151.783	2.74539	150.108	CNAG_00045_exon
CNAG_01230	CKF44_01230T0	promoter-TSS (CKF44_01230T0)	-322	M1.3_IPxinput_peak_916de	chr5	873114	873114	+	156.495	974661	873114	959	158.208	2.74285	156.495	CNAG_01230_promoter-TSS
CNAG_05381	CKF44_05381T0	promoter-TSS (CKF44_05381T0)	-113	M1.3_IPxinput_peak_527	chr14	152111	152111	+	158.978	399	152111	976	160.707	2.74019	158.978	CNAG_05381_promoter-TSS
CNAG_00923	CKF44_00923T0	promoter-TSS (CKF44_00925T0)	3	M1.3_IPxinput_peak_916cfy	chr5	1617641	1617641	+	149.234	974661	1617641	916	150.903	2.73941	149.234	CNAG_00923_promoter-TSS
CNAG_01134	CKF44_01134T0	exon (CKF44_01134T0, exon 1 of 6)	151	M1.3_IPxinput_peak_916vc	chr5	1116263	1116263	+	148.362	974661	1116263	914	150.025	2.73344	148.362	CNAG_01134_exon
CNAG_01158	CKF44_01158T0	promoter-TSS (CKF44_01159T0)	223	M1.3_IPxinput_peak_916qi	chr5	1049470	1049470	+	147.927	974661	1049470	913	149.587	2.73045	147.927	CNAG_01158_promoter-TSS
CNAG_00978	CKF44_00978T0	promoter-TSS (CKF44_00977T0)	340	M1.3_IPxinput_peak_916byz	chr5	1520339	1520339	+	146.624	974661	1520339	910	148.275	2.72149	146.624	CNAG_00978_promoter-TSS
CNAG_01492	CKF44_01492T0	intron (CKF44_01492T0, intron 1 of 8)	176	M1.3_IPxinput_peak_412q	chr11	101015	101015	+	145.757	59408	101015	908	147.403	2.71552	145.757	CNAG_01492_intron
CNAG_03914	CKF44_03914T1	promoter-TSS (CKF44_03914T1)	-236	M1.3_IPxinput_peak_686	chr2	1175901	1175901	+	151.172	1088	1175901	943	152.852	2.71405	151.172	CNAG_03914_promoter-TSS
CNAG_02010	CKF44_02010T1	promoter-TSS (CKF44_02010T0)	-127	M1.3_IPxinput_peak_452	chr11	1524784	1524784	+	145.324	325	1524784	907	146.967	2.71253	145.324	CNAG_02010_promoter-TSS
CNAG_00269	CKF44_00269T0	promoter-TSS (CKF44_00268T0)	-325	M1.3_IPxinput_peak_40	chr1	701389	701389	+	144.892	569	701389	906	146.532	2.70954	144.892	CNAG_00269_promoter-TSS
CNAG_01360	CKF44_01360T0	promoter-TSS (CKF44_01359T0)	588	M1.3_IPxinput_peak_876wh	chr5	505201	505201	+	144.029	554471	505201	904	145.664	2.70357	144.029	CNAG_01360_promoter-TSS
CNAG_00442	CKF44_00442T0	promoter-TSS (CKF44_00441T0)	-511	M1.3_IPxinput_peak_135a	chr1	1148226	1148226	+	171.302	1843	1148226	1081	173.102	2.69797	171.302	CNAG_00442_promoter-TSS
CNAG_06836	CKF44_06836T0	promoter-TSS (CKF44_06836T0)	-471	M1.3_IPxinput_peak_860j	chr5	118643	118643	+	143.168	7128	118643	902	144.798	2.69759	143.168	CNAG_06836_promoter-TSS
CNAG_00025	CKF44_00025T1	intron (CKF44_00025T0, intron 5 of 9)	2033	M1.3_IPxinput_peak_3ce	chr1	78865	78865	+	142.309	262796	78865	900	143.933	2.69162	142.309	CNAG_00025_intron
CNAG_05420	CKF44_05420T0	TTS (CKF44_05421T0)	-3020	M1.3_IPxinput_peak_538	chr14	267385	267385	+	141.88	893	267385	899	143.501	2.68863	141.88	CNAG_05420_TTS
CNAG_01224	CKF44_01224T0	promoter-TSS (CKF44_01223T0)	841	M1.3_IPxinput_peak_916dz	chr5	884819	884819	+	141.88	974661	884819	899	143.501	2.68863	141.88	CNAG_01224_promoter-TSS
CNAG_01185	CKF44_01185T0	TTS (CKF44_01186T0)	339	M1.3_IPxinput_peak_916lb	chr5	978800	978800	+	141.88	974661	978800	899	143.501	2.68863	141.88	CNAG_01185_TTS
CNAG_05662	CKF44_05662T0	promoter-TSS (CKF44_05662T0)	-278	M1.3_IPxinput_peak_581b	chr14	907564	907564	+	141.451	1167	907564	898	143.07	2.68564	141.451	CNAG_05662_promoter-TSS
CNAG_07633	CKF44_07633T0	Intergenic	-1236	M1.3_IPxinput_peak_934c	chr6	499094	499094	+	141.451	935	499094	898	143.07	2.68564	141.451	CNAG_07633_Intergenic
CNAG_01965	CKF44_01965T0	promoter-TSS (CKF44_01965T0)	-428	M1.3_IPxinput_peak_446bjs	chr11	1385707	1385707	+	141.024	499634	1385707	897	142.64	2.68265	141.024	CNAG_01965_promoter-TSS
CNAG_06104	CKF44_06104T0	promoter-TSS (CKF44_06104T0)	-219	M1.3_IPxinput_peak_459	chr12	320276	320276	+	144.279	1200	320276	918	145.914	2.68255	144.279	CNAG_06104_promoter-TSS
CNAG_01397	CKF44_01397T0	promoter-TSS (CKF44_01398T0)	224	M1.3_IPxinput_peak_876pr	chr5	409834	409834	+	140.596	554471	409834	896	142.209	2.67967	140.596	CNAG_01397_promoter-TSS
CNAG_07491	CKF44_07491T0	promoter-TSS (CKF44_07491T0)	-598	M1.3_IPxinput_peak_705b	chr2	1516301	1516301	+	139.317	1252	1516301	893	140.922	2.6707	139.317	CNAG_07491_promoter-TSS
CNAG_01153	CKF44_01153T0	promoter-TSS (CKF44_01152T1)	201	M1.3_IPxinput_peak_916rl	chr5	1065636	1065636	+	139.317	974661	1065636	893	140.922	2.6707	139.317	CNAG_01153_promoter-TSS
CNAG_04756	CKF44_04756T0	promoter-TSS (CKF44_04756T0)	-290	M1.3_IPxinput_peak_385	chr10	484674	484674	+	138.892	571	484674	892	140.494	2.66772	138.892	CNAG_04756_promoter-TSS
CNAG_00057	CKF44_00057T0	intron (CKF44_00058T0, intron 10 of 12)	-1058	M1.3_IPxinput_peak_3ih	chr1	164314	164314	+	138.467	262796	164314	891	140.066	2.66473	138.467	CNAG_00057_intron
CNAG_07433	CKF44_07433T0	promoter-TSS (CKF44_01220T0)	209	M1.3_IPxinput_peak_916el	chr5	891470	891470	+	138.467	974661	891470	891	140.066	2.66473	138.467	CNAG_07433_promoter-TSS
CNAG_07438	CKF44_07438T0	promoter-TSS (CKF44_07438T0)	-249	M1.3_IPxinput_peak_916mn	chr5	999644	999644	+	138.467	974661	999644	891	140.066	2.66473	138.467	CNAG_07438_promoter-TSS
CNAG_00979	CKF44_00979T1	TTS (CKF44_00978T0)	615	M1.3_IPxinput_peak_916byv	chr5	1518121	1518121	+	137.194	974661	1518121	888	138.786	2.65577	137.194	CNAG_00979_TTS
CNAG_01088	CKF44_01088T0	promoter-TSS (CKF44_01088T0)	-30	M1.3_IPxinput_peak_916bed	chr5	1237094	1237094	+	136.771	974661	1237094	887	138.36	2.65278	136.771	CNAG_01088_promoter-TSS
CNAG_07438	CKF44_07438T0	TTS (CKF44_01175T0)	442	M1.3_IPxinput_peak_916mo	chr5	1000335	1000335	+	135.925	974661	1000335	885	137.51	2.64681	135.925	CNAG_07438_TTS
CNAG_00925	CKF44_00925T1	promoter-TSS (CKF44_00923T0)	151	M1.3_IPxinput_peak_916cfx	chr5	1617341	1617341	+	135.503	974661	1617341	884	137.085	2.64382	135.503	CNAG_00925_promoter-TSS
CNAG_01847	CKF44_01847T0	promoter-TSS (CKF44_01847T0)	-505	M1.3_IPxinput_peak_446ng	chr11	1076503	1076503	+	135.081	499634	1076503	883	136.662	2.64083	135.081	CNAG_01847_promoter-TSS
CNAG_01232	CKF44_01232T0	promoter-TSS (CKF44_01233T0)	113	M1.3_IPxinput_peak_916cn	chr5	864664	864664	+	135.081	974661	864664	883	136.662	2.64083	135.081	CNAG_01232_promoter-TSS
CNAG_01172	CKF44_01172T0	intron (CKF44_01172T0, intron 5 of 8)	931	M1.3_IPxinput_peak_916nq	chr5	1014428	1014428	+	135.081	974661	1014428	883	136.662	2.64083	135.081	CNAG_01172_intron
CNAG_01116	CKF44_01116T0	exon (CKF44_01117T0, exon 4 of 5)	-1663	M1.3_IPxinput_peak_916yx	chr5	1165509	1165509	+	134.66	974661	1165509	882	136.238	2.63784	134.66	CNAG_01116_exon
CNAG_01232	CKF44_01232T0	promoter-TSS (CKF44_01233T0)	357	M1.3_IPxinput_peak_916co	chr5	864908	864908	+	133.819	974661	864908	880	135.393	2.63187	133.819	CNAG_01232_promoter-TSS
CNAG_01384	CKF44_01384T0	TTS (CKF44_01385T0)	140	M1.3_IPxinput_peak_876rn	chr5	436461	436461	+	133.4	554471	436461	879	134.971	2.62888	133.4	CNAG_01384_TTS
CNAG_01138	CKF44_01138T0	promoter-TSS (CKF44_01138T0)	-239	M1.3_IPxinput_peak_916ub	chr5	1101703	1101703	+	133.4	974661	1101703	879	134.971	2.62888	133.4	CNAG_01138_promoter-TSS
CNAG_01239	CKF44_01239T0	promoter-TSS (CKF44_01239T0)	-50	M1.3_IPxinput_peak_916n	chr5	841419	841419	+	142.839	974661	841419	942	144.466	2.62875	142.839	CNAG_01239_promoter-TSS
CNAG_00977	CKF44_00977T0	promoter-TSS (CKF44_00978T0)	234	M1.3_IPxinput_peak_916bza	chr5	1520917	1520917	+	132.98	974661	1520917	878	134.55	2.62589	132.98	CNAG_00977_promoter-TSS
CNAG_01195	CKF44_01195T0	promoter-TSS (CKF44_01196T0)	186	M1.3_IPxinput_peak_916iz	chr5	950786	950786	+	132.562	974661	950786	877	134.129	2.62291	132.562	CNAG_01195_promoter-TSS
CNAG_07437	CKF44_07437T0	promoter-TSS (CKF44_01177T0)	239	M1.3_IPxinput_peak_916mk	chr5	998392	998392	+	132.143	974661	998392	876	133.708	2.61992	132.143	CNAG_07437_promoter-TSS
CNAG_01053	CKF44_01053T0	promoter-TSS (CKF44_01054T0)	163	M1.3_IPxinput_peak_916blg	chr5	1330403	1330403	+	131.725	974661	1330403	875	133.289	2.61693	131.725	CNAG_01053_promoter-TSS
CNAG_00934	CKF44_00934T0	TTS (CKF44_00933T0)	434	M1.3_IPxinput_peak_916cej	chr5	1597222	1597222	+	131.725	974661	1597222	875	133.289	2.61693	131.725	CNAG_00934_TTS
CNAG_07439	CKF44_07439T0	TTS (CKF44_01161T0)	177	M1.3_IPxinput_peak_916py	chr5	1043727	1043727	+	131.725	974661	1043727	875	133.289	2.61693	131.725	CNAG_07439_TTS
CNAG_01076	CKF44_01076T0	promoter-TSS (CKF44_01076T0)	-17	M1.3_IPxinput_peak_916bgl	chr5	1266973	1266973	+	130.891	974661	1266973	873	132.45	2.61096	130.891	CNAG_01076_promoter-TSS
CNAG_01199	CKF44_01199T0	TTS (CKF44_01200T0)	1581	M1.3_IPxinput_peak_916ij	chr5	943433	943433	+	130.891	974661	943433	873	132.45	2.61096	130.891	CNAG_01199_TTS
CNAG_01413	CKF44_01413T0	promoter-TSS (CKF44_01414T0)	103	M1.3_IPxinput_peak_876mz	chr5	372046	372046	+	129.642	554471	372046	870	131.196	2.602	129.642	CNAG_01413_promoter-TSS
CNAG_00030	CKF44_00030T0	exon (CKF44_00030T0, exon 6 of 6)	1303	M1.3_IPxinput_peak_3dg	chr1	93346	93346	+	129.227	262796	93346	869	130.78	2.59901	129.227	CNAG_00030_exon
CNAG_01041	CKF44_01041T0	exon (CKF44_01041T0, exon 1 of 4)	190	M1.3_IPxinput_peak_916bnv	chr5	1365494	1365494	+	129.227	974661	1365494	869	130.78	2.59901	129.227	CNAG_01041_exon
CNAG_00997	CKF44_00997T0	promoter-TSS (CKF44_00998T0)	252	M1.3_IPxinput_peak_916bwh	chr5	1479230	1479230	+	128.812	974661	1479230	868	130.363	2.59602	128.812	CNAG_00997_promoter-TSS
CNAG_05864	CKF44_05864T0	promoter-TSS (CKF44_05864T0)	-699	M1.3_IPxinput_peak_1041	chr7	1071827	1071827	+	128.398	1190	1071827	867	129.947	2.59303	128.398	CNAG_05864_promoter-TSS
CNAG_00994	CKF44_00994T0	promoter-TSS (CKF44_00994T0)	-697	M1.3_IPxinput_peak_916bws	chr5	1485306	1485306	+	128.398	974661	1485306	867	129.947	2.59303	128.398	CNAG_00994_promoter-TSS
CNAG_01152	CKF44_01152T1	promoter-TSS (CKF44_01153T0)	184	M1.3_IPxinput_peak_916rm	chr5	1066229	1066229	+	128.398	974661	1066229	867	129.947	2.59303	128.398	CNAG_01152_promoter-TSS
CNAG_01019	CKF44_01019T0	promoter-TSS (CKF44_01019T0)	-358	M1.3_IPxinput_peak_916brl	chr5	1416189	1416189	+	127.984	974661	1416189	866	129.532	2.59005	127.984	CNAG_01019_promoter-TSS
CNAG_01386	CKF44_01386T0	promoter-TSS (CKF44_01386T0)	-685	M1.3_IPxinput_peak_876rh	chr5	432911	432911	+	127.571	554471	432911	865	129.117	2.58706	127.571	CNAG_01386_promoter-TSS
CNAG_01119	CKF44_01119T0	promoter-TSS (CKF44_01119T0)	-185	M1.3_IPxinput_peak_916yh	chr5	1157061	1157061	+	127.158	974661	1157061	864	128.702	2.58407	127.158	CNAG_01119_promoter-TSS
CNAG_01552	CKF44_01552T0	promoter-TSS (CKF44_01551T0)	371	M1.3_IPxinput_peak_416	chr11	263094	263094	+	126.745	1077	263094	863	128.288	2.58108	126.745	CNAG_01552_promoter-TSS
CNAG_01947	CKF44_01947T0	promoter-TSS (CKF44_01947T0)	-190	M1.3_IPxinput_peak_446bgk	chr11	1338778	1338778	+	126.334	499634	1338778	862	127.875	2.5781	126.334	CNAG_01947_promoter-TSS
CNAG_07447	CKF44_07447T0	Intergenic	4893	M1.3_IPxinput_peak_916ccc	chr5	1566461	1566461	+	126.334	974661	1566461	862	127.875	2.5781	126.334	CNAG_07447_Intergenic
CNAG_02093	CKF44_02093T0	promoter-TSS (CKF44_02094T0)	-155	M1.3_IPxinput_peak_964	chr6	1215171	1215171	+	125.923	328	1215171	861	127.462	2.57511	125.923	CNAG_02093_promoter-TSS
CNAG_01429	CKF44_01429T0	exon (CKF44_01428T0, exon 6 of 11)	154	M1.3_IPxinput_peak_876kb	chr5	331191	331191	+	125.101	554471	331191	859	126.638	2.56913	125.101	CNAG_01429_exon
CNAG_07436	CKF44_07436T0	promoter-TSS (CKF44_07436T0)	-747	M1.3_IPxinput_peak_916lr	chr5	987443	987443	+	124.281	974661	987443	857	125.815	2.56316	124.281	CNAG_07436_promoter-TSS
CNAG_01212	CKF44_01212T0	promoter-TSS (CKF44_01213T0)	181	M1.3_IPxinput_peak_916fo	chr5	907155	907155	+	123.873	974661	907155	856	125.405	2.56017	123.873	CNAG_01212_promoter-TSS
CNAG_01372	CKF44_01372T0	promoter-TSS (CKF44_01373T0)	128	M1.3_IPxinput_peak_876tv	chr5	470318	470318	+	123.464	554471	470318	855	124.995	2.55718	123.464	CNAG_01372_promoter-TSS
CNAG_03397	CKF44_03397T0	promoter-TSS (CKF44_03397T0)	-256	M1.3_IPxinput_peak_1154a	chr8	844437	844437	+	123.056	1555	844437	854	124.586	2.5542	123.056	CNAG_03397_promoter-TSS
CNAG_01030	CKF44_01030T1	promoter-TSS (CKF44_01030T1)	-674	M1.3_IPxinput_peak_916bpx	chr5	1394321	1394321	+	122.648	974661	1394321	853	124.177	2.55121	122.648	CNAG_01030_promoter-TSS
CNAG_00935	CKF44_00935T0	TTS (CKF44_00934T0)	577	M1.3_IPxinput_peak_916cef	chr5	1595211	1595211	+	122.648	974661	1595211	853	124.177	2.55121	122.648	CNAG_00935_TTS
CNAG_07435	CKF44_07435T0	promoter-TSS (CKF44_01204T0)	403	M1.3_IPxinput_peak_916ht	chr5	934251	934251	+	122.241	974661	934251	852	123.769	2.54822	122.241	CNAG_07435_promoter-TSS
CNAG_01150	CKF44_01150T0	promoter-TSS (CKF44_01151T0)	372	M1.3_IPxinput_peak_916rt	chr5	1069156	1069156	+	122.241	974661	1069156	852	123.769	2.54822	122.241	CNAG_01150_promoter-TSS
CNAG_06813	CKF44_06813T0	promoter-TSS (CKF44_06813T0)	-195	M1.3_IPxinput_peak_876f	chr5	192436	192436	+	152.008	554471	192436	1062	153.695	2.54804	152.008	CNAG_06813_promoter-TSS
CNAG_06779	CKF44_06779T0	promoter-TSS (CKF44_06778T0)	551	M1.3_IPxinput_peak_586q	chr2	61001	61001	+	121.429	220927	61001	850	122.953	2.54225	121.429	CNAG_06779_promoter-TSS
CNAG_07442	CKF44_07442T0	promoter-TSS (CKF44_07441T0)	280	M1.3_IPxinput_peak_916bid	chr5	1288626	1288626	+	121.023	974661	1288626	849	122.546	2.53926	121.023	CNAG_07442_promoter-TSS
CNAG_01021	CKF44_01021T0	promoter-TSS (CKF44_01020T0)	256	M1.3_IPxinput_peak_916bri	chr5	1414487	1414487	+	121.023	974661	1414487	849	122.546	2.53926	121.023	CNAG_01021_promoter-TSS
CNAG_00990	CKF44_00990T0	promoter-TSS (CKF44_00991T0)	620	M1.3_IPxinput_peak_916bxh	chr5	1493531	1493531	+	120.213	974661	1493531	847	121.734	2.53329	120.213	CNAG_00990_promoter-TSS
CNAG_01151	CKF44_01151T0	promoter-TSS (CKF44_01151T0)	-91	M1.3_IPxinput_peak_916rs	chr5	1068668	1068668	+	120.213	974661	1068668	847	121.734	2.53329	120.213	CNAG_01151_promoter-TSS
CNAG_01356	CKF44_01356T0	exon (CKF44_01356T0, exon 2 of 4)	1472	M1.3_IPxinput_peak_876wv	chr5	512129	512129	+	119.809	554471	512129	846	121.329	2.5303	119.809	CNAG_01356_exon
CNAG_01105	CKF44_01105T0	exon (CKF44_01105T0, exon 2 of 3)	1570	M1.3_IPxinput_peak_916bbg	chr5	1199177	1199177	+	119.405	974661	1199177	845	120.924	2.52731	119.405	CNAG_01105_exon
CNAG_01222	CKF44_01222T0	promoter-TSS (CKF44_01221T0)	537	M1.3_IPxinput_peak_916ef	chr5	888606	888606	+	119.405	974661	888606	845	120.924	2.52731	119.405	CNAG_01222_promoter-TSS
CNAG_02965	CKF44_02965T0	promoter-TSS (CKF44_02965T0)	-155	M1.3_IPxinput_peak_717	chr3	323470	323470	+	119.002	590	323470	844	120.52	2.52432	119.002	CNAG_02965_promoter-TSS
CNAG_01367	CKF44_01367T0	promoter-TSS (CKF44_01367T0)	-407	M1.3_IPxinput_peak_876uy	chr5	488114	488114	+	119.002	554471	488114	844	120.52	2.52432	119.002	CNAG_01367_promoter-TSS
CNAG_00922	CKF44_00922T0	TTS (CKF44_00923T0)	1743	M1.3_IPxinput_peak_916cgi	chr5	1622917	1622917	+	119.002	974661	1622917	844	120.52	2.52432	119.002	CNAG_00922_TTS
CNAG_01031	CKF44_01031T0	promoter-TSS (CKF44_01032T0)	216	M1.3_IPxinput_peak_916bpw	chr5	1393212	1393212	+	118.599	974661	1393212	843	120.116	2.52134	118.599	CNAG_01031_promoter-TSS
CNAG_07436	CKF44_07436T0	promoter-TSS (CKF44_07436T0)	-387	M1.3_IPxinput_peak_916lq	chr5	987083	987083	+	123.322	974661	987083	877	124.852	2.52114	123.322	CNAG_07436_promoter-TSS
CNAG_01369	CKF44_01369T0	exon (CKF44_01369T0, exon 4 of 4)	781	M1.3_IPxinput_peak_876up	chr5	479576	479576	+	118.197	554471	479576	842	119.713	2.51835	118.197	CNAG_01369_exon
CNAG_06758	CKF44_06758T0	promoter-TSS (CKF44_06758T0)	-430	M1.3_IPxinput_peak_586eu	chr2	120107	120107	+	118.657	220927	120107	846	120.174	2.51726	118.657	CNAG_06758_promoter-TSS
CNAG_01154	CKF44_01154T0	TTS (CKF44_01155T0)	916	M1.3_IPxinput_peak_916rc	chr5	1061207	1061207	+	117.795	974661	1061207	841	119.31	2.51536	117.795	CNAG_01154_TTS
CNAG_00032	CKF44_00032T0	exon (CKF44_00032T0, exon 3 of 3)	1208	M1.3_IPxinput_peak_3do	chr1	97970	97970	+	117.394	262796	97970	840	118.908	2.51237	117.394	CNAG_00032_exon
CNAG_01040	CKF44_01040T0	promoter-TSS (CKF44_01040T0)	-440	M1.3_IPxinput_peak_916boc	chr5	1369634	1369634	+	131.026	974661	1369634	940	132.585	2.51022	131.026	CNAG_01040_promoter-TSS
CNAG_01369	CKF44_01369T0	promoter-TSS (CKF44_01368T1)	268	M1.3_IPxinput_peak_876uq	chr5	480089	480089	+	116.994	554471	480089	839	118.506	2.50939	116.994	CNAG_01369_promoter-TSS
CNAG_00674	CKF44_00674T0	promoter-TSS (CKF44_00674T0)	-176	M1.3_IPxinput_peak_310a	chr1	1752742	1752742	+	116.593	2183	1752742	838	118.105	2.5064	116.593	CNAG_00674_promoter-TSS
CNAG_01215	CKF44_01215T0	promoter-TSS (CKF44_01216T0)	154	M1.3_IPxinput_peak_916fb	chr5	900774	900774	+	116.593	974661	900774	838	118.105	2.5064	116.593	CNAG_01215_promoter-TSS
CNAG_01193	CKF44_01193T0	promoter-TSS (CKF44_01193T0)	-381	M1.3_IPxinput_peak_916jx	chr5	962260	962260	+	116.593	974661	962260	838	118.105	2.5064	116.593	CNAG_01193_promoter-TSS
CNAG_00546	CKF44_00546T0	TTS (CKF44_00545T0)	516	M1.3_IPxinput_peak_224c	chr1	1397253	1397253	+	121.03	1992	1397253	872	122.554	2.50364	121.03	CNAG_00546_TTS
CNAG_00192	CKF44_00192T0	promoter-TSS (CKF44_00192T0)	-107	M1.3_IPxinput_peak_23b	chr1	517370	517370	+	116.193	1010	517370	837	117.704	2.50341	116.193	CNAG_00192_promoter-TSS
CNAG_01386	CKF44_01386T0	promoter-TSS (CKF44_01386T0)	-307	M1.3_IPxinput_peak_876rg	chr5	432533	432533	+	116.193	554471	432533	837	117.704	2.50341	116.193	CNAG_01386_promoter-TSS
CNAG_07434	CKF44_07434T0	promoter-TSS (CKF44_07434T0)	-226	M1.3_IPxinput_peak_916hs	chr5	933316	933316	+	116.193	974661	933316	837	117.704	2.50341	116.193	CNAG_07434_promoter-TSS
CNAG_01217	CKF44_01217T0	TTS (CKF44_01217T0)	2904	M1.3_IPxinput_peak_916es	chr5	896169	896169	+	115.794	974661	896169	836	117.304	2.50042	115.794	CNAG_01217_TTS
CNAG_07414	CKF44_07414T0	exon (CKF44_07413T0, exon 6 of 8)	-1296	M1.3_IPxinput_peak_876gz	chr5	283576	283576	+	115.395	554471	283576	835	116.904	2.49744	115.395	CNAG_07414_exon
CNAG_01144	CKF44_01144T0	promoter-TSS (CKF44_01143T0)	605	M1.3_IPxinput_peak_916td	chr5	1087941	1087941	+	115.395	974661	1087941	835	116.904	2.49744	115.395	CNAG_01144_promoter-TSS
CNAG_01116	CKF44_01116T0	promoter-TSS (CKF44_01116T0)	-588	M1.3_IPxinput_peak_916yz	chr5	1166584	1166584	+	115.395	974661	1166584	835	116.904	2.49744	115.395	CNAG_01116_promoter-TSS
CNAG_01965	CKF44_01965T0	promoter-TSS (CKF44_01965T0)	-874	M1.3_IPxinput_peak_446bjt	chr11	1386153	1386153	+	115.971	499634	1386153	840	117.481	2.49619	115.971	CNAG_01965_promoter-TSS
CNAG_03346	CKF44_03346T0	Intergenic	-1484	M1.3_IPxinput_peak_1123d	chr8	709706	709706	+	151.626	3281	709706	1102	153.31	2.49519	151.626	CNAG_03346_Intergenic
CNAG_05170	CKF44_05170T0	promoter-TSS (CKF44_05170T0)	-665	M1.3_IPxinput_peak_826	chr4	615377	615377	+	114.6	820	615377	833	116.107	2.49146	114.6	CNAG_05170_promoter-TSS
CNAG_00975	CKF44_00975T0	promoter-TSS (CKF44_00975T0)	-286	M1.3_IPxinput_peak_916bzm	chr5	1528207	1528207	+	114.203	974661	1528207	832	115.709	2.48848	114.203	CNAG_00975_promoter-TSS
CNAG_02255	CKF44_02255T0	promoter-TSS (CKF44_02254T0)	-108	M1.3_IPxinput_peak_946	chr6	777378	777378	+	128.014	615	777378	936	129.562	2.48509	128.014	CNAG_02255_promoter-TSS
CNAG_04836	CKF44_04836T0	promoter-TSS (CKF44_04836T0)	-445	M1.3_IPxinput_peak_376b	chr10	275768	275768	+	113.41	1303	275768	830	114.914	2.4825	113.41	CNAG_04836_promoter-TSS
CNAG_01340	CKF44_01340T0	TTS (CKF44_01339T0)	133	M1.3_IPxinput_peak_876bag	chr5	556769	556769	+	113.41	554471	556769	830	114.914	2.4825	113.41	CNAG_01340_TTS
CNAG_01125	CKF44_01125T0	exon (CKF44_01125T0, exon 2 of 4)	1423	M1.3_IPxinput_peak_916xa	chr5	1141486	1141486	+	113.41	974661	1141486	830	114.914	2.4825	113.41	CNAG_01125_exon
CNAG_01448	CKF44_01448T0	TTS (CKF44_01446T0)	407	M1.3_IPxinput_peak_876hj	chr5	289712	289712	+	113.015	554471	289712	829	114.517	2.47951	113.015	CNAG_01448_TTS
CNAG_01060	CKF44_01060T0	promoter-TSS (CKF44_01059T0)	799	M1.3_IPxinput_peak_916bjz	chr5	1313680	1313680	+	113.015	974661	1313680	829	114.517	2.47951	113.015	CNAG_01060_promoter-TSS
CNAG_01221	CKF44_01221T0	promoter-TSS (CKF44_01222T0)	142	M1.3_IPxinput_peak_916eh	chr5	889385	889385	+	113.015	974661	889385	829	114.517	2.47951	113.015	CNAG_01221_promoter-TSS
CNAG_01043	CKF44_01043T0	promoter-TSS (CKF44_01043T0)	-299	M1.3_IPxinput_peak_916bnn	chr5	1361973	1361973	+	121.041	974661	1361973	892	122.565	2.47432	121.041	CNAG_01043_promoter-TSS
CNAG_06805	CKF44_06805T0	promoter-TSS (CKF44_06805T0)	-761	M1.3_IPxinput_peak_876bu	chr5	213769	213769	+	112.225	554471	213769	827	113.726	2.47354	112.225	CNAG_06805_promoter-TSS
CNAG_01152	CKF44_01152T1	TTS (CKF44_01151T0)	896	M1.3_IPxinput_peak_916rn	chr5	1066941	1066941	+	112.225	974661	1066941	827	113.726	2.47354	112.225	CNAG_01152_TTS
CNAG_01136	CKF44_01136T0	exon (CKF44_01137T0, exon 6 of 8)	-1283	M1.3_IPxinput_peak_916um	chr5	1106942	1106942	+	112.225	974661	1106942	827	113.726	2.47354	112.225	CNAG_01136_exon
CNAG_02188	CKF44_02188T0	promoter-TSS (CKF44_02188T0)	-508	M1.3_IPxinput_peak_955a	chr6	954729	954729	+	111.437	1708	954729	825	112.937	2.46756	111.437	CNAG_02188_promoter-TSS
CNAG_03438	CKF44_03438T0	promoter-TSS (CKF44_03438T0)	-288	M1.3_IPxinput_peak_1172a	chr8	952233	952233	+	112.243	1776	952233	832	113.744	2.46606	112.243	CNAG_03438_promoter-TSS
CNAG_07440	CKF44_07440T0	TTS (CKF44_01134T0)	1141	M1.3_IPxinput_peak_916ut	chr5	1111922	1111922	+	111.044	974661	1111922	824	112.543	2.46458	111.044	CNAG_07440_TTS
CNAG_01118	CKF44_01118T0	exon (CKF44_01118T0, exon 2 of 7)	593	M1.3_IPxinput_peak_916yq	chr5	1161265	1161265	+	111.044	974661	1161265	824	112.543	2.46458	111.044	CNAG_01118_exon
CNAG_01063	CKF44_01063T0	promoter-TSS (CKF44_01064T0)	152	M1.3_IPxinput_peak_916biy	chr5	1298676	1298676	+	110.651	974661	1298676	823	112.149	2.46159	110.651	CNAG_01063_promoter-TSS
CNAG_01149	CKF44_01149T0	exon (CKF44_01148T0, exon 5 of 9)	-1101	M1.3_IPxinput_peak_916sm	chr5	1078180	1078180	+	110.651	974661	1078180	823	112.149	2.46159	110.651	CNAG_01149_exon
CNAG_03859	CKF44_03859T0	promoter-TSS (CKF44_03859T1)	-574	M1.3_IPxinput_peak_669b	chr2	1030980	1030980	+	127.146	1776	1030980	948	128.689	2.45999	127.146	CNAG_03859_promoter-TSS
CNAG_01452	CKF44_01452T0	TTS (CKF44_01451T0)	334	M1.3_IPxinput_peak_876gt	chr5	280341	280341	+	109.868	554471	280341	821	111.364	2.45561	109.868	CNAG_01452_TTS
CNAG_01159	CKF44_01159T0	promoter-TSS (CKF44_01158T0)	147	M1.3_IPxinput_peak_916qh	chr5	1048967	1048967	+	109.868	974661	1048967	821	111.364	2.45561	109.868	CNAG_01159_promoter-TSS
CNAG_01158	CKF44_01158T0	exon (CKF44_01158T0, exon 6 of 7)	1786	M1.3_IPxinput_peak_916qj	chr5	1051033	1051033	+	109.868	974661	1051033	821	111.364	2.45561	109.868	CNAG_01158_exon
CNAG_01123	CKF44_01123T0	promoter-TSS (CKF44_01123T0)	99	M1.3_IPxinput_peak_916xk	chr5	1146160	1146160	+	109.868	974661	1146160	821	111.364	2.45561	109.868	CNAG_01123_promoter-TSS
CNAG_01400	CKF44_01400T0	promoter-TSS (CKF44_01399T0)	230	M1.3_IPxinput_peak_876pf	chr5	403508	403508	+	109.086	554471	403508	819	110.581	2.44964	109.086	CNAG_01400_promoter-TSS
CNAG_01388	CKF44_01388T0	promoter-TSS (CKF44_01389T0)	229	M1.3_IPxinput_peak_876qv	chr5	427076	427076	+	109.086	554471	427076	819	110.581	2.44964	109.086	CNAG_01388_promoter-TSS
CNAG_01443	CKF44_01443T0	TTS (CKF44_01442T0)	155	M1.3_IPxinput_peak_876hz	chr5	298041	298041	+	108.696	554471	298041	818	110.19	2.44665	108.696	CNAG_01443_TTS
CNAG_01199	CKF44_01199T0	exon (CKF44_01199T0, exon 3 of 5)	1065	M1.3_IPxinput_peak_916ik	chr5	943949	943949	+	108.696	974661	943949	818	110.19	2.44665	108.696	CNAG_01199_exon
CNAG_01843	CKF44_01843T0	promoter-TSS (CKF44_01842T0)	194	M1.3_IPxinput_peak_446mc	chr11	1059803	1059803	+	108.307	499634	1059803	817	109.8	2.44367	108.307	CNAG_01843_promoter-TSS
CNAG_01448	CKF44_01448T0	exon (CKF44_01448T0, exon 1 of 3)	720	M1.3_IPxinput_peak_876hi	chr5	289399	289399	+	108.307	554471	289399	817	109.8	2.44367	108.307	CNAG_01448_exon
CNAG_01229	CKF44_01229T0	TTS (CKF44_01230T0)	164	M1.3_IPxinput_peak_916dj	chr5	876026	876026	+	108.307	974661	876026	817	109.8	2.44367	108.307	CNAG_01229_TTS
CNAG_01925	CKF44_01925T0	exon (CKF44_01926T0, exon 7 of 7)	-1446	M1.3_IPxinput_peak_446bcf	chr11	1282571	1282571	+	112.137	499634	1282571	848	113.637	2.44092	112.137	CNAG_01925_exon
CNAG_00547	CKF44_00547T0	promoter-TSS (CKF44_00547T0)	-194	M1.3_IPxinput_peak_227	chr1	1408118	1408118	+	107.918	1170	1408118	816	109.41	2.44068	107.918	CNAG_00547_promoter-TSS
CNAG_01082	CKF44_01082T0	promoter-TSS (CKF44_01082T0)	-190	M1.3_IPxinput_peak_916bfn	chr5	1254801	1254801	+	107.918	974661	1254801	816	109.41	2.44068	107.918	CNAG_01082_promoter-TSS
CNAG_00936	CKF44_00936T0	TTS (CKF44_00935T0)	248	M1.3_IPxinput_peak_916ced	chr5	1593597	1593597	+	107.918	974661	1593597	816	109.41	2.44068	107.918	CNAG_00936_TTS
CNAG_01232	CKF44_01232T0	exon (CKF44_01232T0, exon 1 of 9)	657	M1.3_IPxinput_peak_916cp	chr5	865208	865208	+	107.53	974661	865208	815	109.021	2.43769	107.53	CNAG_01232_exon
CNAG_01203	CKF44_01203T0	TTS (CKF44_01204T0)	174	M1.3_IPxinput_peak_916hw	chr5	936350	936350	+	107.53	974661	936350	815	109.021	2.43769	107.53	CNAG_01203_TTS
CNAG_01148	CKF44_01148T0	promoter-TSS (CKF44_01147T0)	363	M1.3_IPxinput_peak_916sn	chr5	1078924	1078924	+	107.53	974661	1078924	815	109.021	2.43769	107.53	CNAG_01148_promoter-TSS
CNAG_00765	CKF44_00765T0	promoter-TSS (CKF44_00765T0)	-204	M1.3_IPxinput_peak_349a	chr1	2010129	2010129	+	106.755	1445	2010129	813	108.244	2.43172	106.755	CNAG_00765_promoter-TSS
CNAG_00932	CKF44_00932T0	promoter-TSS (CKF44_00933T0)	269	M1.3_IPxinput_peak_916cem	chr5	1599199	1599199	+	106.755	974661	1599199	813	108.244	2.43172	106.755	CNAG_00932_promoter-TSS
CNAG_01229	CKF44_01229T0	promoter-TSS (CKF44_01229T0)	-739	M1.3_IPxinput_peak_916dh	chr5	875123	875123	+	106.755	974661	875123	813	108.244	2.43172	106.755	CNAG_01229_promoter-TSS
CNAG_01062	CKF44_01062T0	promoter-TSS (CKF44_01062T0)	-219	M1.3_IPxinput_peak_916bjh	chr5	1303910	1303910	+	106.368	974661	1303910	812	107.856	2.42873	106.368	CNAG_01062_promoter-TSS
CNAG_00864	CKF44_00864T0	promoter-TSS (CKF44_07457T0)	116	M1.3_IPxinput_peak_916ctj	chr5	1795975	1795975	+	106.368	974661	1795975	812	107.856	2.42873	106.368	CNAG_00864_promoter-TSS
CNAG_01214	CKF44_01214T0	promoter-TSS (CKF44_01214T0)	99	M1.3_IPxinput_peak_916fc	chr5	901572	901572	+	106.368	974661	901572	812	107.856	2.42873	106.368	CNAG_01214_promoter-TSS
CNAG_01147	CKF44_01147T0	promoter-TSS (CKF44_01148T0)	227	M1.3_IPxinput_peak_916so	chr5	1079673	1079673	+	105.982	974661	1079673	811	107.469	2.42574	105.982	CNAG_01147_promoter-TSS
CNAG_06772	CKF44_06772T0	exon (CKF44_06772T0, exon 3 of 5)	1078	M1.3_IPxinput_peak_586bx	chr2	78292	78292	+	105.596	220927	78292	810	107.083	2.42275	105.596	CNAG_06772_exon
CNAG_07962	CKF44_07962T0	promoter-TSS (CKF44_06765T0)	199	M1.3_IPxinput_peak_586dh	chr2	96934	96934	+	105.596	220927	96934	810	107.083	2.42275	105.596	CNAG_07962_promoter-TSS
CNAG_06811	CKF44_06811T0	promoter-TSS (CKF44_06812T1)	476	M1.3_IPxinput_peak_876w	chr5	201385	201385	+	105.596	554471	201385	810	107.083	2.42275	105.596	CNAG_06811_promoter-TSS
CNAG_01202	CKF44_01202T0	TTS (CKF44_01203T0)	104	M1.3_IPxinput_peak_916ib	chr5	938959	938959	+	105.596	974661	938959	810	107.083	2.42275	105.596	CNAG_01202_TTS
CNAG_07869	CKF44_07869T0	promoter-TSS (CKF44_07869T0)	-213	M1.3_IPxinput_peak_522c	chr14	45989	45989	+	105.211	1318	45989	809	106.697	2.41977	105.211	CNAG_07869_promoter-TSS
CNAG_07470	CKF44_07470T0	promoter-TSS (CKF44_07470T0)	-2	M1.3_IPxinput_peak_594c	chr2	348337	348337	+	105.211	2709	348337	809	106.697	2.41977	105.211	CNAG_07470_promoter-TSS
CNAG_04103	CKF44_04103T0	promoter-TSS (CKF44_04104T0)	-61	M1.3_IPxinput_peak_1215	chr9	13996	13996	+	104.827	318	13996	808	106.311	2.41678	104.827	CNAG_04103_promoter-TSS
CNAG_01208	CKF44_01208T0	TTS (CKF44_01207T0)	144	M1.3_IPxinput_peak_916hj	chr5	927516	927516	+	104.827	974661	927516	808	106.311	2.41678	104.827	CNAG_01208_TTS
CNAG_01173	CKF44_01173T0	TTS (CKF44_01174T0)	210	M1.3_IPxinput_peak_916nd	chr5	1008572	1008572	+	104.827	974661	1008572	808	106.311	2.41678	104.827	CNAG_01173_TTS
CNAG_01164	CKF44_01164T0	promoter-TSS (CKF44_01163T0)	145	M1.3_IPxinput_peak_916pf	chr5	1033602	1033602	+	104.827	974661	1033602	808	106.311	2.41678	104.827	CNAG_01164_promoter-TSS
CNAG_01106	CKF44_01106T0	promoter-TSS (CKF44_01107T0)	429	M1.3_IPxinput_peak_916bax	chr5	1194344	1194344	+	104.059	974661	1194344	806	105.542	2.4108	104.059	CNAG_01106_promoter-TSS
CNAG_00989	CKF44_00989T0	promoter-TSS (CKF44_00989T0)	-250	M1.3_IPxinput_peak_916bxl	chr5	1495596	1495596	+	104.059	974661	1495596	806	105.542	2.4108	104.059	CNAG_00989_promoter-TSS
CNAG_01182	CKF44_01182T0	promoter-TSS (CKF44_01182T0)	-600	M1.3_IPxinput_peak_916lv	chr5	989237	989237	+	104.059	974661	989237	806	105.542	2.4108	104.059	CNAG_01182_promoter-TSS
CNAG_00982	CKF44_00982T0	promoter-TSS (CKF44_00983T0)	436	M1.3_IPxinput_peak_916bym	chr5	1511594	1511594	+	103.677	974661	1511594	805	105.158	2.40782	103.677	CNAG_00982_promoter-TSS
CNAG_05785	CKF44_05785T0	Intergenic	-1495	M1.3_IPxinput_peak_1021d	chr7	865363	865363	+	103.294	1963	865363	804	104.775	2.40483	103.294	CNAG_05785_Intergenic
CNAG_01369	CKF44_01369T1	promoter-TSS (CKF44_01368T1)	-61	M1.3_IPxinput_peak_876ur	chr5	480418	480418	+	103.294	554471	480418	804	104.775	2.40483	103.294	CNAG_01369_promoter-TSS
CNAG_00938	CKF44_00938T0	promoter-TSS (CKF44_00937T2)	108	M1.3_IPxinput_peak_916cds	chr5	1588961	1588961	+	103.294	974661	1588961	804	104.775	2.40483	103.294	CNAG_00938_promoter-TSS
CNAG_01232	CKF44_01232T0	exon (CKF44_01232T0, exon 1 of 9)	1213	M1.3_IPxinput_peak_916cq	chr5	865764	865764	+	103.294	974661	865764	804	104.775	2.40483	103.294	CNAG_01232_exon
CNAG_01207	CKF44_01207T0	TTS (CKF44_07434T0)	653	M1.3_IPxinput_peak_916hm	chr5	930054	930054	+	103.294	974661	930054	804	104.775	2.40483	103.294	CNAG_01207_TTS
CNAG_01024	CKF44_01024T0	promoter-TSS (CKF44_01025T0)	118	M1.3_IPxinput_peak_916bqv	chr5	1406852	1406852	+	102.532	974661	1406852	802	104.01	2.39885	102.532	CNAG_01024_promoter-TSS
CNAG_01118	CKF44_01118T0	exon (CKF44_01118T0, exon 1 of 7)	225	M1.3_IPxinput_peak_916yr	chr5	1161633	1161633	+	107.17	974661	1161633	840	108.66	2.39688	107.17	CNAG_01118_exon
CNAG_01405	CKF44_01405T0	TTS (CKF44_01406T0)	204	M1.3_IPxinput_peak_876oh	chr5	391492	391492	+	102.151	554471	391492	801	103.628	2.39587	102.151	CNAG_01405_TTS
CNAG_01376	CKF44_01376T1	exon (CKF44_01376T0, exon 2 of 5)	1314	M1.3_IPxinput_peak_876sz	chr5	456655	456655	+	102.151	554471	456655	801	103.628	2.39587	102.151	CNAG_01376_exon
CNAG_05420	CKF44_05420T0	Intergenic	-1361	M1.3_IPxinput_peak_537c	chr14	265726	265726	+	101.392	2116	265726	799	102.867	2.38989	101.392	CNAG_05420_Intergenic
CNAG_01412	CKF44_01412T0	promoter-TSS (CKF44_01412T0)	-491	M1.3_IPxinput_peak_876nc	chr5	373723	373723	+	101.392	554471	373723	799	102.867	2.38989	101.392	CNAG_01412_promoter-TSS
CNAG_01087	CKF44_01087T0	exon (CKF44_01087T0, exon 3 of 5)	882	M1.3_IPxinput_peak_916bel	chr5	1240681	1240681	+	101.392	974661	1240681	799	102.867	2.38989	101.392	CNAG_01087_exon
CNAG_01451	CKF44_01451T0	promoter-TSS (CKF44_07413T0)	746	M1.3_IPxinput_peak_876gu	chr5	280767	280767	+	101.013	554471	280767	798	102.486	2.3869	101.013	CNAG_01451_promoter-TSS
CNAG_01061	CKF44_01061T0	promoter-TSS (CKF44_01061T0)	-530	M1.3_IPxinput_peak_916bjq	chr5	1308277	1308277	+	101.013	974661	1308277	798	102.486	2.3869	101.013	CNAG_01061_promoter-TSS
CNAG_01168	CKF44_01168T0	TTS (CKF44_01169T0)	1606	M1.3_IPxinput_peak_916oa	chr5	1019653	1019653	+	101.013	974661	1019653	798	102.486	2.3869	101.013	CNAG_01168_TTS
CNAG_01137	CKF44_01137T0	exon (CKF44_01137T0, exon 1 of 8)	193	M1.3_IPxinput_peak_916ui	chr5	1104889	1104889	+	101.013	974661	1104889	798	102.486	2.3869	101.013	CNAG_01137_exon
CNAG_01845	CKF44_01845T0	exon (CKF44_01845T0, exon 2 of 11)	398	M1.3_IPxinput_peak_446mq	chr11	1067489	1067489	+	100.635	499634	1067489	797	102.107	2.38392	100.635	CNAG_01845_exon
CNAG_06750	CKF44_06750T0	promoter-TSS (CKF44_06750T0)	-827	M1.3_IPxinput_peak_586gz	chr2	149341	149341	+	100.635	220927	149341	797	102.107	2.38392	100.635	CNAG_06750_promoter-TSS
CNAG_01367	CKF44_01367T0	exon (CKF44_01365T0, exon 4 of 4)	-1074	M1.3_IPxinput_peak_876uz	chr5	488781	488781	+	100.257	554471	488781	796	101.728	2.38093	100.257	CNAG_01367_exon
CNAG_01360	CKF44_01360T0	promoter-TSS (CKF44_01359T0)	175	M1.3_IPxinput_peak_876wi	chr5	505614	505614	+	100.257	554471	505614	796	101.728	2.38093	100.257	CNAG_01360_promoter-TSS
CNAG_00998	CKF44_00998T1	promoter-TSS (CKF44_00997T0)	231	M1.3_IPxinput_peak_916bwg	chr5	1478687	1478687	+	100.257	974661	1478687	796	101.728	2.38093	100.257	CNAG_00998_promoter-TSS
CNAG_00933	CKF44_00933T0	promoter-TSS (CKF44_00934T0)	424	M1.3_IPxinput_peak_916cel	chr5	1598357	1598357	+	100.257	974661	1598357	796	101.728	2.38093	100.257	CNAG_00933_promoter-TSS
CNAG_01119	CKF44_01119T0	exon (CKF44_01119T0, exon 1 of 7)	123	M1.3_IPxinput_peak_916yg	chr5	1156753	1156753	+	100.257	974661	1156753	796	101.728	2.38093	100.257	CNAG_01119_exon
CNAG_01237	CKF44_01237T0	exon (CKF44_01237T0, exon 2 of 2)	605	M1.3_IPxinput_peak_916z	chr5	846672	846672	+	100.257	974661	846672	796	101.728	2.38093	100.257	CNAG_01237_exon
CNAG_03894	CKF44_03894T0	promoter-TSS (CKF44_03894T0)	-329	M1.3_IPxinput_peak_678c	chr2	1117012	1117012	+	99.5031	2134	1117012	794	100.972	2.37496	99.5031	CNAG_03894_promoter-TSS
CNAG_01091	CKF44_01091T0	promoter-TSS (CKF44_01092T0)	330	M1.3_IPxinput_peak_916bdq	chr5	1230846	1230846	+	99.5031	974661	1230846	794	100.972	2.37496	99.5031	CNAG_01091_promoter-TSS
CNAG_01200	CKF44_01200T0	TTS (CKF44_01199T0)	1054	M1.3_IPxinput_peak_916ih	chr5	942200	942200	+	99.5031	974661	942200	794	100.972	2.37496	99.5031	CNAG_01200_TTS
CNAG_01163	CKF44_01163T0	TTS (CKF44_01163T0)	3818	M1.3_IPxinput_peak_916pn	chr5	1037759	1037759	+	99.5031	974661	1037759	794	100.972	2.37496	99.5031	CNAG_01163_TTS
CNAG_01802	CKF44_01802T0	promoter-TSS (CKF44_01803T0)	357	M1.3_IPxinput_peak_446er	chr11	964344	964344	+	99.1269	499634	964344	793	100.594	2.37197	99.1269	CNAG_01802_promoter-TSS
CNAG_01440	CKF44_01440T0	TTS (CKF44_01441T0)	1581	M1.3_IPxinput_peak_876il	chr5	304716	304716	+	98.7512	554471	304716	792	100.217	2.36898	98.7512	CNAG_01440_TTS
CNAG_01093	CKF44_01093T0	TTS (CKF44_01094T0)	657	M1.3_IPxinput_peak_916bdm	chr5	1228802	1228802	+	98.7512	974661	1228802	792	100.217	2.36898	98.7512	CNAG_01093_TTS
CNAG_01041	CKF44_01041T0	TTS (CKF44_01041T0)	1279	M1.3_IPxinput_peak_916bnt	chr5	1364405	1364405	+	98.7512	974661	1364405	792	100.217	2.36898	98.7512	CNAG_01041_TTS
CNAG_01199	CKF44_01199T0	promoter-TSS (CKF44_01198T0)	309	M1.3_IPxinput_peak_916il	chr5	944705	944705	+	98.7512	974661	944705	792	100.217	2.36898	98.7512	CNAG_01199_promoter-TSS
CNAG_01174	CKF44_01174T0	promoter-TSS (CKF44_01174T0)	71	M1.3_IPxinput_peak_916mv	chr5	1003376	1003376	+	98.7512	974661	1003376	792	100.217	2.36898	98.7512	CNAG_01174_promoter-TSS
CNAG_07540	CKF44_07540T0	exon (CKF44_07540T0, exon 1 of 4)	379	M1.3_IPxinput_peak_762b	chr3	1149658	1149658	+	98.3763	1126	1149658	791	99.8412	2.36599	98.3763	CNAG_07540_exon
CNAG_07419	CKF44_07419T1	promoter-TSS (CKF44_01395T0)	269	M1.3_IPxinput_peak_876pz	chr5	414966	414966	+	98.3763	554471	414966	791	99.8412	2.36599	98.3763	CNAG_07419_promoter-TSS
CNAG_01054	CKF44_01054T0	promoter-TSS (CKF44_01053T0)	246	M1.3_IPxinput_peak_916blf	chr5	1329850	1329850	+	98.3763	974661	1329850	791	99.8412	2.36599	98.3763	CNAG_01054_promoter-TSS
CNAG_01174	CKF44_01174T0	exon (CKF44_01174T0, exon 2 of 11)	2447	M1.3_IPxinput_peak_916mz	chr5	1005752	1005752	+	98.3763	974661	1005752	791	99.8412	2.36599	98.3763	CNAG_01174_exon
CNAG_01131	CKF44_01131T0	exon (CKF44_01130T0, exon 3 of 4)	-1622	M1.3_IPxinput_peak_916vo	chr5	1122478	1122478	+	98.3763	974661	1122478	791	99.8412	2.36599	98.3763	CNAG_01131_exon
CNAG_01125	CKF44_01125T0	exon (CKF44_01125T0, exon 1 of 4)	299	M1.3_IPxinput_peak_916wy	chr5	1140362	1140362	+	98.3763	974661	1140362	791	99.8412	2.36599	98.3763	CNAG_01125_exon
CNAG_01385	CKF44_01385T0	promoter-TSS (CKF44_01385T0)	-280	M1.3_IPxinput_peak_876re	chr5	431858	431858	+	98.0015	554471	431858	790	99.4653	2.36301	98.0015	CNAG_01385_promoter-TSS
CNAG_01023	CKF44_01023T0	exon (CKF44_01023T0, exon 4 of 5)	1596	M1.3_IPxinput_peak_916bqy	chr5	1408811	1408811	+	98.0015	974661	1408811	790	99.4653	2.36301	98.0015	CNAG_01023_exon
CNAG_01126	CKF44_01126T0	exon (CKF44_01126T0, exon 1 of 14)	491	M1.3_IPxinput_peak_916wu	chr5	1138837	1138837	+	98.0015	974661	1138837	790	99.4653	2.36301	98.0015	CNAG_01126_exon
CNAG_00979	CKF44_00979T1	TTS (CKF44_00978T0)	1094	M1.3_IPxinput_peak_916byw	chr5	1518600	1518600	+	97.6275	974661	1518600	789	99.0901	2.36002	97.6275	CNAG_00979_TTS
CNAG_00897	CKF44_00897T0	TTS (CKF44_00896T0)	628	M1.3_IPxinput_peak_916cls	chr5	1694329	1694329	+	97.6275	974661	1694329	789	99.0901	2.36002	97.6275	CNAG_00897_TTS
CNAG_01332	CKF44_01332T0	promoter-TSS (CKF44_01331T0)	407	M1.3_IPxinput_peak_876bcb	chr5	580684	580684	+	97.2542	554471	580684	788	98.7157	2.35703	97.2542	CNAG_01332_promoter-TSS
CNAG_01365	CKF44_01365T0	promoter-TSS (CKF44_01365T0)	-900	M1.3_IPxinput_peak_876vf	chr5	492042	492042	+	97.2542	554471	492042	788	98.7157	2.35703	97.2542	CNAG_01365_promoter-TSS
CNAG_01238	CKF44_01238T0	TTS (CKF44_07981T0)	124	M1.3_IPxinput_peak_916t	chr5	844395	844395	+	97.2542	974661	844395	788	98.7157	2.35703	97.2542	CNAG_01238_TTS
CNAG_04625	CKF44_04625T0	promoter-TSS (CKF44_04626T0)	180	M1.3_IPxinput_peak_400	chr10	848335	848335	+	96.8811	719	848335	787	98.3414	2.35404	96.8811	CNAG_04625_promoter-TSS
CNAG_01439	CKF44_01439T0	promoter-TSS (CKF44_01440T0)	217	M1.3_IPxinput_peak_876io	chr5	306525	306525	+	96.8811	554471	306525	787	98.3414	2.35404	96.8811	CNAG_01439_promoter-TSS
CNAG_07442	CKF44_07442T0	promoter-TSS (CKF44_07441T0)	844	M1.3_IPxinput_peak_916bie	chr5	1289190	1289190	+	96.8811	974661	1289190	787	98.3414	2.35404	96.8811	CNAG_07442_promoter-TSS
CNAG_01143	CKF44_01143T0	promoter-TSS (CKF44_01144T0)	130	M1.3_IPxinput_peak_916tf	chr5	1088833	1088833	+	96.8811	974661	1088833	787	98.3414	2.35404	96.8811	CNAG_01143_promoter-TSS
CNAG_01362	CKF44_01362T0	exon (CKF44_01362T0, exon 3 of 6)	1071	M1.3_IPxinput_peak_876vo	chr5	496161	496161	+	96.5089	554471	496161	786	97.968	2.35106	96.5089	CNAG_01362_exon
CNAG_00985	CKF44_00985T1	TTS (CKF44_00984T0)	-2663	M1.3_IPxinput_peak_916byf	chr5	1508077	1508077	+	96.5089	974661	1508077	786	97.968	2.35106	96.5089	CNAG_00985_TTS
CNAG_01170	CKF44_01170T0	promoter-TSS (CKF44_01169T0)	314	M1.3_IPxinput_peak_916nv	chr5	1017023	1017023	+	96.5089	974661	1017023	786	97.968	2.35106	96.5089	CNAG_01170_promoter-TSS
CNAG_01118	CKF44_01118T0	exon (CKF44_01117T0, exon 5 of 5)	-1656	M1.3_IPxinput_peak_916yu	chr5	1163514	1163514	+	96.5089	974661	1163514	786	97.968	2.35106	96.5089	CNAG_01118_exon
CNAG_07005	CKF44_07005T0	promoter-TSS (CKF44_07409T0)	258	M1.3_IPxinput_peak_876dw	chr5	243159	243159	+	96.1369	554471	243159	785	97.5948	2.34807	96.1369	CNAG_07005_promoter-TSS
CNAG_01438	CKF44_01438T0	promoter-TSS (CKF44_01437T0)	181	M1.3_IPxinput_peak_876ix	chr5	311666	311666	+	96.1369	554471	311666	785	97.5948	2.34807	96.1369	CNAG_01438_promoter-TSS
CNAG_01358	CKF44_01358T0	promoter-TSS (CKF44_01357T0)	195	M1.3_IPxinput_peak_876wo	chr5	508353	508353	+	96.1369	554471	508353	785	97.5948	2.34807	96.1369	CNAG_01358_promoter-TSS
CNAG_01104	CKF44_01104T0	promoter-TSS (CKF44_01103T0)	137	M1.3_IPxinput_peak_916bbo	chr5	1202969	1202969	+	96.1369	974661	1202969	785	97.5948	2.34807	96.1369	CNAG_01104_promoter-TSS
CNAG_01171	CKF44_01171T0	promoter-TSS (CKF44_01172T0)	244	M1.3_IPxinput_peak_916nt	chr5	1015752	1015752	+	96.1369	974661	1015752	785	97.5948	2.34807	96.1369	CNAG_01171_promoter-TSS
CNAG_01234	CKF44_01234T0	TTS (CKF44_01235T0)	160	M1.3_IPxinput_peak_916br	chr5	854582	854582	+	95.7659	974661	854582	784	97.2224	2.34508	95.7659	CNAG_01234_TTS
CNAG_01015	CKF44_01015T0	promoter-TSS (CKF44_01015T0)	-993	M1.3_IPxinput_peak_916bso	chr5	1430627	1430627	+	95.7659	974661	1430627	784	97.2224	2.34508	95.7659	CNAG_01015_promoter-TSS
CNAG_00934	CKF44_00934T0	TTS (CKF44_00933T0)	849	M1.3_IPxinput_peak_916cei	chr5	1596807	1596807	+	95.7659	974661	1596807	784	97.2224	2.34508	95.7659	CNAG_00934_TTS
CNAG_01211	CKF44_01211T0	TTS (CKF44_01212T0)	356	M1.3_IPxinput_peak_916fr	chr5	908915	908915	+	95.7659	974661	908915	784	97.2224	2.34508	95.7659	CNAG_01211_TTS
CNAG_02526	CKF44_02526T0	promoter-TSS (CKF44_02525T0)	-237	M1.3_IPxinput_peak_922	chr6	86268	86268	+	97.476	589	86268	801	98.9375	2.34103	97.476	CNAG_02526_promoter-TSS
CNAG_01175	CKF44_01175T0	promoter-TSS (CKF44_01175T0)	-252	M1.3_IPxinput_peak_916ms	chr5	1002451	1002451	+	97.8215	974661	1002451	804	99.2842	2.34084	97.8215	CNAG_01175_promoter-TSS
CNAG_01441	CKF44_01441T1	promoter-TSS (CKF44_01441T0)	-459	M1.3_IPxinput_peak_876ic	chr5	300028	300028	+	95.0253	554471	300028	782	96.4792	2.33911	95.0253	CNAG_01441_promoter-TSS
CNAG_01377	CKF44_01377T0	TTS (CKF44_01378T0)	277	M1.3_IPxinput_peak_876sn	chr5	450755	450755	+	95.0253	554471	450755	782	96.4792	2.33911	95.0253	CNAG_01377_TTS
CNAG_01231	CKF44_01231T0	promoter-TSS (CKF44_01231T0)	-280	M1.3_IPxinput_peak_916cz	chr5	870205	870205	+	95.0253	974661	870205	782	96.4792	2.33911	95.0253	CNAG_01231_promoter-TSS
CNAG_03772	CKF44_03772T0	promoter-TSS (CKF44_03772T0)	-189	M1.3_IPxinput_peak_641d	chr2	775201	775201	+	96.0456	3387	775201	793	97.5022	2.33552	96.0456	CNAG_03772_promoter-TSS
CNAG_01230	CKF44_01230T0	promoter-TSS (CKF44_01230T0)	-720	M1.3_IPxinput_peak_916dd	chr5	872716	872716	+	96.1599	974661	872716	794	97.6179	2.33547	96.1599	CNAG_01230_promoter-TSS
CNAG_06805	CKF44_06805T0	TTS (CKF44_06805T0)	458	M1.3_IPxinput_peak_876bw	chr5	214988	214988	+	94.2872	554471	214988	780	95.7385	2.33313	94.2872	CNAG_06805_TTS
CNAG_01028	CKF44_01028T0	promoter-TSS (CKF44_01028T0)	-116	M1.3_IPxinput_peak_916bqe	chr5	1397982	1397982	+	94.2872	974661	1397982	780	95.7385	2.33313	94.2872	CNAG_01028_promoter-TSS
CNAG_01188	CKF44_01188T0	promoter-TSS (CKF44_01188T0)	-425	M1.3_IPxinput_peak_916ks	chr5	973989	973989	+	94.2872	974661	973989	780	95.7385	2.33313	94.2872	CNAG_01188_promoter-TSS
CNAG_01184	CKF44_01184T0	promoter-TSS (CKF44_01183T0)	142	M1.3_IPxinput_peak_916lh	chr5	982474	982474	+	94.2872	974661	982474	780	95.7385	2.33313	94.2872	CNAG_01184_promoter-TSS
CNAG_01169	CKF44_01169T0	promoter-TSS (CKF44_01170T0)	205	M1.3_IPxinput_peak_916nw	chr5	1017770	1017770	+	94.2872	974661	1017770	780	95.7385	2.33313	94.2872	CNAG_01169_promoter-TSS
CNAG_01239	CKF44_01239T0	Intergenic	-1125	M1.3_IPxinput_peak_916p	chr5	842494	842494	+	95.1811	974661	842494	788	96.6351	2.33238	95.1811	CNAG_01239_Intergenic
CNAG_03426	CKF44_03426T0	TTS (CKF44_03427T0)	118	M1.3_IPxinput_peak_1169a	chr8	924321	924321	+	93.9186	1257	924321	779	95.3687	2.33015	93.9186	CNAG_03426_TTS
CNAG_06813	CKF44_06813T0	exon (CKF44_06813T0, exon 1 of 7)	221	M1.3_IPxinput_peak_876e	chr5	192020	192020	+	93.9186	554471	192020	779	95.3687	2.33015	93.9186	CNAG_06813_exon
CNAG_01440	CKF44_01440T0	TTS (CKF44_01441T0)	1819	M1.3_IPxinput_peak_876ik	chr5	304478	304478	+	93.9186	554471	304478	779	95.3687	2.33015	93.9186	CNAG_01440_TTS
CNAG_01071	CKF44_01071T0	TTS (CKF44_01070T0)	583	M1.3_IPxinput_peak_916bho	chr5	1281039	1281039	+	93.9186	974661	1281039	779	95.3687	2.33015	93.9186	CNAG_01071_TTS
CNAG_00993	CKF44_00993T0	TTS (CKF44_00992T0)	223	M1.3_IPxinput_peak_916bww	chr5	1487721	1487721	+	93.9186	974661	1487721	779	95.3687	2.33015	93.9186	CNAG_00993_TTS
CNAG_00975	CKF44_00975T0	exon (CKF44_00975T0, exon 3 of 3)	1711	M1.3_IPxinput_peak_916bzi	chr5	1526210	1526210	+	93.9186	974661	1526210	779	95.3687	2.33015	93.9186	CNAG_00975_exon
CNAG_00914	CKF44_00914T0	promoter-TSS (CKF44_00915T1)	303	M1.3_IPxinput_peak_916cht	chr5	1642236	1642236	+	93.9186	974661	1642236	779	95.3687	2.33015	93.9186	CNAG_00914_promoter-TSS
CNAG_01230	CKF44_01230T0	exon (CKF44_01230T0, exon 1 of 5)	265	M1.3_IPxinput_peak_916df	chr5	873701	873701	+	93.9186	974661	873701	779	95.3687	2.33015	93.9186	CNAG_01230_exon
CNAG_01408	CKF44_01408T0	promoter-TSS (CKF44_07418T0)	190	M1.3_IPxinput_peak_876ns	chr5	384132	384132	+	93.5509	554471	384132	778	94.9997	2.32716	93.5509	CNAG_01408_promoter-TSS
CNAG_00891	CKF44_00891T0	exon (CKF44_00891T0, exon 1 of 7)	153	M1.3_IPxinput_peak_916cnc	chr5	1711406	1711406	+	93.5509	974661	1711406	778	94.9997	2.32716	93.5509	CNAG_00891_exon
CNAG_00442	CKF44_00442T0	promoter-TSS (CKF44_00442T0)	60	M1.3_IPxinput_peak_135b	chr1	1148797	1148797	+	93.1836	1843	1148797	777	94.6312	2.32417	93.1836	CNAG_00442_promoter-TSS
CNAG_06752	CKF44_06752T0	promoter-TSS (CKF44_06752T0)	-521	M1.3_IPxinput_peak_586gm	chr2	143307	143307	+	93.1836	220927	143307	777	94.6312	2.32417	93.1836	CNAG_06752_promoter-TSS
CNAG_01420	CKF44_01420T0	TTS (CKF44_01419T0)	241	M1.3_IPxinput_peak_876lw	chr5	356593	356593	+	93.1836	554471	356593	777	94.6312	2.32417	93.1836	CNAG_01420_TTS
CNAG_01420	CKF44_01420T0	promoter-TSS (CKF44_01420T0)	-856	M1.3_IPxinput_peak_876lx	chr5	357690	357690	+	93.1836	554471	357690	777	94.6312	2.32417	93.1836	CNAG_01420_promoter-TSS
CNAG_01108	CKF44_01108T0	exon (CKF44_01108T0, exon 1 of 9)	237	M1.3_IPxinput_peak_916bam	chr5	1187794	1187794	+	93.1836	974661	1187794	777	94.6312	2.32417	93.1836	CNAG_01108_exon
CNAG_01052	CKF44_01052T0	promoter-TSS (CKF44_01052T0)	-316	M1.3_IPxinput_peak_916bls	chr5	1337738	1337738	+	93.1836	974661	1337738	777	94.6312	2.32417	93.1836	CNAG_01052_promoter-TSS
CNAG_01183	CKF44_01183T0	promoter-TSS (CKF44_01184T0)	191	M1.3_IPxinput_peak_916li	chr5	982968	982968	+	93.1836	974661	982968	777	94.6312	2.32417	93.1836	CNAG_01183_promoter-TSS
CNAG_01149	CKF44_01149T0	exon (CKF44_01149T0, exon 7 of 10)	2600	M1.3_IPxinput_peak_916se	chr5	1074479	1074479	+	93.1836	974661	1074479	777	94.6312	2.32417	93.1836	CNAG_01149_exon
CNAG_01132	CKF44_01132T0	TTS (CKF44_01133T0)	215	M1.3_IPxinput_peak_916vg	chr5	1118122	1118122	+	93.1836	974661	1118122	777	94.6312	2.32417	93.1836	CNAG_01132_TTS
CNAG_01077	CKF44_01077T0	TTS (CKF44_01077T0)	1063	M1.3_IPxinput_peak_916bgg	chr5	1264257	1264257	+	93.7668	974661	1264257	782	95.2157	2.32404	93.7668	CNAG_01077_TTS
CNAG_04517	CKF44_04517T0	promoter-TSS (CKF44_04517T0)	-375	M1.3_IPxinput_peak_1253	chr9	1065378	1065378	+	95.265	1096	1065378	795	96.719	2.32351	95.265	CNAG_04517_promoter-TSS
CNAG_06346	CKF44_06346T0	promoter-TSS (CKF44_06346T0)	-351	M1.3_IPxinput_peak_485bj	chr13	256586	256586	+	92.8167	25602	256586	776	94.2631	2.32118	92.8167	CNAG_06346_promoter-TSS
CNAG_01116	CKF44_01116T0	exon (CKF44_01117T0, exon 2 of 5)	148	M1.3_IPxinput_peak_916za	chr5	1167320	1167320	+	97.3185	974661	1167320	815	98.78	2.31986	97.3185	CNAG_01116_exon
CNAG_01412	CKF44_01412T0	TTS (CKF44_01413T0)	178	M1.3_IPxinput_peak_876nd	chr5	374392	374392	+	92.4506	554471	374392	775	93.8958	2.3182	92.4506	CNAG_01412_TTS
CNAG_01389	CKF44_01389T0	promoter-TSS (CKF44_01388T0)	163	M1.3_IPxinput_peak_876qu	chr5	426594	426594	+	92.4506	554471	426594	775	93.8958	2.3182	92.4506	CNAG_01389_promoter-TSS
CNAG_04292	CKF44_04292T0	promoter-TSS (CKF44_04292T0)	-540	M1.3_IPxinput_peak_1234b	chr9	495308	495308	+	101.564	755	495308	854	103.039	2.31584	101.564	CNAG_04292_promoter-TSS
CNAG_01368	CKF44_01368T0	promoter-TSS (CKF44_01369T0)	207	M1.3_IPxinput_peak_876us	chr5	481128	481128	+	92.0851	554471	481128	774	93.5289	2.31521	92.0851	CNAG_01368_promoter-TSS
CNAG_01092	CKF44_01092T0	promoter-TSS (CKF44_01091T0)	193	M1.3_IPxinput_peak_916bdp	chr5	1230224	1230224	+	92.0851	974661	1230224	774	93.5289	2.31521	92.0851	CNAG_01092_promoter-TSS
CNAG_01060	CKF44_01060T0	promoter-TSS (CKF44_01059T0)	343	M1.3_IPxinput_peak_916bka	chr5	1314136	1314136	+	92.0851	974661	1314136	774	93.5289	2.31521	92.0851	CNAG_01060_promoter-TSS
CNAG_01105	CKF44_01105T0	promoter-TSS (CKF44_01105T0)	-184	M1.3_IPxinput_peak_916bbd	chr5	1197423	1197423	+	91.72	974661	1197423	773	93.1625	2.31222	91.72	CNAG_01105_promoter-TSS
CNAG_01022	CKF44_01022T0	TTS (CKF44_01021T0)	923	M1.3_IPxinput_peak_916bre	chr5	1412128	1412128	+	91.72	974661	1412128	773	93.1625	2.31222	91.72	CNAG_01022_TTS
CNAG_00938	CKF44_00938T0	promoter-TSS (CKF44_00937T2)	646	M1.3_IPxinput_peak_916cdr	chr5	1588423	1588423	+	91.72	974661	1588423	773	93.1625	2.31222	91.72	CNAG_00938_promoter-TSS
CNAG_00861	CKF44_00861T0	promoter-TSS (CKF44_00862T0)	-222	M1.3_IPxinput_peak_916cuc	chr5	1807795	1807795	+	91.72	974661	1807795	773	93.1625	2.31222	91.72	CNAG_00861_promoter-TSS
CNAG_01216	CKF44_01216T0	promoter-TSS (CKF44_01215T0)	415	M1.3_IPxinput_peak_916fa	chr5	900101	900101	+	91.72	974661	900101	773	93.1625	2.31222	91.72	CNAG_01216_promoter-TSS
CNAG_01202	CKF44_01202T0	promoter-TSS (CKF44_01202T0)	-877	M1.3_IPxinput_peak_916hz	chr5	937978	937978	+	91.72	974661	937978	773	93.1625	2.31222	91.72	CNAG_01202_promoter-TSS
CNAG_04962	CKF44_04962T0	promoter-TSS (CKF44_04962T0)	-306	M1.3_IPxinput_peak_786	chr4	91101	91101	+	91.3557	417	91101	772	92.7969	2.30923	91.3557	CNAG_04962_promoter-TSS
CNAG_01445	CKF44_01445T0	promoter-TSS (CKF44_01444T0)	294	M1.3_IPxinput_peak_876ht	chr5	295219	295219	+	91.3557	554471	295219	772	92.7969	2.30923	91.3557	CNAG_01445_promoter-TSS
CNAG_01815	CKF44_01815T0	promoter-TSS (CKF44_01816T0)	105	M1.3_IPxinput_peak_446gv	chr11	993359	993359	+	90.9916	499634	993359	771	92.4315	2.30625	90.9916	CNAG_01815_promoter-TSS
CNAG_01354	CKF44_01354T0	promoter-TSS (CKF44_01353T0)	312	M1.3_IPxinput_peak_876xl	chr5	519343	519343	+	90.9916	554471	519343	771	92.4315	2.30625	90.9916	CNAG_01354_promoter-TSS
CNAG_01113	CKF44_01113T0	promoter-TSS (CKF44_01112T0)	711	M1.3_IPxinput_peak_916zz	chr5	1180630	1180630	+	90.9916	974661	1180630	771	92.4315	2.30625	90.9916	CNAG_01113_promoter-TSS
CNAG_01337	CKF44_01337T1	promoter-TSS (CKF44_01336T1)	99	M1.3_IPxinput_peak_876bbb	chr5	567633	567633	+	90.2658	554471	567633	769	91.7031	2.30027	90.2658	CNAG_01337_promoter-TSS
CNAG_01189	CKF44_01189T0	promoter-TSS (CKF44_01190T0)	246	M1.3_IPxinput_peak_916kf	chr5	966614	966614	+	90.2658	974661	966614	769	91.7031	2.30027	90.2658	CNAG_01189_promoter-TSS
CNAG_01170	CKF44_01170T0	TTS (CKF44_01171T0)	891	M1.3_IPxinput_peak_916nu	chr5	1016446	1016446	+	90.2658	974661	1016446	769	91.7031	2.30027	90.2658	CNAG_01170_TTS
CNAG_01140	CKF44_01140T0	exon (CKF44_01140T0, exon 2 of 5)	778	M1.3_IPxinput_peak_916tt	chr5	1096646	1096646	+	90.2658	974661	1096646	769	91.7031	2.30027	90.2658	CNAG_01140_exon
CNAG_01120	CKF44_01120T0	promoter-TSS (CKF44_01120T0)	-323	M1.3_IPxinput_peak_916yb	chr5	1154315	1154315	+	90.2658	974661	1154315	769	91.7031	2.30027	90.2658	CNAG_01120_promoter-TSS
CNAG_07015	CKF44_07015T0	exon (CKF44_07015T1, exon 1 of 8)	443	M1.3_IPxinput_peak_876et	chr5	255154	255154	+	89.9036	554471	255154	768	91.3394	2.29728	89.9036	CNAG_07015_exon
CNAG_01009	CKF44_01009T0	exon (CKF44_01009T1, exon 2 of 3)	986	M1.3_IPxinput_peak_916btm	chr5	1443928	1443928	+	89.9036	974661	1443928	768	91.3394	2.29728	89.9036	CNAG_01009_exon
CNAG_00934	CKF44_00934T0	promoter-TSS (CKF44_00934T0)	-405	M1.3_IPxinput_peak_916cek	chr5	1598061	1598061	+	89.9036	974661	1598061	768	91.3394	2.29728	89.9036	CNAG_00934_promoter-TSS
CNAG_01126	CKF44_01126T0	promoter-TSS (CKF44_01125T0)	-53	M1.3_IPxinput_peak_916wv	chr5	1139381	1139381	+	89.9036	974661	1139381	768	91.3394	2.29728	89.9036	CNAG_01126_promoter-TSS
CNAG_06190	CKF44_06190T0	promoter-TSS (CKF44_06190T0)	-213	M1.3_IPxinput_peak_464	chr12	567403	567403	+	89.5421	604	567403	767	90.9766	2.2943	89.5421	CNAG_06190_promoter-TSS
CNAG_01209	CKF44_01209T0	promoter-TSS (CKF44_01210T0)	211	M1.3_IPxinput_peak_916fy	chr5	911847	911847	+	89.5421	974661	911847	767	90.9766	2.2943	89.5421	CNAG_01209_promoter-TSS
CNAG_01174	CKF44_01174T0	promoter-TSS (CKF44_01175T0)	-246	M1.3_IPxinput_peak_916mu	chr5	1003059	1003059	+	89.5421	974661	1003059	767	90.9766	2.2943	89.5421	CNAG_01174_promoter-TSS
CNAG_04623	CKF44_04623T0	promoter-TSS (CKF44_04623T0)	-124	M1.3_IPxinput_peak_401a	chr10	850840	850840	+	89.1812	702	850840	766	90.6144	2.29131	89.1812	CNAG_04623_promoter-TSS
CNAG_01922	CKF44_01922T0	exon (CKF44_01922T0, exon 2 of 7)	325	M1.3_IPxinput_peak_446bbk	chr11	1272649	1272649	+	89.1812	499634	1272649	766	90.6144	2.29131	89.1812	CNAG_01922_exon
CNAG_03672	CKF44_03672T0	promoter-TSS (CKF44_03671T0)	255	M1.3_IPxinput_peak_606	chr2	498330	498330	+	89.1812	380	498330	766	90.6144	2.29131	89.1812	CNAG_03672_promoter-TSS
CNAG_01444	CKF44_01444T0	promoter-TSS (CKF44_01445T0)	126	M1.3_IPxinput_peak_876hu	chr5	295802	295802	+	89.1812	554471	295802	766	90.6144	2.29131	89.1812	CNAG_01444_promoter-TSS
CNAG_01083	CKF44_01083T0	TTS (CKF44_01083T0)	2745	M1.3_IPxinput_peak_916bfe	chr5	1250566	1250566	+	89.1812	974661	1250566	766	90.6144	2.29131	89.1812	CNAG_01083_TTS
CNAG_01174	CKF44_01174T0	exon (CKF44_01174T0, exon 1 of 11)	476	M1.3_IPxinput_peak_916mw	chr5	1003781	1003781	+	89.1812	974661	1003781	766	90.6144	2.29131	89.1812	CNAG_01174_exon
CNAG_00407	CKF44_00407T0	promoter-TSS (CKF44_00407T0)	-42	M1.3_IPxinput_peak_106b	chr1	1073868	1073868	+	88.8204	1492	1073868	765	90.2524	2.28832	88.8204	CNAG_00407_promoter-TSS
CNAG_01365	CKF44_01365T0	promoter-TSS (CKF44_01365T0)	98	M1.3_IPxinput_peak_876vd	chr5	491044	491044	+	88.8204	554471	491044	765	90.2524	2.28832	88.8204	CNAG_01365_promoter-TSS
CNAG_00990	CKF44_00990T0	promoter-TSS (CKF44_00991T0)	145	M1.3_IPxinput_peak_916bxg	chr5	1493056	1493056	+	88.8204	974661	1493056	765	90.2524	2.28832	88.8204	CNAG_00990_promoter-TSS
CNAG_00886	CKF44_00886T0	exon (CKF44_00886T0, exon 3 of 7)	548	M1.3_IPxinput_peak_916coi	chr5	1726380	1726380	+	88.8204	974661	1726380	765	90.2524	2.28832	88.8204	CNAG_00886_exon
CNAG_01190	CKF44_01190T0	promoter-TSS (CKF44_01189T0)	133	M1.3_IPxinput_peak_916ke	chr5	966096	966096	+	88.8204	974661	966096	765	90.2524	2.28832	88.8204	CNAG_01190_promoter-TSS
CNAG_01165	CKF44_01165T0	promoter-TSS (CKF44_01166T0)	146	M1.3_IPxinput_peak_916ot	chr5	1027541	1027541	+	88.8204	974661	1027541	765	90.2524	2.28832	88.8204	CNAG_01165_promoter-TSS
CNAG_01156	CKF44_01156T0	promoter-TSS (CKF44_01155T0)	208	M1.3_IPxinput_peak_916qw	chr5	1057134	1057134	+	88.8204	974661	1057134	765	90.2524	2.28832	88.8204	CNAG_01156_promoter-TSS
CNAG_01136	CKF44_01136T0	exon (CKF44_01136T0, exon 3 of 3)	1048	M1.3_IPxinput_peak_916up	chr5	1109273	1109273	+	88.8204	974661	1109273	765	90.2524	2.28832	88.8204	CNAG_01136_exon
CNAG_01796	CKF44_01796T3	promoter-TSS (CKF44_01796T3)	-265	M1.3_IPxinput_peak_446du	chr11	952956	952956	+	88.4605	499634	952956	764	89.8913	2.28533	88.4605	CNAG_01796_promoter-TSS
CNAG_01075	CKF44_01075T0	promoter-TSS (CKF44_01076T0)	182	M1.3_IPxinput_peak_916bgm	chr5	1267313	1267313	+	88.4605	974661	1267313	764	89.8913	2.28533	88.4605	CNAG_01075_promoter-TSS
CNAG_01062	CKF44_01062T0	TTS (CKF44_01063T0)	172	M1.3_IPxinput_peak_916bji	chr5	1304301	1304301	+	88.4605	974661	1304301	764	89.8913	2.28533	88.4605	CNAG_01062_TTS
CNAG_00868	CKF44_00868T0	promoter-TSS (CKF44_00868T0)	62	M1.3_IPxinput_peak_916csj	chr5	1781680	1781680	+	88.4605	974661	1781680	764	89.8913	2.28533	88.4605	CNAG_00868_promoter-TSS
CNAG_01178	CKF44_01178T0	TTS (CKF44_01179T0)	1619	M1.3_IPxinput_peak_916mf	chr5	994687	994687	+	88.4605	974661	994687	764	89.8913	2.28533	88.4605	CNAG_01178_TTS
CNAG_01362	CKF44_01362T0	exon (CKF44_01362T0, exon 3 of 6)	1437	M1.3_IPxinput_peak_876vn	chr5	495795	495795	+	88.1013	554471	495795	763	89.5307	2.28235	88.1013	CNAG_01362_exon
CNAG_01025	CKF44_01025T0	TTS (CKF44_01025T0)	2301	M1.3_IPxinput_peak_916bqr	chr5	1404268	1404268	+	88.1013	974661	1404268	763	89.5307	2.28235	88.1013	CNAG_01025_TTS
CNAG_01233	CKF44_01233T0	TTS (CKF44_01234T0)	4567	M1.3_IPxinput_peak_916cb	chr5	859400	859400	+	88.1013	974661	859400	763	89.5307	2.28235	88.1013	CNAG_01233_TTS
CNAG_00920	CKF44_00920T0	promoter-TSS (CKF44_00920T0)	-135	M1.3_IPxinput_peak_916cgt	chr5	1628467	1628467	+	88.1013	974661	1628467	763	89.5307	2.28235	88.1013	CNAG_00920_promoter-TSS
CNAG_01202	CKF44_01202T0	exon (CKF44_01203T0, exon 3 of 5)	-1323	M1.3_IPxinput_peak_916hy	chr5	937532	937532	+	88.1013	974661	937532	763	89.5307	2.28235	88.1013	CNAG_01202_exon
CNAG_06809	CKF44_06809T0	promoter-TSS (CKF44_06809T0)	-136	M1.3_IPxinput_peak_876bl	chr5	207583	207583	+	89.2475	554471	207583	775	90.6808	2.27965	89.2475	CNAG_06809_promoter-TSS
CNAG_01108	CKF44_01108T0	promoter-TSS (CKF44_01109T0)	-501	M1.3_IPxinput_peak_916bak	chr5	1187056	1187056	+	87.7422	974661	1187056	762	89.1705	2.27936	87.7422	CNAG_01108_promoter-TSS
CNAG_00976	CKF44_00976T0	exon (CKF44_00976T0, exon 3 of 5)	963	M1.3_IPxinput_peak_916bzf	chr5	1524081	1524081	+	87.7422	974661	1524081	762	89.1705	2.27936	87.7422	CNAG_00976_exon
CNAG_07422	CKF44_07422T0	Intergenic	-1188	M1.3_IPxinput_peak_876tn	chr5	465559	465559	+	87.5059	554471	465559	762	88.9329	2.27647	87.5059	CNAG_07422_Intergenic
CNAG_06751	CKF44_06751T0	promoter-TSS (CKF44_06752T0)	-203	M1.3_IPxinput_peak_586gn	chr2	143693	143693	+	87.384	220927	143693	761	88.811	2.27637	87.384	CNAG_06751_promoter-TSS
CNAG_01355	CKF44_01355T0	TTS (CKF44_01356T0)	876	M1.3_IPxinput_peak_876xe	chr5	515943	515943	+	87.384	554471	515943	761	88.811	2.27637	87.384	CNAG_01355_TTS
CNAG_01112	CKF44_01112T0	promoter-TSS (CKF44_01113T0)	98	M1.3_IPxinput_peak_916baa	chr5	1181528	1181528	+	87.384	974661	1181528	761	88.811	2.27637	87.384	CNAG_01112_promoter-TSS
CNAG_01180	CKF44_01180T0	promoter-TSS (CKF44_01179T0)	128	M1.3_IPxinput_peak_916ma	chr5	991844	991844	+	87.384	974661	991844	761	88.811	2.27637	87.384	CNAG_01180_promoter-TSS
CNAG_01232	CKF44_01232T0	promoter-TSS (CKF44_01232T0)	-219	M1.3_IPxinput_peak_916cm	chr5	864332	864332	+	97.6394	974661	864332	852	99.102	2.27547	97.6394	CNAG_01232_promoter-TSS
CNAG_07411	CKF44_07411T0	exon (CKF44_07411T0, exon 1 of 9)	452	M1.3_IPxinput_peak_876ex	chr5	256967	256967	+	87.0262	554471	256967	760	88.452	2.27339	87.0262	CNAG_07411_exon
CNAG_01237	CKF44_01237T0	TTS (CKF44_01238T0)	365	M1.3_IPxinput_peak_916ba	chr5	846912	846912	+	87.0262	974661	846912	760	88.452	2.27339	87.0262	CNAG_01237_TTS
CNAG_01222	CKF44_01222T0	TTS (CKF44_01223T0)	1057	M1.3_IPxinput_peak_916ee	chr5	888086	888086	+	87.0262	974661	888086	760	88.452	2.27339	87.0262	CNAG_01222_TTS
CNAG_01130	CKF44_01130T1	TTS (CKF44_01129T0)	243	M1.3_IPxinput_peak_916vr	chr5	1124389	1124389	+	87.0262	974661	1124389	760	88.452	2.27339	87.0262	CNAG_01130_TTS
CNAG_01442	CKF44_01442T0	TTS (CKF44_01440T0)	-1629	M1.3_IPxinput_peak_876ii	chr5	303298	303298	+	86.669	554471	303298	759	88.0936	2.2704	86.669	CNAG_01442_TTS
CNAG_07416	CKF44_07416T0	promoter-TSS (CKF44_07416T0)	-136	M1.3_IPxinput_peak_876mc	chr5	360071	360071	+	86.669	554471	360071	759	88.0936	2.2704	86.669	CNAG_07416_promoter-TSS
CNAG_01093	CKF44_01093T0	promoter-TSS (CKF44_01093T0)	-359	M1.3_IPxinput_peak_916bdk	chr5	1227786	1227786	+	86.669	974661	1227786	759	88.0936	2.2704	86.669	CNAG_01093_promoter-TSS
CNAG_01039	CKF44_01039T0	promoter-TSS (CKF44_01038T0)	240	M1.3_IPxinput_peak_916bon	chr5	1375531	1375531	+	86.669	974661	1375531	759	88.0936	2.2704	86.669	CNAG_01039_promoter-TSS
CNAG_00981	CKF44_00981T0	exon (CKF44_00981T0, exon 1 of 2)	1112	M1.3_IPxinput_peak_916byp	chr5	1513889	1513889	+	86.669	974661	1513889	759	88.0936	2.2704	86.669	CNAG_00981_exon
CNAG_00969	CKF44_00969T0	TTS (CKF44_00970T0)	232	M1.3_IPxinput_peak_916cam	chr5	1539658	1539658	+	86.3126	974661	1539658	758	87.7358	2.26741	86.3126	CNAG_00969_TTS
CNAG_01173	CKF44_01173T0	promoter-TSS (CKF44_01173T0)	-223	M1.3_IPxinput_peak_916nc	chr5	1008139	1008139	+	86.3126	974661	1008139	758	87.7358	2.26741	86.3126	CNAG_01173_promoter-TSS
CNAG_07402	CKF44_07402T0	promoter-TSS (CKF44_07402T0)	-571	M1.3_IPxinput_peak_855b	chr5	93979	93979	+	85.9565	1927	93979	757	87.3785	2.26442	85.9565	CNAG_07402_promoter-TSS
CNAG_06807	CKF44_06807T0	intron (CKF44_06807T0, intron 3 of 4)	713	M1.3_IPxinput_peak_876br	chr5	210867	210867	+	85.9565	554471	210867	757	87.3785	2.26442	85.9565	CNAG_06807_intron
CNAG_01051	CKF44_01051T0	promoter-TSS (CKF44_01051T0)	81	M1.3_IPxinput_peak_916bmc	chr5	1342866	1342866	+	85.9565	974661	1342866	757	87.3785	2.26442	85.9565	CNAG_01051_promoter-TSS
CNAG_01233	CKF44_01233T0	promoter-TSS (CKF44_01232T0)	176	M1.3_IPxinput_peak_916cl	chr5	863791	863791	+	85.9565	974661	863791	757	87.3785	2.26442	85.9565	CNAG_01233_promoter-TSS
CNAG_01209	CKF44_01209T0	exon (CKF44_01209T0, exon 1 of 14)	485	M1.3_IPxinput_peak_916fz	chr5	912121	912121	+	85.9565	974661	912121	757	87.3785	2.26442	85.9565	CNAG_01209_exon
CNAG_01229	CKF44_01229T0	promoter-TSS (CKF44_01229T0)	-171	M1.3_IPxinput_peak_916di	chr5	875691	875691	+	93.9085	974661	875691	828	95.3574	2.26415	93.9085	CNAG_01229_promoter-TSS
CNAG_01430	CKF44_01430T0	TTS (CKF44_01431T0)	1156	M1.3_IPxinput_peak_876jx	chr5	328117	328117	+	85.601	554471	328117	756	87.0218	2.26144	85.601	CNAG_01430_TTS
CNAG_01044	CKF44_01044T0	promoter-TSS (CKF44_01044T0)	-64	M1.3_IPxinput_peak_916bnk	chr5	1359999	1359999	+	85.601	974661	1359999	756	87.0218	2.26144	85.601	CNAG_01044_promoter-TSS
CNAG_00879	CKF44_00879T0	exon (CKF44_00879T0, exon 3 of 12)	505	M1.3_IPxinput_peak_916cpl	chr5	1742452	1742452	+	85.601	974661	1742452	756	87.0218	2.26144	85.601	CNAG_00879_exon
CNAG_01198	CKF44_01198T0	promoter-TSS (CKF44_01199T0)	149	M1.3_IPxinput_peak_916im	chr5	945319	945319	+	85.601	974661	945319	756	87.0218	2.26144	85.601	CNAG_01198_promoter-TSS
CNAG_01185	CKF44_01185T0	TTS (CKF44_01184T0)	1579	M1.3_IPxinput_peak_916ld	chr5	980040	980040	+	85.601	974661	980040	756	87.0218	2.26144	85.601	CNAG_01185_TTS
CNAG_01172	CKF44_01172T0	promoter-TSS (CKF44_01171T0)	117	M1.3_IPxinput_peak_916ns	chr5	1015242	1015242	+	85.601	974661	1015242	756	87.0218	2.26144	85.601	CNAG_01172_promoter-TSS
CNAG_05697	CKF44_05697T0	promoter-TSS (CKF44_05697T0)	-440	M1.3_IPxinput_peak_1000	chr7	642973	642973	+	87.3007	791	642973	772	88.7265	2.26031	87.3007	CNAG_05697_promoter-TSS
CNAG_01744	CKF44_01744T0	promoter-TSS (CKF44_01744T0)	67	M1.3_IPxinput_peak_437b	chr11	773319	773319	+	85.2462	672	773319	755	86.6657	2.25845	85.2462	CNAG_01744_promoter-TSS
CNAG_01919	CKF44_01919T0	promoter-TSS (CKF44_01920T0)	856	M1.3_IPxinput_peak_446bbb	chr11	1267944	1267944	+	85.2462	499634	1267944	755	86.6657	2.25845	85.2462	CNAG_01919_promoter-TSS
CNAG_06804	CKF44_06804T1	exon (CKF44_06804T1, exon 2 of 10)	419	M1.3_IPxinput_peak_876cc	chr5	219175	219175	+	85.2462	554471	219175	755	86.6657	2.25845	85.2462	CNAG_06804_exon
CNAG_01376	CKF44_01376T1	TTS (CKF44_01377T0)	130	M1.3_IPxinput_peak_876sx	chr5	455471	455471	+	85.2462	554471	455471	755	86.6657	2.25845	85.2462	CNAG_01376_TTS
CNAG_01013	CKF44_01013T0	promoter-TSS (CKF44_01014T0)	300	M1.3_IPxinput_peak_916bta	chr5	1436871	1436871	+	85.2462	974661	1436871	755	86.6657	2.25845	85.2462	CNAG_01013_promoter-TSS
CNAG_00921	CKF44_00921T0	promoter-TSS (CKF44_00922T0)	219	M1.3_IPxinput_peak_916cgm	chr5	1625419	1625419	+	85.2462	974661	1625419	755	86.6657	2.25845	85.2462	CNAG_00921_promoter-TSS
CNAG_01224	CKF44_01224T0	promoter-TSS (CKF44_07432T0)	197	M1.3_IPxinput_peak_916dy	chr5	884175	884175	+	85.2462	974661	884175	755	86.6657	2.25845	85.2462	CNAG_01224_promoter-TSS
CNAG_01198	CKF44_01198T0	TTS (CKF44_01198T0)	995	M1.3_IPxinput_peak_916io	chr5	946165	946165	+	85.2462	974661	946165	755	86.6657	2.25845	85.2462	CNAG_01198_TTS
CNAG_04558	CKF44_04558T0	TTS (CKF44_07867T1)	-1159	M1.3_IPxinput_peak_408l	chr10	1037972	1037972	+	84.8917	15696	1037972	754	86.31	2.25546	84.8917	CNAG_04558_TTS
CNAG_01920	CKF44_01920T0	promoter-TSS (CKF44_01919T0)	86	M1.3_IPxinput_peak_446bbd	chr11	1268999	1268999	+	84.8917	499634	1268999	754	86.31	2.25546	84.8917	CNAG_01920_promoter-TSS
CNAG_01087	CKF44_01087T0	promoter-TSS (CKF44_01087T0)	-380	M1.3_IPxinput_peak_916bei	chr5	1239419	1239419	+	84.8917	974661	1239419	754	86.31	2.25546	84.8917	CNAG_01087_promoter-TSS
CNAG_07441	CKF44_07441T0	promoter-TSS (CKF44_07442T0)	194	M1.3_IPxinput_peak_916bic	chr5	1288087	1288087	+	84.8917	974661	1288087	754	86.31	2.25546	84.8917	CNAG_07441_promoter-TSS
CNAG_01105	CKF44_01105T0	TTS (CKF44_01106T0)	688	M1.3_IPxinput_peak_916bbf	chr5	1198295	1198295	+	84.5379	974661	1198295	753	85.955	2.25247	84.5379	CNAG_01105_TTS
CNAG_00916	CKF44_00916T0	promoter-TSS (CKF44_00916T0)	-415	M1.3_IPxinput_peak_916chi	chr5	1636429	1636429	+	84.5379	974661	1636429	753	85.955	2.25247	84.5379	CNAG_00916_promoter-TSS
CNAG_01211	CKF44_01211T0	promoter-TSS (CKF44_01211T0)	-300	M1.3_IPxinput_peak_916fq	chr5	908259	908259	+	84.5379	974661	908259	753	85.955	2.25247	84.5379	CNAG_01211_promoter-TSS
CNAG_01163	CKF44_01163T0	promoter-TSS (CKF44_01164T0)	263	M1.3_IPxinput_peak_916pg	chr5	1034204	1034204	+	84.5379	974661	1034204	753	85.955	2.25247	84.5379	CNAG_01163_promoter-TSS
CNAG_01163	CKF44_01163T0	TTS (CKF44_01163T0)	3533	M1.3_IPxinput_peak_916pm	chr5	1037474	1037474	+	84.5379	974661	1037474	753	85.955	2.25247	84.5379	CNAG_01163_TTS
CNAG_01107	CKF44_01107T0	promoter-TSS (CKF44_01106T0)	133	M1.3_IPxinput_peak_916baw	chr5	1193656	1193656	+	84.1847	974661	1193656	752	85.6007	2.24949	84.1847	CNAG_01107_promoter-TSS
CNAG_00936	CKF44_00936T1	promoter-TSS (CKF44_00936T1)	-404	M1.3_IPxinput_peak_916cee	chr5	1594249	1594249	+	84.1847	974661	1594249	752	85.6007	2.24949	84.1847	CNAG_00936_promoter-TSS
CNAG_01185	CKF44_01185T0	promoter-TSS (CKF44_01185T0)	-200	M1.3_IPxinput_peak_916la	chr5	978261	978261	+	84.1847	974661	978261	752	85.6007	2.24949	84.1847	CNAG_01185_promoter-TSS
CNAG_01137	CKF44_01137T0	exon (CKF44_01137T0, exon 5 of 8)	1699	M1.3_IPxinput_peak_916ul	chr5	1106395	1106395	+	84.1847	974661	1106395	752	85.6007	2.24949	84.1847	CNAG_01137_exon
CNAG_01118	CKF44_01118T0	exon (CKF44_01117T0, exon 4 of 5)	-2351	M1.3_IPxinput_peak_916yv	chr5	1164209	1164209	+	84.1847	974661	1164209	752	85.6007	2.24949	84.1847	CNAG_01118_exon
CNAG_06809	CKF44_06809T0	promoter-TSS (CKF44_06809T0)	-616	M1.3_IPxinput_peak_876bm	chr5	208063	208063	+	83.8319	554471	208063	751	85.2467	2.2465	83.8319	CNAG_06809_promoter-TSS
CNAG_01165	CKF44_01165T0	promoter-TSS (CKF44_01166T0)	321	M1.3_IPxinput_peak_916ou	chr5	1027716	1027716	+	83.8319	974661	1027716	751	85.2467	2.2465	83.8319	CNAG_01165_promoter-TSS
CNAG_01082	CKF44_01082T0	promoter-TSS (CKF44_01082T0)	-536	M1.3_IPxinput_peak_916bfo	chr5	1255147	1255147	+	83.4801	974661	1255147	750	84.8936	2.24351	83.4801	CNAG_01082_promoter-TSS
CNAG_00978	CKF44_00978T0	exon (CKF44_00979T3, exon 4 of 5)	1288	M1.3_IPxinput_peak_916byx	chr5	1519391	1519391	+	83.4801	974661	1519391	750	84.8936	2.24351	83.4801	CNAG_00978_exon
CNAG_01178	CKF44_01178T0	promoter-TSS (CKF44_01178T0)	-171	M1.3_IPxinput_peak_916mh	chr5	996477	996477	+	83.4801	974661	996477	750	84.8936	2.24351	83.4801	CNAG_01178_promoter-TSS
CNAG_01177	CKF44_01177T0	promoter-TSS (CKF44_01178T0)	850	M1.3_IPxinput_peak_916mi	chr5	997276	997276	+	83.4801	974661	997276	750	84.8936	2.24351	83.4801	CNAG_01177_promoter-TSS
CNAG_01421	CKF44_01421T0	promoter-TSS (CKF44_01421T0)	-410	M1.3_IPxinput_peak_876ld	chr5	347355	347355	+	83.1288	554471	347355	749	84.5409	2.24052	83.1288	CNAG_01421_promoter-TSS
CNAG_01344	CKF44_01344T0	promoter-TSS (CKF44_01344T0)	94	M1.3_IPxinput_peak_876zh	chr5	543464	543464	+	83.1288	554471	543464	749	84.5409	2.24052	83.1288	CNAG_01344_promoter-TSS
CNAG_01094	CKF44_01094T0	TTS (CKF44_01095T0)	443	M1.3_IPxinput_peak_916bdi	chr5	1226697	1226697	+	83.1288	974661	1226697	749	84.5409	2.24052	83.1288	CNAG_01094_TTS
CNAG_00941	CKF44_00941T0	Intergenic	7495	M1.3_IPxinput_peak_916ccm	chr5	1573244	1573244	+	83.1288	974661	1573244	749	84.5409	2.24052	83.1288	CNAG_00941_Intergenic
CNAG_01168	CKF44_01168T0	promoter-TSS (CKF44_01167T0)	183	M1.3_IPxinput_peak_916oe	chr5	1021076	1021076	+	83.1288	974661	1021076	749	84.5409	2.24052	83.1288	CNAG_01168_promoter-TSS
CNAG_01162	CKF44_01162T0	TTS (CKF44_01163T0)	3541	M1.3_IPxinput_peak_916po	chr5	1038042	1038042	+	83.1288	974661	1038042	749	84.5409	2.24052	83.1288	CNAG_01162_TTS
CNAG_07981	CKF44_07981T0	promoter-TSS (CKF44_07981T0)	-193	M1.3_IPxinput_peak_916r	chr5	843473	843473	+	83.1288	974661	843473	749	84.5409	2.24052	83.1288	CNAG_07981_promoter-TSS
CNAG_03304	CKF44_03304T0	promoter-TSS (CKF44_03304T0)	-377	M1.3_IPxinput_peak_1096b	chr8	609860	609860	+	82.7779	1406	609860	748	84.1886	2.23754	82.7779	CNAG_03304_promoter-TSS
CNAG_06172	CKF44_06172T0	promoter-TSS (CKF44_06172T0)	-130	M1.3_IPxinput_peak_462	chr12	511606	511606	+	82.7779	328	511606	748	84.1886	2.23754	82.7779	CNAG_06172_promoter-TSS
CNAG_01064	CKF44_01064T0	promoter-TSS (CKF44_01063T0)	74	M1.3_IPxinput_peak_916bix	chr5	1298315	1298315	+	82.7779	974661	1298315	748	84.1886	2.23754	82.7779	CNAG_01064_promoter-TSS
CNAG_01159	CKF44_01159T0	TTS (CKF44_07439T0)	1670	M1.3_IPxinput_peak_916qf	chr5	1047444	1047444	+	82.7779	974661	1047444	748	84.1886	2.23754	82.7779	CNAG_01159_TTS
CNAG_01116	CKF44_01116T0	exon (CKF44_01117T0, exon 4 of 5)	-2631	M1.3_IPxinput_peak_916yw	chr5	1164541	1164541	+	82.7779	974661	1164541	748	84.1886	2.23754	82.7779	CNAG_01116_exon
CNAG_01239	CKF44_01239T0	promoter-TSS (CKF44_01239T0)	-404	M1.3_IPxinput_peak_916o	chr5	841773	841773	+	90.9553	974661	841773	823	92.394	2.23716	90.9553	CNAG_01239_promoter-TSS
CNAG_03347	CKF44_03347T0	TTS (CKF44_03348T0)	227	M1.3_IPxinput_peak_1124a	chr8	713665	713665	+	82.4278	1299	713665	747	83.8372	2.23455	82.4278	CNAG_03347_TTS
CNAG_01108	CKF44_01108T0	exon (CKF44_01108T0, exon 6 of 9)	1612	M1.3_IPxinput_peak_916bap	chr5	1189169	1189169	+	82.4278	974661	1189169	747	83.8372	2.23455	82.4278	CNAG_01108_exon
CNAG_01090	CKF44_01090T0	TTS (CKF44_01091T0)	339	M1.3_IPxinput_peak_916bea	chr5	1234856	1234856	+	82.4278	974661	1234856	747	83.8372	2.23455	82.4278	CNAG_01090_TTS
CNAG_00966	CKF44_00966T0	promoter-TSS (CKF44_00966T0)	-252	M1.3_IPxinput_peak_916cay	chr5	1546687	1546687	+	82.4278	974661	1546687	747	83.8372	2.23455	82.4278	CNAG_00966_promoter-TSS
CNAG_07436	CKF44_07436T0	exon (CKF44_01183T0, exon 10 of 10)	1924	M1.3_IPxinput_peak_916lm	chr5	984772	984772	+	82.4278	974661	984772	747	83.8372	2.23455	82.4278	CNAG_07436_exon
CNAG_01182	CKF44_01182T0	TTS (CKF44_01181T0)	-1080	M1.3_IPxinput_peak_916lw	chr5	989717	989717	+	82.4278	974661	989717	747	83.8372	2.23455	82.4278	CNAG_01182_TTS
CNAG_01142	CKF44_01142T0	TTS (CKF44_01141T0)	191	M1.3_IPxinput_peak_916tp	chr5	1094109	1094109	+	82.4278	974661	1094109	747	83.8372	2.23455	82.4278	CNAG_01142_TTS
CNAG_06763	CKF44_06763T0	promoter-TSS (CKF44_06762T0)	296	M1.3_IPxinput_peak_586ec	chr2	108218	108218	+	87.4944	220927	108218	795	88.9214	2.23254	87.4944	CNAG_06763_promoter-TSS
CNAG_01969	CKF44_01969T0	promoter-TSS (CKF44_01969T0)	-156	M1.3_IPxinput_peak_448	chr11	1398402	1398402	+	82.0782	845	1398402	746	83.4862	2.23156	82.0782	CNAG_01969_promoter-TSS
CNAG_06346	CKF44_06346T0	promoter-TSS (CKF44_06346T0)	-729	M1.3_IPxinput_peak_485bk	chr13	256964	256964	+	82.0782	25602	256964	746	83.4862	2.23156	82.0782	CNAG_06346_promoter-TSS
CNAG_01340	CKF44_01340T0	promoter-TSS (CKF44_01340T0)	-363	M1.3_IPxinput_peak_876bah	chr5	557265	557265	+	82.0782	554471	557265	746	83.4862	2.23156	82.0782	CNAG_01340_promoter-TSS
CNAG_01061	CKF44_01061T0	exon (CKF44_01062T0, exon 3 of 6)	-1782	M1.3_IPxinput_peak_916bjo	chr5	1307025	1307025	+	82.0782	974661	1307025	746	83.4862	2.23156	82.0782	CNAG_01061_exon
CNAG_01024	CKF44_01024T0	promoter-TSS (CKF44_01025T0)	461	M1.3_IPxinput_peak_916bqw	chr5	1407195	1407195	+	82.0782	974661	1407195	746	83.4862	2.23156	82.0782	CNAG_01024_promoter-TSS
CNAG_05940	CKF44_05940T0	promoter-TSS (CKF44_05940T0)	-80	M1.3_IPxinput_peak_1050	chr7	1272151	1272151	+	81.7293	448	1272151	745	83.1358	2.22857	81.7293	CNAG_05940_promoter-TSS
CNAG_01359	CKF44_01359T0	promoter-TSS (CKF44_01360T0)	78	M1.3_IPxinput_peak_876wj	chr5	506092	506092	+	81.7293	554471	506092	745	83.1358	2.22857	81.7293	CNAG_01359_promoter-TSS
CNAG_01046	CKF44_01046T0	promoter-TSS (CKF44_01046T0)	-314	M1.3_IPxinput_peak_916bnb	chr5	1355027	1355027	+	81.7293	974661	1355027	745	83.1358	2.22857	81.7293	CNAG_01046_promoter-TSS
CNAG_01231	CKF44_01231T0	promoter-TSS (CKF44_01231T0)	-930	M1.3_IPxinput_peak_916cy	chr5	869555	869555	+	81.7293	974661	869555	745	83.1358	2.22857	81.7293	CNAG_01231_promoter-TSS
CNAG_01213	CKF44_01213T0	promoter-TSS (CKF44_01212T0)	208	M1.3_IPxinput_peak_916fn	chr5	906675	906675	+	81.7293	974661	906675	745	83.1358	2.22857	81.7293	CNAG_01213_promoter-TSS
CNAG_07436	CKF44_07436T0	TTS (CKF44_01182T0)	207	M1.3_IPxinput_peak_916lp	chr5	986489	986489	+	81.7293	974661	986489	745	83.1358	2.22857	81.7293	CNAG_07436_TTS
CNAG_01157	CKF44_01157T0	TTS (CKF44_01156T0)	358	M1.3_IPxinput_peak_916qq	chr5	1054176	1054176	+	81.7293	974661	1054176	745	83.1358	2.22857	81.7293	CNAG_01157_TTS
CNAG_07440	CKF44_07440T0	TTS (CKF44_07440T0)	1991	M1.3_IPxinput_peak_916uv	chr5	1112772	1112772	+	81.7293	974661	1112772	745	83.1358	2.22857	81.7293	CNAG_07440_TTS
CNAG_01125	CKF44_01125T0	promoter-TSS (CKF44_01125T0)	-26	M1.3_IPxinput_peak_916wx	chr5	1140037	1140037	+	90.1338	974661	1140037	824	91.5697	2.22669	90.1338	CNAG_01125_promoter-TSS
CNAG_00748	CKF44_00748T0	promoter-TSS (CKF44_00748T0)	-479	M1.3_IPxinput_peak_346	chr1	1964445	1964445	+	81.381	488	1964445	744	82.7861	2.22559	81.381	CNAG_00748_promoter-TSS
CNAG_01902	CKF44_01902T0	exon (CKF44_01902T0, exon 10 of 10)	4963	M1.3_IPxinput_peak_446xg	chr11	1215706	1215706	+	81.381	499634	1215706	744	82.7861	2.22559	81.381	CNAG_01902_exon
CNAG_01106	CKF44_01106T0	exon (CKF44_01106T0, exon 4 of 9)	1345	M1.3_IPxinput_peak_916baz	chr5	1195260	1195260	+	81.381	974661	1195260	744	82.7861	2.22559	81.381	CNAG_01106_exon
CNAG_01236	CKF44_01236T0	promoter-TSS (CKF44_01235T0)	158	M1.3_IPxinput_peak_916bf	chr5	849769	849769	+	81.381	974661	849769	744	82.7861	2.22559	81.381	CNAG_01236_promoter-TSS
CNAG_01235	CKF44_01235T0	promoter-TSS (CKF44_01236T0)	183	M1.3_IPxinput_peak_916bg	chr5	850284	850284	+	81.381	974661	850284	744	82.7861	2.22559	81.381	CNAG_01235_promoter-TSS
CNAG_01231	CKF44_01231T0	exon (CKF44_01231T0, exon 1 of 8)	375	M1.3_IPxinput_peak_916da	chr5	870860	870860	+	81.381	974661	870860	744	82.7861	2.22559	81.381	CNAG_01231_exon
CNAG_01217	CKF44_01217T0	TTS (CKF44_01216T0)	123	M1.3_IPxinput_peak_916ex	chr5	898950	898950	+	81.381	974661	898950	744	82.7861	2.22559	81.381	CNAG_01217_TTS
CNAG_01120	CKF44_01120T0	TTS (CKF44_01119T0)	196	M1.3_IPxinput_peak_916ya	chr5	1153796	1153796	+	81.381	974661	1153796	744	82.7861	2.22559	81.381	CNAG_01120_TTS
CNAG_00183	CKF44_00183T1	promoter-TSS (CKF44_00183T1)	-100	M1.3_IPxinput_peak_21b	chr1	500087	500087	+	81.0331	1410	500087	743	82.4368	2.2226	81.0331	CNAG_00183_promoter-TSS
CNAG_01335	CKF44_01335T0	promoter-TSS (CKF44_01335T0)	-257	M1.3_IPxinput_peak_876bbl	chr5	572524	572524	+	81.0331	554471	572524	743	82.4368	2.2226	81.0331	CNAG_01335_promoter-TSS
CNAG_01355	CKF44_01355T0	TTS (CKF44_01355T0)	2330	M1.3_IPxinput_peak_876xa	chr5	514489	514489	+	81.0331	554471	514489	743	82.4368	2.2226	81.0331	CNAG_01355_TTS
CNAG_01090	CKF44_01090T0	promoter-TSS (CKF44_01090T0)	-827	M1.3_IPxinput_peak_916bdy	chr5	1233690	1233690	+	81.0331	974661	1233690	743	82.4368	2.2226	81.0331	CNAG_01090_promoter-TSS
CNAG_01080	CKF44_01080T0	promoter-TSS (CKF44_01079T0)	130	M1.3_IPxinput_peak_916bfw	chr5	1259127	1259127	+	81.0331	974661	1259127	743	82.4368	2.2226	81.0331	CNAG_01080_promoter-TSS
CNAG_01207	CKF44_01207T0	promoter-TSS (CKF44_01207T0)	-249	M1.3_IPxinput_peak_916ho	chr5	930956	930956	+	81.0331	974661	930956	743	82.4368	2.2226	81.0331	CNAG_01207_promoter-TSS
CNAG_01174	CKF44_01174T0	exon (CKF44_01174T0, exon 2 of 11)	1778	M1.3_IPxinput_peak_916my	chr5	1005083	1005083	+	81.0331	974661	1005083	743	82.4368	2.2226	81.0331	CNAG_01174_exon
CNAG_01723	CKF44_01723T0	promoter-TSS (CKF44_01723T0)	-103	M1.3_IPxinput_peak_431	chr11	722510	722510	+	87.368	502	722510	802	88.7938	2.22226	87.368	CNAG_01723_promoter-TSS
CNAG_01949	CKF44_01949T0	promoter-TSS (CKF44_01949T0)	-275	M1.3_IPxinput_peak_446bgs	chr11	1344695	1344695	+	80.6862	499634	1344695	742	82.0884	2.21961	80.6862	CNAG_01949_promoter-TSS
CNAG_06762	CKF44_06762T0	TTS (CKF44_06761T0)	1930	M1.3_IPxinput_peak_586eg	chr2	110874	110874	+	80.6862	220927	110874	742	82.0884	2.21961	80.6862	CNAG_06762_TTS
CNAG_01340	CKF44_01340T0	exon (CKF44_01340T0, exon 1 of 10)	1335	M1.3_IPxinput_peak_876baf	chr5	555567	555567	+	80.6862	554471	555567	742	82.0884	2.21961	80.6862	CNAG_01340_exon
CNAG_06806	CKF44_06806T0	promoter-TSS (CKF44_06807T0)	314	M1.3_IPxinput_peak_876bt	chr5	212382	212382	+	80.6862	554471	212382	742	82.0884	2.21961	80.6862	CNAG_06806_promoter-TSS
CNAG_01403	CKF44_01403T0	TTS (CKF44_01403T0)	1640	M1.3_IPxinput_peak_876op	chr5	395812	395812	+	80.6862	554471	395812	742	82.0884	2.21961	80.6862	CNAG_01403_TTS
CNAG_00992	CKF44_00992T0	TTS (CKF44_00991T0)	297	M1.3_IPxinput_peak_916bxb	chr5	1490470	1490470	+	80.6862	974661	1490470	742	82.0884	2.21961	80.6862	CNAG_00992_TTS
CNAG_00896	CKF44_00896T0	promoter-TSS (CKF44_00896T0)	-249	M1.3_IPxinput_peak_916cmb	chr5	1698714	1698714	+	80.6862	974661	1698714	742	82.0884	2.21961	80.6862	CNAG_00896_promoter-TSS
CNAG_01220	CKF44_01220T0	promoter-TSS (CKF44_07433T0)	215	M1.3_IPxinput_peak_916ek	chr5	890957	890957	+	80.6862	974661	890957	742	82.0884	2.21961	80.6862	CNAG_01220_promoter-TSS
CNAG_01187	CKF44_01187T0	promoter-TSS (CKF44_01186T0)	236	M1.3_IPxinput_peak_916kt	chr5	974864	974864	+	80.6862	974661	974864	742	82.0884	2.21961	80.6862	CNAG_01187_promoter-TSS
CNAG_01155	CKF44_01155T0	promoter-TSS (CKF44_01156T0)	-94	M1.3_IPxinput_peak_916qx	chr5	1057552	1057552	+	80.6862	974661	1057552	742	82.0884	2.21961	80.6862	CNAG_01155_promoter-TSS
CNAG_01142	CKF44_01142T0	exon (CKF44_01142T0, exon 6 of 6)	1894	M1.3_IPxinput_peak_916tn	chr5	1092406	1092406	+	80.6862	974661	1092406	742	82.0884	2.21961	80.6862	CNAG_01142_exon
CNAG_01120	CKF44_01120T0	exon (CKF44_01120T0, exon 4 of 7)	1136	M1.3_IPxinput_peak_916xy	chr5	1152856	1152856	+	80.6862	974661	1152856	742	82.0884	2.21961	80.6862	CNAG_01120_exon
CNAG_04374	CKF44_04374T0	exon (CKF44_04374T0, exon 2 of 6)	214	M1.3_IPxinput_peak_1242	chr9	707530	707530	+	80.3396	830	707530	741	81.7403	2.21663	80.3396	CNAG_04374_exon
CNAG_01355	CKF44_01355T0	promoter-TSS (CKF44_01355T0)	-539	M1.3_IPxinput_peak_876xh	chr5	517358	517358	+	80.3396	554471	517358	741	81.7403	2.21663	80.3396	CNAG_01355_promoter-TSS
CNAG_01223	CKF44_01223T0	promoter-TSS (CKF44_01223T0)	-345	M1.3_IPxinput_peak_916ea	chr5	885399	885399	+	80.3396	974661	885399	741	81.7403	2.21663	80.3396	CNAG_01223_promoter-TSS
CNAG_01210	CKF44_01210T0	promoter-TSS (CKF44_01209T0)	-173	M1.3_IPxinput_peak_916fw	chr5	911176	911176	+	80.3396	974661	911176	741	81.7403	2.21663	80.3396	CNAG_01210_promoter-TSS
CNAG_07434	CKF44_07434T1	TTS (CKF44_07435T0)	314	M1.3_IPxinput_peak_916hr	chr5	932776	932776	+	80.3396	974661	932776	741	81.7403	2.21663	80.3396	CNAG_07434_TTS
CNAG_01175	CKF44_01175T0	TTS (CKF44_07438T0)	104	M1.3_IPxinput_peak_916mr	chr5	1002095	1002095	+	80.3396	974661	1002095	741	81.7403	2.21663	80.3396	CNAG_01175_TTS
CNAG_01137	CKF44_01137T0	promoter-TSS (CKF44_01137T0)	-357	M1.3_IPxinput_peak_916uh	chr5	1104339	1104339	+	80.3396	974661	1104339	741	81.7403	2.21663	80.3396	CNAG_01137_promoter-TSS
CNAG_01122	CKF44_01122T0	promoter-TSS (CKF44_01122T0)	-618	M1.3_IPxinput_peak_916xo	chr5	1147930	1147930	+	80.3396	974661	1147930	741	81.7403	2.21663	80.3396	CNAG_01122_promoter-TSS
CNAG_01121	CKF44_01121T0	exon (CKF44_01120T0, exon 7 of 7)	-1019	M1.3_IPxinput_peak_916xx	chr5	1151961	1151961	+	80.3396	974661	1151961	741	81.7403	2.21663	80.3396	CNAG_01121_exon
CNAG_01108	CKF44_01108T0	promoter-TSS (CKF44_01109T0)	-308	M1.3_IPxinput_peak_916bal	chr5	1187249	1187249	+	79.9936	974661	1187249	740	81.3927	2.21364	79.9936	CNAG_01108_promoter-TSS
CNAG_01090	CKF44_01090T0	promoter-TSS (CKF44_01090T0)	-503	M1.3_IPxinput_peak_916bdz	chr5	1234014	1234014	+	79.9936	974661	1234014	740	81.3927	2.21364	79.9936	CNAG_01090_promoter-TSS
CNAG_01074	CKF44_01074T1	promoter-TSS (CKF44_01074T0)	-142	M1.3_IPxinput_peak_916bgq	chr5	1270024	1270024	+	79.9936	974661	1270024	740	81.3927	2.21364	79.9936	CNAG_01074_promoter-TSS
CNAG_01044	CKF44_01044T0	TTS (CKF44_01043T0)	209	M1.3_IPxinput_peak_916bnj	chr5	1359726	1359726	+	79.9936	974661	1359726	740	81.3927	2.21364	79.9936	CNAG_01044_TTS
CNAG_01032	CKF44_01032T0	exon (CKF44_01032T0, exon 2 of 11)	1552	M1.3_IPxinput_peak_916bps	chr5	1391255	1391255	+	79.9936	974661	1391255	740	81.3927	2.21364	79.9936	CNAG_01032_exon
CNAG_01209	CKF44_01209T0	exon (CKF44_01209T0, exon 1 of 14)	770	M1.3_IPxinput_peak_916ga	chr5	912406	912406	+	79.9936	974661	912406	740	81.3927	2.21364	79.9936	CNAG_01209_exon
CNAG_01203	CKF44_01203T0	promoter-TSS (CKF44_01203T0)	-342	M1.3_IPxinput_peak_916hv	chr5	935834	935834	+	79.9936	974661	935834	740	81.3927	2.21364	79.9936	CNAG_01203_promoter-TSS
CNAG_07440	CKF44_07440T0	promoter-TSS (CKF44_01135T2)	393	M1.3_IPxinput_peak_916us	chr5	1111174	1111174	+	79.9936	974661	1111174	740	81.3927	2.21364	79.9936	CNAG_07440_promoter-TSS
CNAG_01130	CKF44_01130T1	exon (CKF44_01130T0, exon 2 of 4)	873	M1.3_IPxinput_peak_916vq	chr5	1123759	1123759	+	79.9936	974661	1123759	740	81.3927	2.21364	79.9936	CNAG_01130_exon
CNAG_07410	CKF44_07410T0	TTS (CKF44_07015T1)	129	M1.3_IPxinput_peak_876em	chr5	251311	251311	+	79.6486	554471	251311	739	81.046	2.21065	79.6486	CNAG_07410_TTS
CNAG_01217	CKF44_01217T0	promoter-TSS (CKF44_01217T0)	-410	M1.3_IPxinput_peak_916ez	chr5	899483	899483	+	79.6486	974661	899483	739	81.046	2.21065	79.6486	CNAG_01217_promoter-TSS
CNAG_01930	CKF44_01930T0	TTS (CKF44_01931T0)	-1148	M1.3_IPxinput_peak_446bdl	chr11	1299717	1299717	+	79.304	499634	1299717	738	80.6998	2.20766	79.304	CNAG_01930_TTS
CNAG_02872	CKF44_02872T0	promoter-TSS (CKF44_02872T0)	34	M1.3_IPxinput_peak_724	chr3	562122	562122	+	79.304	525	562122	738	80.6998	2.20766	79.304	CNAG_02872_promoter-TSS
CNAG_01399	CKF44_01399T0	promoter-TSS (CKF44_01400T0)	264	M1.3_IPxinput_peak_876pg	chr5	404216	404216	+	79.304	554471	404216	738	80.6998	2.20766	79.304	CNAG_01399_promoter-TSS
CNAG_01132	CKF44_01132T0	promoter-TSS (CKF44_01132T0)	-333	M1.3_IPxinput_peak_916vf	chr5	1117574	1117574	+	79.304	974661	1117574	738	80.6998	2.20766	79.304	CNAG_01132_promoter-TSS
CNAG_01120	CKF44_01120T0	TTS (CKF44_01119T0)	704	M1.3_IPxinput_peak_916xz	chr5	1153288	1153288	+	79.304	974661	1153288	738	80.6998	2.20766	79.304	CNAG_01120_TTS
CNAG_03333	CKF44_03333T0	promoter-TSS (CKF44_03333T0)	-875	M1.3_IPxinput_peak_1116b	chr8	674531	674531	+	78.9596	2224	674531	737	80.3539	2.20468	78.9596	CNAG_03333_promoter-TSS
CNAG_06501	CKF44_06501T0	promoter-TSS (CKF44_06501T0)	-10	M1.3_IPxinput_peak_519	chr13	686732	686732	+	78.9596	583	686732	737	80.3539	2.20468	78.9596	CNAG_06501_promoter-TSS
CNAG_01233	CKF44_01233T0	exon (CKF44_01233T0, exon 1 of 6)	789	M1.3_IPxinput_peak_916ck	chr5	863178	863178	+	78.9596	974661	863178	737	80.3539	2.20468	78.9596	CNAG_01233_exon
CNAG_01197	CKF44_01197T0	TTS (CKF44_01196T0)	434	M1.3_IPxinput_peak_916iq	chr5	946994	946994	+	78.9596	974661	946994	737	80.3539	2.20468	78.9596	CNAG_01197_TTS
CNAG_01186	CKF44_01186T0	promoter-TSS (CKF44_01187T0)	228	M1.3_IPxinput_peak_916kv	chr5	975529	975529	+	78.9596	974661	975529	737	80.3539	2.20468	78.9596	CNAG_01186_promoter-TSS
CNAG_01147	CKF44_01147T0	TTS (CKF44_01147T0)	1674	M1.3_IPxinput_peak_916sr	chr5	1081120	1081120	+	78.9596	974661	1081120	737	80.3539	2.20468	78.9596	CNAG_01147_TTS
CNAG_01089	CKF44_01089T0	promoter-TSS (CKF44_01089T0)	-239	M1.3_IPxinput_peak_916bee	chr5	1237612	1237612	+	78.6162	974661	1237612	736	80.0088	2.20169	78.6162	CNAG_01089_promoter-TSS
CNAG_01083	CKF44_01083T0	promoter-TSS (CKF44_01083T0)	-335	M1.3_IPxinput_peak_916bey	chr5	1247486	1247486	+	78.6162	974661	1247486	736	80.0088	2.20169	78.6162	CNAG_01083_promoter-TSS
CNAG_01048	CKF44_01048T0	promoter-TSS (CKF44_01049T0)	215	M1.3_IPxinput_peak_916bmi	chr5	1346090	1346090	+	78.6162	974661	1346090	736	80.0088	2.20169	78.6162	CNAG_01048_promoter-TSS
CNAG_01022	CKF44_01022T0	promoter-TSS (CKF44_01022T0)	-430	M1.3_IPxinput_peak_916brg	chr5	1413481	1413481	+	78.6162	974661	1413481	736	80.0088	2.20169	78.6162	CNAG_01022_promoter-TSS
CNAG_00996	CKF44_00996T0	promoter-TSS (CKF44_00995T0)	-40	M1.3_IPxinput_peak_916bwo	chr5	1482757	1482757	+	78.6162	974661	1482757	736	80.0088	2.20169	78.6162	CNAG_00996_promoter-TSS
CNAG_00878	CKF44_00878T0	TTS (CKF44_00876T0)	-1556	M1.3_IPxinput_peak_916cpz	chr5	1749799	1749799	+	78.6162	974661	1749799	736	80.0088	2.20169	78.6162	CNAG_00878_TTS
CNAG_01115	CKF44_01115T0	promoter-TSS (CKF44_01114T0)	168	M1.3_IPxinput_peak_916zx	chr5	1179359	1179359	+	78.6162	974661	1179359	736	80.0088	2.20169	78.6162	CNAG_01115_promoter-TSS
CNAG_03193	CKF44_03193T0	promoter-TSS (CKF44_03194T1)	-192	M1.3_IPxinput_peak_1061	chr8	310890	310890	+	78.2732	461	310890	735	79.6642	2.1987	78.2732	CNAG_03193_promoter-TSS
CNAG_06764	CKF44_06764T0	promoter-TSS (CKF44_06764T0)	-197	M1.3_IPxinput_peak_586du	chr2	103891	103891	+	78.2732	220927	103891	735	79.6642	2.1987	78.2732	CNAG_06764_promoter-TSS
CNAG_07004	CKF44_07004T0	TTS (CKF44_07410T0)	321	M1.3_IPxinput_peak_876ee	chr5	247606	247606	+	78.2732	554471	247606	735	79.6642	2.1987	78.2732	CNAG_07004_TTS
CNAG_01081	CKF44_01081T0	promoter-TSS (CKF44_01081T0)	-936	M1.3_IPxinput_peak_916bfu	chr5	1257932	1257932	+	78.2732	974661	1257932	735	79.6642	2.1987	78.2732	CNAG_01081_promoter-TSS
CNAG_01035	CKF44_01035T0	promoter-TSS (CKF44_01034T0)	195	M1.3_IPxinput_peak_916bpd	chr5	1383975	1383975	+	78.2732	974661	1383975	735	79.6642	2.1987	78.2732	CNAG_01035_promoter-TSS
CNAG_00976	CKF44_00976T0	TTS (CKF44_00975T0)	1692	M1.3_IPxinput_peak_916bzg	chr5	1524810	1524810	+	78.2732	974661	1524810	735	79.6642	2.1987	78.2732	CNAG_00976_TTS
CNAG_07440	CKF44_07440T0	TTS (CKF44_07440T0)	1829	M1.3_IPxinput_peak_916uu	chr5	1112610	1112610	+	78.2732	974661	1112610	735	79.6642	2.1987	78.2732	CNAG_07440_TTS
CNAG_01802	CKF44_01802T0	TTS (CKF44_01801T0)	939	M1.3_IPxinput_peak_446eq	chr11	963762	963762	+	77.931	499634	963762	734	79.3204	2.19571	77.931	CNAG_01802_TTS
CNAG_01890	CKF44_01890T0	exon (CKF44_01890T0, exon 5 of 7)	1244	M1.3_IPxinput_peak_446vh	chr11	1186669	1186669	+	77.931	499634	1186669	734	79.3204	2.19571	77.931	CNAG_01890_exon
CNAG_01897	CKF44_01897T0	TTS (CKF44_01898T0)	333	M1.3_IPxinput_peak_446wj	chr11	1202289	1202289	+	77.931	499634	1202289	734	79.3204	2.19571	77.931	CNAG_01897_TTS
CNAG_01375	CKF44_01375T0	TTS (CKF44_01375T0)	3437	M1.3_IPxinput_peak_876td	chr5	459537	459537	+	77.931	554471	459537	734	79.3204	2.19571	77.931	CNAG_01375_TTS
CNAG_01365	CKF44_01365T0	promoter-TSS (CKF44_01365T0)	-450	M1.3_IPxinput_peak_876ve	chr5	491592	491592	+	77.931	554471	491592	734	79.3204	2.19571	77.931	CNAG_01365_promoter-TSS
CNAG_01345	CKF44_01345T0	promoter-TSS (CKF44_01344T0)	153	M1.3_IPxinput_peak_876zg	chr5	542690	542690	+	77.931	554471	542690	734	79.3204	2.19571	77.931	CNAG_01345_promoter-TSS
CNAG_01087	CKF44_01087T0	TTS (CKF44_01088T0)	360	M1.3_IPxinput_peak_916bek	chr5	1240159	1240159	+	77.931	974661	1240159	734	79.3204	2.19571	77.931	CNAG_01087_TTS
CNAG_01078	CKF44_01078T0	promoter-TSS (CKF44_01077T0)	185	M1.3_IPxinput_peak_916bge	chr5	1262998	1262998	+	77.931	974661	1262998	734	79.3204	2.19571	77.931	CNAG_01078_promoter-TSS
CNAG_01071	CKF44_01071T0	promoter-TSS (CKF44_01071T0)	-311	M1.3_IPxinput_peak_916bhq	chr5	1281933	1281933	+	77.931	974661	1281933	734	79.3204	2.19571	77.931	CNAG_01071_promoter-TSS
CNAG_00998	CKF44_00998T1	promoter-TSS (CKF44_00997T0)	582	M1.3_IPxinput_peak_916bwf	chr5	1478336	1478336	+	77.931	974661	1478336	734	79.3204	2.19571	77.931	CNAG_00998_promoter-TSS
CNAG_07447	CKF44_07447T0	Intergenic	5635	M1.3_IPxinput_peak_916ccd	chr5	1567203	1567203	+	77.931	974661	1567203	734	79.3204	2.19571	77.931	CNAG_07447_Intergenic
CNAG_01191	CKF44_01191T1	promoter-TSS (CKF44_01192T0)	391	M1.3_IPxinput_peak_916ka	chr5	963701	963701	+	77.931	974661	963701	734	79.3204	2.19571	77.931	CNAG_01191_promoter-TSS
CNAG_01142	CKF44_01142T0	exon (CKF44_01142T0, exon 6 of 6)	2161	M1.3_IPxinput_peak_916tm	chr5	1092139	1092139	+	77.931	974661	1092139	734	79.3204	2.19571	77.931	CNAG_01142_exon
CNAG_01139	CKF44_01139T0	exon (CKF44_01140T0, exon 2 of 5)	-1686	M1.3_IPxinput_peak_916tv	chr5	1097695	1097695	+	77.931	974661	1097695	734	79.3204	2.19571	77.931	CNAG_01139_exon
CNAG_01131	CKF44_01131T0	exon (CKF44_01130T0, exon 4 of 4)	-1211	M1.3_IPxinput_peak_916vn	chr5	1122067	1122067	+	77.931	974661	1122067	734	79.3204	2.19571	77.931	CNAG_01131_exon
CNAG_00531	CKF44_00531T0	promoter-TSS (CKF44_00531T0)	-121	M1.3_IPxinput_peak_211a	chr1	1358763	1358763	+	87.5847	2307	1358763	827	89.0117	2.19453	87.5847	CNAG_00531_promoter-TSS
CNAG_00979	CKF44_00979T1	exon (CKF44_00979T3, exon 1 of 5)	147	M1.3_IPxinput_peak_916byu	chr5	1517653	1517653	+	80.5845	974661	1517653	761	81.9853	2.19354	80.5845	CNAG_00979_exon
CNAG_07424	CKF44_07424T0	promoter-TSS (CKF44_01350T0)	272	M1.3_IPxinput_peak_876yj	chr5	532031	532031	+	77.5893	554471	532031	733	78.977	2.19273	77.5893	CNAG_07424_promoter-TSS
CNAG_01109	CKF44_01109T0	TTS (CKF44_01110T0)	296	M1.3_IPxinput_peak_916bai	chr5	1186016	1186016	+	77.5893	974661	1186016	733	78.977	2.19273	77.5893	CNAG_01109_TTS
CNAG_01073	CKF44_01073T1	promoter-TSS (CKF44_01073T1)	-539	M1.3_IPxinput_peak_916bhh	chr5	1277717	1277717	+	77.5893	974661	1277717	733	78.977	2.19273	77.5893	CNAG_01073_promoter-TSS
CNAG_01029	CKF44_01029T1	promoter-TSS (CKF44_01029T1)	-401	M1.3_IPxinput_peak_916bqf	chr5	1398538	1398538	+	77.5893	974661	1398538	733	78.977	2.19273	77.5893	CNAG_01029_promoter-TSS
CNAG_01021	CKF44_01021T0	promoter-TSS (CKF44_01022T0)	742	M1.3_IPxinput_peak_916brh	chr5	1414001	1414001	+	77.5893	974661	1414001	733	78.977	2.19273	77.5893	CNAG_01021_promoter-TSS
CNAG_00986	CKF44_00986T0	promoter-TSS (CKF44_00987T0)	148	M1.3_IPxinput_peak_916bxz	chr5	1503017	1503017	+	77.5893	974661	1503017	733	78.977	2.19273	77.5893	CNAG_00986_promoter-TSS
CNAG_00975	CKF44_00975T0	TTS (CKF44_00974T0)	369	M1.3_IPxinput_peak_916bzl	chr5	1527552	1527552	+	77.5893	974661	1527552	733	78.977	2.19273	77.5893	CNAG_00975_TTS
CNAG_01209	CKF44_01209T0	promoter-TSS (CKF44_01209T0)	-203	M1.3_IPxinput_peak_916fx	chr5	911433	911433	+	77.5893	974661	911433	733	78.977	2.19273	77.5893	CNAG_01209_promoter-TSS
CNAG_01196	CKF44_01196T0	promoter-TSS (CKF44_01195T0)	261	M1.3_IPxinput_peak_916iy	chr5	950312	950312	+	77.5893	974661	950312	733	78.977	2.19273	77.5893	CNAG_01196_promoter-TSS
CNAG_01161	CKF44_01161T0	promoter-TSS (CKF44_01162T0)	114	M1.3_IPxinput_peak_916pv	chr5	1041801	1041801	+	77.5893	974661	1041801	733	78.977	2.19273	77.5893	CNAG_01161_promoter-TSS
CNAG_01175	CKF44_01175T0	promoter-TSS (CKF44_01175T0)	-514	M1.3_IPxinput_peak_916mt	chr5	1002713	1002713	+	79.4358	974661	1002713	751	80.8316	2.19229	79.4358	CNAG_01175_promoter-TSS
CNAG_01813	CKF44_01813T0	promoter-TSS (CKF44_01812T0)	139	M1.3_IPxinput_peak_446gj	chr11	986237	986237	+	77.248	499634	986237	732	78.634	2.18974	77.248	CNAG_01813_promoter-TSS
CNAG_00122	CKF44_00122T0	promoter-TSS (CKF44_00122T0)	-715	M1.3_IPxinput_peak_6b	chr1	328370	328370	+	77.248	1095	328370	732	78.634	2.18974	77.248	CNAG_00122_promoter-TSS
CNAG_07400	CKF44_07400T0	promoter-TSS (CKF44_06849T0)	147	M1.3_IPxinput_peak_853	chr5	77439	77439	+	77.248	354	77439	732	78.634	2.18974	77.248	CNAG_07400_promoter-TSS
CNAG_07409	CKF44_07409T0	promoter-TSS (CKF44_07005T0)	124	M1.3_IPxinput_peak_876dv	chr5	242605	242605	+	77.248	554471	242605	732	78.634	2.18974	77.248	CNAG_07409_promoter-TSS
CNAG_01018	CKF44_01018T0	promoter-TSS (CKF44_01018T0)	-199	M1.3_IPxinput_peak_916brp	chr5	1417855	1417855	+	77.248	974661	1417855	732	78.634	2.18974	77.248	CNAG_01018_promoter-TSS
CNAG_00871	CKF44_00871T1	exon (CKF44_00871T1, exon 5 of 5)	2583	M1.3_IPxinput_peak_916crl	chr5	1769289	1769289	+	77.248	974661	1769289	732	78.634	2.18974	77.248	CNAG_00871_exon
CNAG_01217	CKF44_01217T0	TTS (CKF44_07433T0)	2187	M1.3_IPxinput_peak_916et	chr5	896886	896886	+	77.248	974661	896886	732	78.634	2.18974	77.248	CNAG_01217_TTS
CNAG_01208	CKF44_01208T0	promoter-TSS (CKF44_01208T0)	-485	M1.3_IPxinput_peak_916hk	chr5	928145	928145	+	77.248	974661	928145	732	78.634	2.18974	77.248	CNAG_01208_promoter-TSS
CNAG_01138	CKF44_01138T0	exon (CKF44_01138T0, exon 1 of 9)	165	M1.3_IPxinput_peak_916uc	chr5	1102107	1102107	+	77.248	974661	1102107	732	78.634	2.18974	77.248	CNAG_01138_exon
CNAG_01162	CKF44_01162T0	TTS (CKF44_01162T0)	2224	M1.3_IPxinput_peak_916pq	chr5	1039359	1039359	+	78.7503	974661	1039359	747	80.1429	2.18898	78.7503	CNAG_01162_TTS
CNAG_03859	CKF44_03859T0	promoter-TSS (CKF44_03859T1)	-54	M1.3_IPxinput_peak_669a	chr2	1030460	1030460	+	76.9075	1776	1030460	731	78.2919	2.18675	76.9075	CNAG_03859_promoter-TSS
CNAG_01109	CKF44_01109T0	promoter-TSS (CKF44_01109T0)	-410	M1.3_IPxinput_peak_916baj	chr5	1186722	1186722	+	76.9075	974661	1186722	731	78.2919	2.18675	76.9075	CNAG_01109_promoter-TSS
CNAG_00930	CKF44_00930T0	promoter-TSS (CKF44_00929T0)	200	M1.3_IPxinput_peak_916cev	chr5	1603916	1603916	+	76.9075	974661	1603916	731	78.2919	2.18675	76.9075	CNAG_00930_promoter-TSS
CNAG_01192	CKF44_01192T0	promoter-TSS (CKF44_01193T0)	439	M1.3_IPxinput_peak_916jy	chr5	962847	962847	+	76.9075	974661	962847	731	78.2919	2.18675	76.9075	CNAG_01192_promoter-TSS
CNAG_01146	CKF44_01146T0	exon (CKF44_01146T0, exon 4 of 8)	1412	M1.3_IPxinput_peak_916sv	chr5	1083000	1083000	+	76.9075	974661	1083000	731	78.2919	2.18675	76.9075	CNAG_01146_exon
CNAG_01136	CKF44_01136T0	promoter-TSS (CKF44_01136T0)	-840	M1.3_IPxinput_peak_916un	chr5	1107385	1107385	+	76.9075	974661	1107385	731	78.2919	2.18675	76.9075	CNAG_01136_promoter-TSS
CNAG_01916	CKF44_01916T0	promoter-TSS (CKF44_01916T0)	95	M1.3_IPxinput_peak_446bah	chr11	1256877	1256877	+	76.5678	499634	1256877	730	77.9503	2.18376	76.5678	CNAG_01916_promoter-TSS
CNAG_01107	CKF44_01107T0	exon (CKF44_01107T0, exon 6 of 12)	1110	M1.3_IPxinput_peak_916bav	chr5	1192679	1192679	+	76.5678	974661	1192679	730	77.9503	2.18376	76.5678	CNAG_01107_exon
CNAG_01041	CKF44_01041T0	promoter-TSS (CKF44_01041T0)	-787	M1.3_IPxinput_peak_916bnx	chr5	1366471	1366471	+	76.5678	974661	1366471	730	77.9503	2.18376	76.5678	CNAG_01041_promoter-TSS
CNAG_01040	CKF44_01040T0	exon (CKF44_01040T0, exon 1 of 7)	513	M1.3_IPxinput_peak_916bob	chr5	1368681	1368681	+	76.5678	974661	1368681	730	77.9503	2.18376	76.5678	CNAG_01040_exon
CNAG_01025	CKF44_01025T0	promoter-TSS (CKF44_01024T0)	320	M1.3_IPxinput_peak_916bqu	chr5	1406249	1406249	+	76.5678	974661	1406249	730	77.9503	2.18376	76.5678	CNAG_01025_promoter-TSS
CNAG_00983	CKF44_00983T0	promoter-TSS (CKF44_00982T0)	113	M1.3_IPxinput_peak_916byl	chr5	1510991	1510991	+	76.5678	974661	1510991	730	77.9503	2.18376	76.5678	CNAG_00983_promoter-TSS
CNAG_01228	CKF44_01228T0	TTS (CKF44_01229T0)	393	M1.3_IPxinput_peak_916dp	chr5	879000	879000	+	76.5678	974661	879000	730	77.9503	2.18376	76.5678	CNAG_01228_TTS
CNAG_01172	CKF44_01172T0	promoter-TSS (CKF44_01171T0)	443	M1.3_IPxinput_peak_916nr	chr5	1014916	1014916	+	76.5678	974661	1014916	730	77.9503	2.18376	76.5678	CNAG_01172_promoter-TSS
CNAG_01139	CKF44_01139T0	TTS (CKF44_01139T0)	949	M1.3_IPxinput_peak_916tz	chr5	1100330	1100330	+	76.5678	974661	1100330	730	77.9503	2.18376	76.5678	CNAG_01139_TTS
CNAG_01404	CKF44_01404T0	TTS (CKF44_01405T0)	509	M1.3_IPxinput_peak_876on	chr5	394637	394637	+	76.2283	554471	394637	729	77.6091	2.18078	76.2283	CNAG_01404_TTS
CNAG_01081	CKF44_01081T0	TTS (CKF44_01080T0)	169	M1.3_IPxinput_peak_916bfs	chr5	1256827	1256827	+	76.2283	974661	1256827	729	77.6091	2.18078	76.2283	CNAG_01081_TTS
CNAG_01074	CKF44_01074T0	TTS (CKF44_01075T0)	231	M1.3_IPxinput_peak_916bgr	chr5	1270397	1270397	+	76.2283	974661	1270397	729	77.6091	2.18078	76.2283	CNAG_01074_TTS
CNAG_01049	CKF44_01049T0	TTS (CKF44_01049T0)	954	M1.3_IPxinput_peak_916bmg	chr5	1344786	1344786	+	76.2283	974661	1344786	729	77.6091	2.18078	76.2283	CNAG_01049_TTS
CNAG_01121	CKF44_01121T0	TTS (CKF44_01120T0)	132	M1.3_IPxinput_peak_916xu	chr5	1150810	1150810	+	76.2283	974661	1150810	729	77.6091	2.18078	76.2283	CNAG_01121_TTS
CNAG_06810	CKF44_06810T0	promoter-TSS (CKF44_06810T0)	-228	M1.3_IPxinput_peak_876z	chr5	202374	202374	+	75.8897	554471	202374	728	77.2688	2.17779	75.8897	CNAG_06810_promoter-TSS
CNAG_01084	CKF44_01084T0	promoter-TSS (CKF44_01086T0)	-302	M1.3_IPxinput_peak_916bev	chr5	1245685	1245685	+	75.8897	974661	1245685	728	77.2688	2.17779	75.8897	CNAG_01084_promoter-TSS
CNAG_01073	CKF44_01073T1	promoter-TSS (CKF44_01073T1)	-963	M1.3_IPxinput_peak_916bhi	chr5	1278141	1278141	+	75.8897	974661	1278141	728	77.2688	2.17779	75.8897	CNAG_01073_promoter-TSS
CNAG_01071	CKF44_01071T0	TTS (CKF44_01070T0)	137	M1.3_IPxinput_peak_916bhp	chr5	1281485	1281485	+	75.8897	974661	1281485	728	77.2688	2.17779	75.8897	CNAG_01071_TTS
CNAG_01056	CKF44_01056T0	promoter-TSS (CKF44_01056T0)	-384	M1.3_IPxinput_peak_916bkl	chr5	1320187	1320187	+	75.8897	974661	1320187	728	77.2688	2.17779	75.8897	CNAG_01056_promoter-TSS
CNAG_01032	CKF44_01032T0	intron (CKF44_01032T0, intron 3 of 10)	2880	M1.3_IPxinput_peak_916bpp	chr5	1389927	1389927	+	75.8897	974661	1389927	728	77.2688	2.17779	75.8897	CNAG_01032_intron
CNAG_01027	CKF44_01027T0	promoter-TSS (CKF44_01026T0)	236	M1.3_IPxinput_peak_916bqm	chr5	1401495	1401495	+	75.8897	974661	1401495	728	77.2688	2.17779	75.8897	CNAG_01027_promoter-TSS
CNAG_01014	CKF44_01014T0	exon (CKF44_01014T0, exon 1 of 2)	494	M1.3_IPxinput_peak_916bsx	chr5	1435474	1435474	+	75.8897	974661	1435474	728	77.2688	2.17779	75.8897	CNAG_01014_exon
CNAG_00985	CKF44_00985T1	promoter-TSS (CKF44_00985T0)	-382	M1.3_IPxinput_peak_916byc	chr5	1505796	1505796	+	75.8897	974661	1505796	728	77.2688	2.17779	75.8897	CNAG_00985_promoter-TSS
CNAG_07981	CKF44_07981T0	promoter-TSS (CKF44_07981T0)	-606	M1.3_IPxinput_peak_916q	chr5	843060	843060	+	76.6991	974661	843060	737	78.0817	2.17632	76.6991	CNAG_07981_promoter-TSS
CNAG_03644	CKF44_03644T0	promoter-TSS (CKF44_03644T0)	67	M1.3_IPxinput_peak_599b	chr2	423156	423156	+	75.5517	1422	423156	727	76.9291	2.1748	75.5517	CNAG_03644_promoter-TSS
CNAG_01441	CKF44_01441T0	exon (CKF44_01442T0, exon 2 of 5)	112	M1.3_IPxinput_peak_876id	chr5	300599	300599	+	75.5517	554471	300599	727	76.9291	2.1748	75.5517	CNAG_01441_exon
CNAG_01360	CKF44_01360T0	exon (CKF44_01360T0, exon 4 of 10)	1844	M1.3_IPxinput_peak_876wf	chr5	503945	503945	+	75.5517	554471	503945	727	76.9291	2.1748	75.5517	CNAG_01360_exon
CNAG_01085	CKF44_01085T0	promoter-TSS (CKF44_01085T0)	-313	M1.3_IPxinput_peak_916bes	chr5	1244202	1244202	+	75.5517	974661	1244202	727	76.9291	2.1748	75.5517	CNAG_01085_promoter-TSS
CNAG_01228	CKF44_01228T0	promoter-TSS (CKF44_01228T0)	-470	M1.3_IPxinput_peak_916dq	chr5	879863	879863	+	75.5517	974661	879863	727	76.9291	2.1748	75.5517	CNAG_01228_promoter-TSS
CNAG_01223	CKF44_01223T0	TTS (CKF44_01224T0)	340	M1.3_IPxinput_peak_916eb	chr5	886084	886084	+	75.5517	974661	886084	727	76.9291	2.1748	75.5517	CNAG_01223_TTS
CNAG_01217	CKF44_01217T0	promoter-TSS (CKF44_01217T0)	-206	M1.3_IPxinput_peak_916ey	chr5	899279	899279	+	75.5517	974661	899279	727	76.9291	2.1748	75.5517	CNAG_01217_promoter-TSS
CNAG_01145	CKF44_01145T0	promoter-TSS (CKF44_01146T0)	127	M1.3_IPxinput_peak_916sx	chr5	1084681	1084681	+	75.5517	974661	1084681	727	76.9291	2.1748	75.5517	CNAG_01145_promoter-TSS
CNAG_01139	CKF44_01139T0	exon (CKF44_01140T0, exon 4 of 5)	-1087	M1.3_IPxinput_peak_916tw	chr5	1098294	1098294	+	75.5517	974661	1098294	727	76.9291	2.1748	75.5517	CNAG_01139_exon
CNAG_01789	CKF44_01789T0	promoter-TSS (CKF44_01788T0)	244	M1.3_IPxinput_peak_446cm	chr11	935998	935998	+	75.2142	499634	935998	726	76.5898	2.17181	75.2142	CNAG_01789_promoter-TSS
CNAG_01085	CKF44_01085T0	exon (CKF44_01085T0, exon 1 of 4)	111	M1.3_IPxinput_peak_916bet	chr5	1244626	1244626	+	75.2142	974661	1244626	726	76.5898	2.17181	75.2142	CNAG_01085_exon
CNAG_01018	CKF44_01018T0	promoter-TSS (CKF44_01018T0)	-535	M1.3_IPxinput_peak_916bro	chr5	1417519	1417519	+	75.2142	974661	1417519	726	76.5898	2.17181	75.2142	CNAG_01018_promoter-TSS
CNAG_00971	CKF44_00971T0	exon (CKF44_00971T0, exon 1 of 12)	468	M1.3_IPxinput_peak_916caa	chr5	1534564	1534564	+	75.2142	974661	1534564	726	76.5898	2.17181	75.2142	CNAG_00971_exon
CNAG_01174	CKF44_01174T0	exon (CKF44_01174T0, exon 2 of 11)	1144	M1.3_IPxinput_peak_916mx	chr5	1004449	1004449	+	75.2142	974661	1004449	726	76.5898	2.17181	75.2142	CNAG_01174_exon
CNAG_01167	CKF44_01167T0	promoter-TSS (CKF44_01168T0)	196	M1.3_IPxinput_peak_916of	chr5	1021647	1021647	+	75.2142	974661	1021647	726	76.5898	2.17181	75.2142	CNAG_01167_promoter-TSS
CNAG_01162	CKF44_01162T0	exon (CKF44_01162T0, exon 6 of 7)	1203	M1.3_IPxinput_peak_916ps	chr5	1040380	1040380	+	75.2142	974661	1040380	726	76.5898	2.17181	75.2142	CNAG_01162_exon
CNAG_01135	CKF44_01135T1	promoter-TSS (CKF44_07440T0)	518	M1.3_IPxinput_peak_916ur	chr5	1110256	1110256	+	75.2142	974661	1110256	726	76.5898	2.17181	75.2142	CNAG_01135_promoter-TSS
CNAG_01119	CKF44_01119T0	exon (CKF44_01119T0, exon 2 of 7)	552	M1.3_IPxinput_peak_916yf	chr5	1156324	1156324	+	75.2142	974661	1156324	726	76.5898	2.17181	75.2142	CNAG_01119_exon
CNAG_05785	CKF44_05785T0	promoter-TSS (CKF44_05785T0)	-986	M1.3_IPxinput_peak_1021c	chr7	864854	864854	+	74.8774	1963	864854	725	76.2512	2.16883	74.8774	CNAG_05785_promoter-TSS
CNAG_06346	CKF44_06346T0	promoter-TSS (CKF44_06346T0)	75	M1.3_IPxinput_peak_485bh	chr13	256160	256160	+	74.8774	25602	256160	725	76.2512	2.16883	74.8774	CNAG_06346_promoter-TSS
CNAG_06805	CKF44_06805T0	promoter-TSS (CKF44_06805T0)	-209	M1.3_IPxinput_peak_876bv	chr5	214321	214321	+	74.8774	554471	214321	725	76.2512	2.16883	74.8774	CNAG_06805_promoter-TSS
CNAG_01451	CKF44_01451T0	promoter-TSS (CKF44_07413T0)	268	M1.3_IPxinput_peak_876gv	chr5	281245	281245	+	74.8774	554471	281245	725	76.2512	2.16883	74.8774	CNAG_01451_promoter-TSS
CNAG_01428	CKF44_01428T0	promoter-TSS (CKF44_01430T0)	97	M1.3_IPxinput_peak_876jz	chr5	329406	329406	+	74.8774	554471	329406	725	76.2512	2.16883	74.8774	CNAG_01428_promoter-TSS
CNAG_01073	CKF44_01073T0	exon (CKF44_01073T1, exon 1 of 12)	120	M1.3_IPxinput_peak_916bhg	chr5	1277058	1277058	+	74.8774	974661	1277058	725	76.2512	2.16883	74.8774	CNAG_01073_exon
CNAG_01063	CKF44_01063T0	exon (CKF44_01063T0, exon 6 of 14)	2562	M1.3_IPxinput_peak_916bjb	chr5	1301086	1301086	+	74.8774	974661	1301086	725	76.2512	2.16883	74.8774	CNAG_01063_exon
CNAG_01041	CKF44_01041T0	promoter-TSS (CKF44_01041T0)	-404	M1.3_IPxinput_peak_916bnw	chr5	1366088	1366088	+	74.8774	974661	1366088	725	76.2512	2.16883	74.8774	CNAG_01041_promoter-TSS
CNAG_01002	CKF44_01002T0	promoter-TSS (CKF44_01001T0)	215	M1.3_IPxinput_peak_916bvb	chr5	1463046	1463046	+	74.8774	974661	1463046	725	76.2512	2.16883	74.8774	CNAG_01002_promoter-TSS
CNAG_00968	CKF44_00968T1	exon (CKF44_00969T0, exon 2 of 2)	1002	M1.3_IPxinput_peak_916cao	chr5	1540759	1540759	+	74.8774	974661	1540759	725	76.2512	2.16883	74.8774	CNAG_00968_exon
CNAG_07448	CKF44_07448T0	TTS (CKF44_07449T0)	-1102	M1.3_IPxinput_peak_916cif	chr5	1648912	1648912	+	74.8774	974661	1648912	725	76.2512	2.16883	74.8774	CNAG_07448_TTS
CNAG_01197	CKF44_01197T0	promoter-TSS (CKF44_01197T0)	-334	M1.3_IPxinput_peak_916is	chr5	947762	947762	+	74.8774	974661	947762	725	76.2512	2.16883	74.8774	CNAG_01197_promoter-TSS
CNAG_01151	CKF44_01151T0	promoter-TSS (CKF44_01150T0)	280	M1.3_IPxinput_peak_916rr	chr5	1068297	1068297	+	74.8774	974661	1068297	725	76.2512	2.16883	74.8774	CNAG_01151_promoter-TSS
CNAG_01370	CKF44_01370T0	promoter-TSS (CKF44_01370T0)	-957	M1.3_IPxinput_peak_876uo	chr5	478771	478771	+	74.5413	554471	478771	724	75.9132	2.16584	74.5413	CNAG_01370_promoter-TSS
CNAG_01234	CKF44_01234T0	promoter-TSS (CKF44_01234T0)	-308	M1.3_IPxinput_peak_916bq	chr5	854114	854114	+	74.5413	974661	854114	724	75.9132	2.16584	74.5413	CNAG_01234_promoter-TSS
CNAG_01014	CKF44_01014T0	promoter-TSS (CKF44_01013T0)	271	M1.3_IPxinput_peak_916bsy	chr5	1435697	1435697	+	74.5413	974661	1435697	724	75.9132	2.16584	74.5413	CNAG_01014_promoter-TSS
CNAG_00928	CKF44_00928T0	promoter-TSS (CKF44_00927T0)	130	M1.3_IPxinput_peak_916cfi	chr5	1610519	1610519	+	74.5413	974661	1610519	724	75.9132	2.16584	74.5413	CNAG_00928_promoter-TSS
CNAG_01232	CKF44_01232T0	exon (CKF44_01232T0, exon 2 of 9)	1917	M1.3_IPxinput_peak_916cr	chr5	866468	866468	+	74.5413	974661	866468	724	75.9132	2.16584	74.5413	CNAG_01232_exon
CNAG_01419	CKF44_01419T0	promoter-TSS (CKF44_01419T0)	-358	M1.3_IPxinput_peak_876md	chr5	360571	360571	+	74.2056	554471	360571	723	75.5757	2.16285	74.2056	CNAG_01419_promoter-TSS
CNAG_01412	CKF44_01412T0	exon (CKF44_01413T0, exon 2 of 4)	-1091	M1.3_IPxinput_peak_876nb	chr5	373123	373123	+	74.2056	554471	373123	723	75.5757	2.16285	74.2056	CNAG_01412_exon
CNAG_01411	CKF44_01411T0	TTS (CKF44_01412T0)	333	M1.3_IPxinput_peak_876nl	chr5	379155	379155	+	74.2056	554471	379155	723	75.5757	2.16285	74.2056	CNAG_01411_TTS
CNAG_07424	CKF44_07424T0	TTS (CKF44_07424T0)	969	M1.3_IPxinput_peak_876yk	chr5	532728	532728	+	74.2056	554471	532728	723	75.5757	2.16285	74.2056	CNAG_07424_TTS
CNAG_01084	CKF44_01084T0	TTS (CKF44_01085T0)	304	M1.3_IPxinput_peak_916bew	chr5	1246291	1246291	+	74.2056	974661	1246291	723	75.5757	2.16285	74.2056	CNAG_01084_TTS
CNAG_01083	CKF44_01083T0	promoter-TSS (CKF44_01083T0)	-782	M1.3_IPxinput_peak_916bex	chr5	1247039	1247039	+	74.2056	974661	1247039	723	75.5757	2.16285	74.2056	CNAG_01083_promoter-TSS
CNAG_01057	CKF44_01057T0	promoter-TSS (CKF44_01057T0)	-583	M1.3_IPxinput_peak_916bkg	chr5	1317216	1317216	+	74.2056	974661	1317216	723	75.5757	2.16285	74.2056	CNAG_01057_promoter-TSS
CNAG_00998	CKF44_00998T1	exon (CKF44_00998T0, exon 2 of 6)	1540	M1.3_IPxinput_peak_916bwd	chr5	1477378	1477378	+	74.2056	974661	1477378	723	75.5757	2.16285	74.2056	CNAG_00998_exon
CNAG_07445	CKF44_07445T0	exon (CKF44_07445T0, exon 9 of 13)	1753	M1.3_IPxinput_peak_916cbb	chr5	1548284	1548284	+	74.2056	974661	1548284	723	75.5757	2.16285	74.2056	CNAG_07445_exon
CNAG_01185	CKF44_01185T0	TTS (CKF44_01184T0)	985	M1.3_IPxinput_peak_916lc	chr5	979446	979446	+	74.2056	974661	979446	723	75.5757	2.16285	74.2056	CNAG_01185_TTS
CNAG_07439	CKF44_07439T0	TTS (CKF44_01159T0)	2441	M1.3_IPxinput_peak_916qc	chr5	1045991	1045991	+	74.2056	974661	1045991	723	75.5757	2.16285	74.2056	CNAG_07439_TTS
CNAG_01154	CKF44_01154T0	promoter-TSS (CKF44_01154T0)	-222	M1.3_IPxinput_peak_916re	chr5	1062345	1062345	+	74.2056	974661	1062345	723	75.5757	2.16285	74.2056	CNAG_01154_promoter-TSS
CNAG_07415	CKF44_07415T0	TTS (CKF44_01432T0)	-1737	M1.3_IPxinput_peak_876jp	chr5	322736	322736	+	74.3889	554471	322736	725	75.7591	2.1626	74.3889	CNAG_07415_TTS
CNAG_01330	CKF44_01330T0	TTS (CKF44_01331T0)	216	M1.3_IPxinput_peak_876bcf	chr5	583374	583374	+	73.8709	554471	583374	722	75.2389	2.15987	73.8709	CNAG_01330_TTS
CNAG_01437	CKF44_01437T0	TTS (CKF44_01436T0)	1122	M1.3_IPxinput_peak_876iz	chr5	313149	313149	+	73.8709	554471	313149	722	75.2389	2.15987	73.8709	CNAG_01437_TTS
CNAG_01402	CKF44_01402T0	promoter-TSS (CKF44_01401T0)	275	M1.3_IPxinput_peak_876ox	chr5	399784	399784	+	73.8709	554471	399784	722	75.2389	2.15987	73.8709	CNAG_01402_promoter-TSS
CNAG_01108	CKF44_01108T0	TTS (CKF44_01107T0)	2935	M1.3_IPxinput_peak_916baq	chr5	1190492	1190492	+	73.8709	974661	1190492	722	75.2389	2.15987	73.8709	CNAG_01108_TTS
CNAG_01020	CKF44_01020T0	promoter-TSS (CKF44_01021T0)	107	M1.3_IPxinput_peak_916brj	chr5	1414967	1414967	+	73.8709	974661	1414967	722	75.2389	2.15987	73.8709	CNAG_01020_promoter-TSS
CNAG_01000	CKF44_01000T0	TTS (CKF44_01001T0)	124	M1.3_IPxinput_peak_916bvj	chr5	1467087	1467087	+	73.8709	974661	1467087	722	75.2389	2.15987	73.8709	CNAG_01000_TTS
CNAG_00931	CKF44_00931T0	TTS (CKF44_00930T0)	381	M1.3_IPxinput_peak_916cep	chr5	1601201	1601201	+	73.8709	974661	1601201	722	75.2389	2.15987	73.8709	CNAG_00931_TTS
CNAG_00930	CKF44_00930T0	promoter-TSS (CKF44_00929T0)	410	M1.3_IPxinput_peak_916ceu	chr5	1603706	1603706	+	73.8709	974661	1603706	722	75.2389	2.15987	73.8709	CNAG_00930_promoter-TSS
CNAG_01197	CKF44_01197T0	TTS (CKF44_01196T0)	215	M1.3_IPxinput_peak_916ir	chr5	947213	947213	+	73.8709	974661	947213	722	75.2389	2.15987	73.8709	CNAG_01197_TTS
CNAG_01168	CKF44_01168T0	promoter-TSS (CKF44_01167T0)	481	M1.3_IPxinput_peak_916od	chr5	1020778	1020778	+	73.8709	974661	1020778	722	75.2389	2.15987	73.8709	CNAG_01168_promoter-TSS
CNAG_01154	CKF44_01154T0	exon (CKF44_01154T0, exon 1 of 4)	352	M1.3_IPxinput_peak_916rd	chr5	1061771	1061771	+	73.8709	974661	1061771	722	75.2389	2.15987	73.8709	CNAG_01154_exon
CNAG_01129	CKF44_01129T0	promoter-TSS (CKF44_01129T0)	-146	M1.3_IPxinput_peak_916vx	chr5	1128092	1128092	+	73.8709	974661	1128092	722	75.2389	2.15987	73.8709	CNAG_01129_promoter-TSS
CNAG_05144	CKF44_05144T0	promoter-TSS (CKF44_05144T0)	-231	M1.3_IPxinput_peak_821a	chr4	545157	545157	+	73.5365	685	545157	721	74.9025	2.15688	73.5365	CNAG_05144_promoter-TSS
CNAG_01083	CKF44_01083T0	TTS (CKF44_01084T0)	269	M1.3_IPxinput_peak_916bez	chr5	1248090	1248090	+	73.5365	974661	1248090	721	74.9025	2.15688	73.5365	CNAG_01083_TTS
CNAG_01012	CKF44_01012T0	promoter-TSS (CKF44_01011T0)	-81	M1.3_IPxinput_peak_916bte	chr5	1439780	1439780	+	73.5365	974661	1439780	721	74.9025	2.15688	73.5365	CNAG_01012_promoter-TSS
CNAG_00999	CKF44_00999T0	exon (CKF44_00998T0, exon 2 of 6)	-2626	M1.3_IPxinput_peak_916bwa	chr5	1476043	1476043	+	73.5365	974661	1476043	721	74.9025	2.15688	73.5365	CNAG_00999_exon
CNAG_00981	CKF44_00981T0	promoter-TSS (CKF44_00981T0)	-406	M1.3_IPxinput_peak_916byn	chr5	1512371	1512371	+	73.5365	974661	1512371	721	74.9025	2.15688	73.5365	CNAG_00981_promoter-TSS
CNAG_00976	CKF44_00976T0	promoter-TSS (CKF44_00976T0)	-679	M1.3_IPxinput_peak_916bzc	chr5	1522439	1522439	+	73.5365	974661	1522439	721	74.9025	2.15688	73.5365	CNAG_00976_promoter-TSS
CNAG_01184	CKF44_01184T0	exon (CKF44_01184T0, exon 5 of 8)	1205	M1.3_IPxinput_peak_916lf	chr5	981411	981411	+	73.5365	974661	981411	721	74.9025	2.15688	73.5365	CNAG_01184_exon
CNAG_07439	CKF44_07439T0	promoter-TSS (CKF44_07439T0)	-415	M1.3_IPxinput_peak_916px	chr5	1043135	1043135	+	73.5365	974661	1043135	721	74.9025	2.15688	73.5365	CNAG_07439_promoter-TSS
CNAG_01154	CKF44_01154T0	TTS (CKF44_01154T0)	2008	M1.3_IPxinput_peak_916ra	chr5	1060115	1060115	+	73.5365	974661	1060115	721	74.9025	2.15688	73.5365	CNAG_01154_TTS
CNAG_01137	CKF44_01137T0	promoter-TSS (CKF44_01137T0)	-566	M1.3_IPxinput_peak_916ug	chr5	1104130	1104130	+	73.5365	974661	1104130	721	74.9025	2.15688	73.5365	CNAG_01137_promoter-TSS
CNAG_01124	CKF44_01124T0	promoter-TSS (CKF44_01123T0)	720	M1.3_IPxinput_peak_916xi	chr5	1145238	1145238	+	73.5365	974661	1145238	721	74.9025	2.15688	73.5365	CNAG_01124_promoter-TSS
CNAG_07939	CKF44_07939T0	promoter-TSS (CKF44_07939T0)	-171	M1.3_IPxinput_peak_508c	chr13	471989	471989	+	73.8419	1764	471989	726	75.2081	2.15434	73.8419	CNAG_07939_promoter-TSS
CNAG_05833	CKF44_05833T0	promoter-TSS (CKF44_05833T0)	-869	M1.3_IPxinput_peak_1034c	chr7	993917	993917	+	73.2029	981	993917	720	74.567	2.15389	73.2029	CNAG_05833_promoter-TSS
CNAG_01338	CKF44_01338T0	promoter-TSS (CKF44_01339T0)	162	M1.3_IPxinput_peak_876bao	chr5	561574	561574	+	73.2029	554471	561574	720	74.567	2.15389	73.2029	CNAG_01338_promoter-TSS
CNAG_01352	CKF44_01352T0	promoter-TSS (CKF44_01351T0)	187	M1.3_IPxinput_peak_876yc	chr5	528048	528048	+	73.2029	554471	528048	720	74.567	2.15389	73.2029	CNAG_01352_promoter-TSS
CNAG_01005	CKF44_01005T0	promoter-TSS (CKF44_01005T0)	-348	M1.3_IPxinput_peak_916buf	chr5	1453809	1453809	+	73.2029	974661	1453809	720	74.567	2.15389	73.2029	CNAG_01005_promoter-TSS
CNAG_01003	CKF44_01003T0	TTS (CKF44_01004T0)	208	M1.3_IPxinput_peak_916bup	chr5	1458132	1458132	+	73.2029	974661	1458132	720	74.567	2.15389	73.2029	CNAG_01003_TTS
CNAG_01168	CKF44_01168T0	promoter-TSS (CKF44_01167T0)	763	M1.3_IPxinput_peak_916oc	chr5	1020496	1020496	+	73.2029	974661	1020496	720	74.567	2.15389	73.2029	CNAG_01168_promoter-TSS
CNAG_01146	CKF44_01146T0	promoter-TSS (CKF44_01145T0)	213	M1.3_IPxinput_peak_916sw	chr5	1084199	1084199	+	73.2029	974661	1084199	720	74.567	2.15389	73.2029	CNAG_01146_promoter-TSS
CNAG_01128	CKF44_01128T0	TTS (CKF44_01127T0)	133	M1.3_IPxinput_peak_916wa	chr5	1129396	1129396	+	73.2029	974661	1129396	720	74.567	2.15389	73.2029	CNAG_01128_TTS
CNAG_07414	CKF44_07414T0	TTS (CKF44_07414T0)	2367	M1.3_IPxinput_peak_876hf	chr5	287239	287239	+	72.87	554471	287239	719	74.232	2.1509	72.87	CNAG_07414_TTS
CNAG_01428	CKF44_01428T0	promoter-TSS (CKF44_01430T0)	771	M1.3_IPxinput_peak_876ka	chr5	330080	330080	+	72.87	554471	330080	719	74.232	2.1509	72.87	CNAG_01428_promoter-TSS
CNAG_01356	CKF44_01356T0	promoter-TSS (CKF44_01356T0)	-223	M1.3_IPxinput_peak_876ws	chr5	510434	510434	+	72.87	554471	510434	719	74.232	2.1509	72.87	CNAG_01356_promoter-TSS
CNAG_01101	CKF44_01101T0	promoter-TSS (CKF44_01101T0)	-359	M1.3_IPxinput_peak_916bcb	chr5	1210470	1210470	+	72.87	974661	1210470	719	74.232	2.1509	72.87	CNAG_01101_promoter-TSS
CNAG_01208	CKF44_01208T0	TTS (CKF44_01207T0)	625	M1.3_IPxinput_peak_916hi	chr5	927035	927035	+	72.87	974661	927035	719	74.232	2.1509	72.87	CNAG_01208_TTS
CNAG_01202	CKF44_01202T0	promoter-TSS (CKF44_01202T0)	-216	M1.3_IPxinput_peak_916ia	chr5	938639	938639	+	72.87	974661	938639	719	74.232	2.1509	72.87	CNAG_01202_promoter-TSS
CNAG_01162	CKF44_01162T0	promoter-TSS (CKF44_01161T0)	345	M1.3_IPxinput_peak_916pu	chr5	1041238	1041238	+	72.87	974661	1041238	719	74.232	2.1509	72.87	CNAG_01162_promoter-TSS
CNAG_06808	CKF44_06808T0	promoter-TSS (CKF44_06808T0)	-363	M1.3_IPxinput_peak_876bq	chr5	210203	210203	+	72.5374	554471	210203	718	73.8974	2.14792	72.5374	CNAG_06808_promoter-TSS
CNAG_01414	CKF44_01414T0	promoter-TSS (CKF44_01413T0)	803	M1.3_IPxinput_peak_876mx	chr5	371135	371135	+	72.5374	554471	371135	718	73.8974	2.14792	72.5374	CNAG_01414_promoter-TSS
CNAG_07423	CKF44_07423T0	TTS (CKF44_01353T0)	531	M1.3_IPxinput_peak_876xr	chr5	522669	522669	+	72.5374	554471	522669	718	73.8974	2.14792	72.5374	CNAG_07423_TTS
CNAG_01082	CKF44_01082T0	promoter-TSS (CKF44_01082T0)	83	M1.3_IPxinput_peak_916bfm	chr5	1254528	1254528	+	72.5374	974661	1254528	718	73.8974	2.14792	72.5374	CNAG_01082_promoter-TSS
CNAG_07443	CKF44_07443T0	promoter-TSS (CKF44_07443T0)	-3	M1.3_IPxinput_peak_916bil	chr5	1293018	1293018	+	72.5374	974661	1293018	718	73.8974	2.14792	72.5374	CNAG_07443_promoter-TSS
CNAG_01052	CKF44_01052T0	promoter-TSS (CKF44_01052T0)	83	M1.3_IPxinput_peak_916blr	chr5	1337339	1337339	+	72.5374	974661	1337339	718	73.8974	2.14792	72.5374	CNAG_01052_promoter-TSS
CNAG_01188	CKF44_01188T0	TTS (CKF44_01187T0)	212	M1.3_IPxinput_peak_916kr	chr5	973352	973352	+	72.5374	974661	973352	718	73.8974	2.14792	72.5374	CNAG_01188_TTS
CNAG_01151	CKF44_01151T0	TTS (CKF44_01152T1)	1133	M1.3_IPxinput_peak_916rp	chr5	1067444	1067444	+	72.5374	974661	1067444	718	73.8974	2.14792	72.5374	CNAG_01151_TTS
CNAG_01129	CKF44_01129T0	TTS (CKF44_01128T0)	165	M1.3_IPxinput_peak_916vw	chr5	1127781	1127781	+	72.5374	974661	1127781	718	73.8974	2.14792	72.5374	CNAG_01129_TTS
CNAG_01896	CKF44_01896T0	promoter-TSS (CKF44_01896T0)	-123	M1.3_IPxinput_peak_446we	chr11	1199289	1199289	+	72.2059	499634	1199289	717	73.5637	2.14493	72.2059	CNAG_01896_promoter-TSS
CNAG_01363	CKF44_01363T0	TTS (CKF44_01362T0)	180	M1.3_IPxinput_peak_876vi	chr5	493748	493748	+	72.2059	554471	493748	717	73.5637	2.14493	72.2059	CNAG_01363_TTS
CNAG_06811	CKF44_06811T0	promoter-TSS (CKF44_06812T1)	810	M1.3_IPxinput_peak_876x	chr5	201719	201719	+	72.2059	554471	201719	717	73.5637	2.14493	72.2059	CNAG_06811_promoter-TSS
CNAG_01083	CKF44_01083T0	TTS (CKF44_01083T0)	3073	M1.3_IPxinput_peak_916bff	chr5	1250894	1250894	+	72.2059	974661	1250894	717	73.5637	2.14493	72.2059	CNAG_01083_TTS
CNAG_01077	CKF44_01077T0	promoter-TSS (CKF44_01078T0)	253	M1.3_IPxinput_peak_916bgf	chr5	1263447	1263447	+	72.2059	974661	1263447	717	73.5637	2.14493	72.2059	CNAG_01077_promoter-TSS
CNAG_01159	CKF44_01159T0	TTS (CKF44_01159T0)	2545	M1.3_IPxinput_peak_916qd	chr5	1046569	1046569	+	72.2059	974661	1046569	717	73.5637	2.14493	72.2059	CNAG_01159_TTS
CNAG_01150	CKF44_01150T0	exon (CKF44_01150T0, exon 3 of 6)	866	M1.3_IPxinput_peak_916ru	chr5	1069650	1069650	+	72.2059	974661	1069650	717	73.5637	2.14493	72.2059	CNAG_01150_exon
CNAG_01238	CKF44_01238T0	TTS (CKF44_07981T0)	730	M1.3_IPxinput_peak_916u	chr5	845001	845001	+	72.2059	974661	845001	717	73.5637	2.14493	72.2059	CNAG_01238_TTS
CNAG_04737	CKF44_04737T0	promoter-TSS (CKF44_04737T0)	-251	M1.3_IPxinput_peak_388	chr10	541325	541325	+	72.1101	490	541325	718	73.4658	2.1424	72.1101	CNAG_04737_promoter-TSS
CNAG_01414	CKF44_01414T0	promoter-TSS (CKF44_01413T0)	329	M1.3_IPxinput_peak_876my	chr5	371609	371609	+	71.8749	554471	371609	716	73.2305	2.14194	71.8749	CNAG_01414_promoter-TSS
CNAG_01023	CKF44_01023T0	TTS (CKF44_01022T0)	104	M1.3_IPxinput_peak_916bra	chr5	1410303	1410303	+	71.8749	974661	1410303	716	73.2305	2.14194	71.8749	CNAG_01023_TTS
CNAG_00935	CKF44_00935T0	promoter-TSS (CKF44_00935T0)	-478	M1.3_IPxinput_peak_916ceh	chr5	1596266	1596266	+	71.8749	974661	1596266	716	73.2305	2.14194	71.8749	CNAG_00935_promoter-TSS
CNAG_01195	CKF44_01195T0	exon (CKF44_01195T0, exon 2 of 12)	1001	M1.3_IPxinput_peak_916ja	chr5	951601	951601	+	71.8749	974661	951601	716	73.2305	2.14194	71.8749	CNAG_01195_exon
CNAG_01179	CKF44_01179T0	promoter-TSS (CKF44_01180T0)	184	M1.3_IPxinput_peak_916mb	chr5	992348	992348	+	71.8749	974661	992348	716	73.2305	2.14194	71.8749	CNAG_01179_promoter-TSS
CNAG_01159	CKF44_01159T0	TTS (CKF44_01159T0)	2248	M1.3_IPxinput_peak_916qe	chr5	1046866	1046866	+	71.8749	974661	1046866	716	73.2305	2.14194	71.8749	CNAG_01159_TTS
CNAG_01154	CKF44_01154T0	TTS (CKF44_01155T0)	1366	M1.3_IPxinput_peak_916rb	chr5	1060757	1060757	+	71.8749	974661	1060757	716	73.2305	2.14194	71.8749	CNAG_01154_TTS
CNAG_01150	CKF44_01150T0	exon (CKF44_01150T0, exon 5 of 6)	1739	M1.3_IPxinput_peak_916rw	chr5	1070523	1070523	+	71.8749	974661	1070523	716	73.2305	2.14194	71.8749	CNAG_01150_exon
CNAG_01133	CKF44_01133T0	exon (CKF44_01134T0, exon 6 of 6)	-2590	M1.3_IPxinput_peak_916uw	chr5	1113468	1113468	+	71.8749	974661	1113468	716	73.2305	2.14194	71.8749	CNAG_01133_exon
CNAG_01417	CKF44_01417T0	promoter-TSS (CKF44_01417T0)	-221	M1.3_IPxinput_peak_876mi	chr5	363229	363229	+	71.5443	554471	363229	715	72.8977	2.13895	71.5443	CNAG_01417_promoter-TSS
CNAG_01352	CKF44_01352T0	promoter-TSS (CKF44_01351T0)	396	M1.3_IPxinput_peak_876yb	chr5	527839	527839	+	71.5443	554471	527839	715	72.8977	2.13895	71.5443	CNAG_01352_promoter-TSS
CNAG_01097	CKF44_01097T0	TTS (CKF44_01098T0)	225	M1.3_IPxinput_peak_916bcz	chr5	1221696	1221696	+	71.5443	974661	1221696	715	72.8977	2.13895	71.5443	CNAG_01097_TTS
CNAG_01081	CKF44_01081T0	promoter-TSS (CKF44_01081T0)	-340	M1.3_IPxinput_peak_916bft	chr5	1257336	1257336	+	71.5443	974661	1257336	715	72.8977	2.13895	71.5443	CNAG_01081_promoter-TSS
CNAG_01070	CKF44_01070T0	promoter-TSS (CKF44_01069T0)	115	M1.3_IPxinput_peak_916bht	chr5	1283635	1283635	+	71.5443	974661	1283635	715	72.8977	2.13895	71.5443	CNAG_01070_promoter-TSS
CNAG_01069	CKF44_01069T0	promoter-TSS (CKF44_01070T0)	427	M1.3_IPxinput_peak_916bhu	chr5	1284346	1284346	+	71.5443	974661	1284346	715	72.8977	2.13895	71.5443	CNAG_01069_promoter-TSS
CNAG_07444	CKF44_07444T0	promoter-TSS (CKF44_07444T0)	-25	M1.3_IPxinput_peak_916bkt	chr5	1323950	1323950	+	71.5443	974661	1323950	715	72.8977	2.13895	71.5443	CNAG_07444_promoter-TSS
CNAG_01018	CKF44_01018T0	TTS (CKF44_01019T0)	374	M1.3_IPxinput_peak_916brq	chr5	1418428	1418428	+	71.5443	974661	1418428	715	72.8977	2.13895	71.5443	CNAG_01018_TTS
CNAG_01229	CKF44_01229T0	exon (CKF44_01229T0, exon 4 of 10)	760	M1.3_IPxinput_peak_916dk	chr5	876622	876622	+	71.5443	974661	876622	715	72.8977	2.13895	71.5443	CNAG_01229_exon
CNAG_01217	CKF44_01217T0	TTS (CKF44_01216T0)	572	M1.3_IPxinput_peak_916ew	chr5	898501	898501	+	71.5443	974661	898501	715	72.8977	2.13895	71.5443	CNAG_01217_TTS
CNAG_01191	CKF44_01191T1	promoter-TSS (CKF44_01192T0)	171	M1.3_IPxinput_peak_916jz	chr5	963481	963481	+	71.5443	974661	963481	715	72.8977	2.13895	71.5443	CNAG_01191_promoter-TSS
CNAG_01121	CKF44_01121T0	promoter-TSS (CKF44_01121T0)	-198	M1.3_IPxinput_peak_916xv	chr5	1151140	1151140	+	71.5443	974661	1151140	715	72.8977	2.13895	71.5443	CNAG_01121_promoter-TSS
CNAG_05138	CKF44_05138T0	promoter-TSS (CKF44_05138T0)	-863	M1.3_IPxinput_peak_820a	chr4	530154	530154	+	71.8774	1683	530154	719	73.233	2.13817	71.8774	CNAG_05138_promoter-TSS
CNAG_05803	CKF44_05803T0	TTS (CKF44_05804T0)	116	M1.3_IPxinput_peak_1026	chr7	918902	918902	+	71.2145	345	918902	714	72.5657	2.13597	71.2145	CNAG_05803_TTS
CNAG_01404	CKF44_01404T0	TTS (CKF44_01403T0)	1226	M1.3_IPxinput_peak_876oo	chr5	395354	395354	+	71.2145	554471	395354	714	72.5657	2.13597	71.2145	CNAG_01404_TTS
CNAG_01375	CKF44_01375T0	exon (CKF44_01375T0, exon 1 of 13)	187	M1.3_IPxinput_peak_876th	chr5	462787	462787	+	71.2145	554471	462787	714	72.5657	2.13597	71.2145	CNAG_01375_exon
CNAG_01347	CKF44_01347T0	promoter-TSS (CKF44_01348T1)	323	M1.3_IPxinput_peak_876yt	chr5	536732	536732	+	71.2145	554471	536732	714	72.5657	2.13597	71.2145	CNAG_01347_promoter-TSS
CNAG_01110	CKF44_01110T0	promoter-TSS (CKF44_01111T0)	288	M1.3_IPxinput_peak_916bag	chr5	1184847	1184847	+	71.2145	974661	1184847	714	72.5657	2.13597	71.2145	CNAG_01110_promoter-TSS
CNAG_01098	CKF44_01098T0	TTS (CKF44_01099T0)	154	M1.3_IPxinput_peak_916bcs	chr5	1218962	1218962	+	71.2145	974661	1218962	714	72.5657	2.13597	71.2145	CNAG_01098_TTS
CNAG_01045	CKF44_01045T0	TTS (CKF44_01044T0)	142	M1.3_IPxinput_peak_916bnh	chr5	1357882	1357882	+	71.2145	974661	1357882	714	72.5657	2.13597	71.2145	CNAG_01045_TTS
CNAG_00920	CKF44_00920T0	TTS (CKF44_00919T0)	243	M1.3_IPxinput_peak_916cgs	chr5	1628089	1628089	+	71.2145	974661	1628089	714	72.5657	2.13597	71.2145	CNAG_00920_TTS
CNAG_01149	CKF44_01149T0	exon (CKF44_01149T0, exon 3 of 10)	834	M1.3_IPxinput_peak_916si	chr5	1076245	1076245	+	71.2145	974661	1076245	714	72.5657	2.13597	71.2145	CNAG_01149_exon
CNAG_01140	CKF44_01140T0	promoter-TSS (CKF44_01141T0)	131	M1.3_IPxinput_peak_916ts	chr5	1095999	1095999	+	71.2145	974661	1095999	714	72.5657	2.13597	71.2145	CNAG_01140_promoter-TSS
CNAG_01130	CKF44_01130T0	promoter-TSS (CKF44_01130T0)	-393	M1.3_IPxinput_peak_916vs	chr5	1125025	1125025	+	71.2145	974661	1125025	714	72.5657	2.13597	71.2145	CNAG_01130_promoter-TSS
CNAG_01127	CKF44_01127T0	promoter-TSS (CKF44_01127T0)	-280	M1.3_IPxinput_peak_916wg	chr5	1132434	1132434	+	71.2145	974661	1132434	714	72.5657	2.13597	71.2145	CNAG_01127_promoter-TSS
CNAG_06807	CKF44_06807T0	promoter-TSS (CKF44_06807T0)	-54	M1.3_IPxinput_peak_876bs	chr5	211634	211634	+	70.8854	554471	211634	713	72.2344	2.13298	70.8854	CNAG_06807_promoter-TSS
CNAG_01373	CKF44_01373T0	promoter-TSS (CKF44_01372T0)	243	M1.3_IPxinput_peak_876tu	chr5	469841	469841	+	70.8854	554471	469841	713	72.2344	2.13298	70.8854	CNAG_01373_promoter-TSS
CNAG_01361	CKF44_01361T0	TTS (CKF44_01360T0)	3250	M1.3_IPxinput_peak_876vx	chr5	500643	500643	+	70.8854	554471	500643	713	72.2344	2.13298	70.8854	CNAG_01361_TTS
CNAG_06810	CKF44_06810T0	promoter-TSS (CKF44_06810T0)	-571	M1.3_IPxinput_peak_876y	chr5	202031	202031	+	70.8854	554471	202031	713	72.2344	2.13298	70.8854	CNAG_06810_promoter-TSS
CNAG_01058	CKF44_01058T0	promoter-TSS (CKF44_01058T0)	-303	M1.3_IPxinput_peak_916bkh	chr5	1318122	1318122	+	70.8854	974661	1318122	713	72.2344	2.13298	70.8854	CNAG_01058_promoter-TSS
CNAG_01042	CKF44_01042T0	promoter-TSS (CKF44_01043T0)	-189	M1.3_IPxinput_peak_916bno	chr5	1362449	1362449	+	70.8854	974661	1362449	713	72.2344	2.13298	70.8854	CNAG_01042_promoter-TSS
CNAG_01026	CKF44_01026T0	promoter-TSS (CKF44_01027T0)	68	M1.3_IPxinput_peak_916bqn	chr5	1401935	1401935	+	70.8854	974661	1401935	713	72.2344	2.13298	70.8854	CNAG_01026_promoter-TSS
CNAG_00941	CKF44_00941T0	Intergenic	7137	M1.3_IPxinput_peak_916ccn	chr5	1573602	1573602	+	70.8854	974661	1573602	713	72.2344	2.13298	70.8854	CNAG_00941_Intergenic
CNAG_01239	CKF44_01239T0	exon (CKF44_01239T0, exon 8 of 8)	2220	M1.3_IPxinput_peak_916j	chr5	839149	839149	+	70.8854	974661	839149	713	72.2344	2.13298	70.8854	CNAG_01239_exon
CNAG_01180	CKF44_01180T0	promoter-TSS (CKF44_01179T0)	538	M1.3_IPxinput_peak_916lz	chr5	991434	991434	+	70.8854	974661	991434	713	72.2344	2.13298	70.8854	CNAG_01180_promoter-TSS
CNAG_07439	CKF44_07439T0	exon (CKF44_07439T0, exon 8 of 12)	1724	M1.3_IPxinput_peak_916qb	chr5	1045274	1045274	+	70.8854	974661	1045274	713	72.2344	2.13298	70.8854	CNAG_07439_exon
CNAG_01127	CKF44_01127T0	TTS (CKF44_01126T0)	148	M1.3_IPxinput_peak_916wf	chr5	1132006	1132006	+	70.8854	974661	1132006	713	72.2344	2.13298	70.8854	CNAG_01127_TTS
CNAG_01125	CKF44_01125T0	promoter-TSS (CKF44_01125T0)	-222	M1.3_IPxinput_peak_916ww	chr5	1139841	1139841	+	77.8152	974661	1139841	785	79.203	2.13147	77.8152	CNAG_01125_promoter-TSS
CNAG_06808	CKF44_06808T0	TTS (CKF44_06807T0)	212	M1.3_IPxinput_peak_876bp	chr5	209628	209628	+	70.5567	554471	209628	712	71.9035	2.12999	70.5567	CNAG_06808_TTS
CNAG_01441	CKF44_01441T0	exon (CKF44_01442T0, exon 2 of 5)	432	M1.3_IPxinput_peak_876ie	chr5	300919	300919	+	70.5567	554471	300919	712	71.9035	2.12999	70.5567	CNAG_01441_exon
CNAG_01375	CKF44_01375T0	Intergenic	-1861	M1.3_IPxinput_peak_876tl	chr5	464835	464835	+	70.5567	554471	464835	712	71.9035	2.12999	70.5567	CNAG_01375_Intergenic
CNAG_01370	CKF44_01370T0	exon (CKF44_01370T0, exon 2 of 6)	679	M1.3_IPxinput_peak_876uk	chr5	477135	477135	+	70.5567	554471	477135	712	71.9035	2.12999	70.5567	CNAG_01370_exon
CNAG_01109	CKF44_01109T0	TTS (CKF44_01110T0)	790	M1.3_IPxinput_peak_916bah	chr5	1185522	1185522	+	70.5567	974661	1185522	712	71.9035	2.12999	70.5567	CNAG_01109_TTS
CNAG_01236	CKF44_01236T0	intron (CKF44_01236T0, intron 5 of 7)	1022	M1.3_IPxinput_peak_916bd	chr5	848905	848905	+	70.5567	974661	848905	712	71.9035	2.12999	70.5567	CNAG_01236_intron
CNAG_01087	CKF44_01087T0	promoter-TSS (CKF44_01087T0)	-121	M1.3_IPxinput_peak_916bej	chr5	1239678	1239678	+	70.5567	974661	1239678	712	71.9035	2.12999	70.5567	CNAG_01087_promoter-TSS
CNAG_00873	CKF44_00873T0	exon (CKF44_00873T0, exon 3 of 6)	1248	M1.3_IPxinput_peak_916cqr	chr5	1759146	1759146	+	70.5567	974661	1759146	712	71.9035	2.12999	70.5567	CNAG_00873_exon
CNAG_01214	CKF44_01214T0	exon (CKF44_01214T0, exon 2 of 5)	962	M1.3_IPxinput_peak_916fe	chr5	902435	902435	+	70.5567	974661	902435	712	71.9035	2.12999	70.5567	CNAG_01214_exon
CNAG_01118	CKF44_01118T0	promoter-TSS (CKF44_01118T0)	-992	M1.3_IPxinput_peak_916yt	chr5	1162850	1162850	+	74.0118	974661	1162850	748	75.3799	2.12924	74.0118	CNAG_01118_promoter-TSS
CNAG_04139	CKF44_04139T0	promoter-TSS (CKF44_04139T0)	-480	M1.3_IPxinput_peak_1217	chr9	109317	109317	+	70.2288	323	109317	711	71.5733	2.127	70.2288	CNAG_04139_promoter-TSS
CNAG_04991	CKF44_04991T0	promoter-TSS (CKF44_04991T0)	-871	M1.3_IPxinput_peak_794a	chr4	165906	165906	+	70.2288	1463	165906	711	71.5733	2.127	70.2288	CNAG_04991_promoter-TSS
CNAG_01105	CKF44_01105T0	exon (CKF44_01105T0, exon 2 of 3)	2360	M1.3_IPxinput_peak_916bbh	chr5	1199967	1199967	+	70.2288	974661	1199967	711	71.5733	2.127	70.2288	CNAG_01105_exon
CNAG_01104	CKF44_01104T0	promoter-TSS (CKF44_01103T0)	552	M1.3_IPxinput_peak_916bbn	chr5	1202554	1202554	+	70.2288	974661	1202554	711	71.5733	2.127	70.2288	CNAG_01104_promoter-TSS
CNAG_01102	CKF44_01102T0	promoter-TSS (CKF44_01102T0)	-416	M1.3_IPxinput_peak_916bbu	chr5	1206276	1206276	+	70.2288	974661	1206276	711	71.5733	2.127	70.2288	CNAG_01102_promoter-TSS
CNAG_01065	CKF44_01065T0	TTS (CKF44_01064T0)	1435	M1.3_IPxinput_peak_916bis	chr5	1296287	1296287	+	70.2288	974661	1296287	711	71.5733	2.127	70.2288	CNAG_01065_TTS
CNAG_07448	CKF44_07448T0	promoter-TSS (CKF44_07448T0)	-752	M1.3_IPxinput_peak_916cie	chr5	1648562	1648562	+	70.2288	974661	1648562	711	71.5733	2.127	70.2288	CNAG_07448_promoter-TSS
CNAG_01164	CKF44_01164T0	intron (CKF44_01164T0, intron 3 of 9)	1348	M1.3_IPxinput_peak_916pe	chr5	1032399	1032399	+	70.2288	974661	1032399	711	71.5733	2.127	70.2288	CNAG_01164_intron
CNAG_01144	CKF44_01144T0	promoter-TSS (CKF44_01143T0)	213	M1.3_IPxinput_peak_916te	chr5	1088333	1088333	+	70.2288	974661	1088333	711	71.5733	2.127	70.2288	CNAG_01144_promoter-TSS
CNAG_01331	CKF44_01331T0	promoter-TSS (CKF44_01332T0)	192	M1.3_IPxinput_peak_876bcc	chr5	581607	581607	+	69.9014	554471	581607	710	71.2437	2.12402	69.9014	CNAG_01331_promoter-TSS
CNAG_01079	CKF44_01079T0	promoter-TSS (CKF44_01080T0)	152	M1.3_IPxinput_peak_916bfx	chr5	1259415	1259415	+	69.9014	974661	1259415	710	71.2437	2.12402	69.9014	CNAG_01079_promoter-TSS
CNAG_00893	CKF44_00893T1	promoter-TSS (CKF44_00893T1)	-141	M1.3_IPxinput_peak_916cmr	chr5	1706107	1706107	+	69.9014	974661	1706107	710	71.2437	2.12402	69.9014	CNAG_00893_promoter-TSS
CNAG_01184	CKF44_01184T0	TTS (CKF44_01185T0)	2053	M1.3_IPxinput_peak_916le	chr5	980563	980563	+	69.9014	974661	980563	710	71.2437	2.12402	69.9014	CNAG_01184_TTS
CNAG_01165	CKF44_01165T0	exon (CKF44_01165T0, exon 6 of 10)	967	M1.3_IPxinput_peak_916ov	chr5	1028362	1028362	+	69.9014	974661	1028362	710	71.2437	2.12402	69.9014	CNAG_01165_exon
CNAG_01150	CKF44_01150T0	exon (CKF44_01150T0, exon 5 of 6)	1474	M1.3_IPxinput_peak_916rv	chr5	1070258	1070258	+	69.9014	974661	1070258	710	71.2437	2.12402	69.9014	CNAG_01150_exon
CNAG_01356	CKF44_01356T0	promoter-TSS (CKF44_01356T0)	-626	M1.3_IPxinput_peak_876wr	chr5	510031	510031	+	69.5747	554471	510031	709	70.9146	2.12103	69.5747	CNAG_01356_promoter-TSS
CNAG_01111	CKF44_01111T0	TTS (CKF44_01112T0)	991	M1.3_IPxinput_peak_916bae	chr5	1183503	1183503	+	69.5747	974661	1183503	709	70.9146	2.12103	69.5747	CNAG_01111_TTS
CNAG_01087	CKF44_01087T0	TTS (CKF44_01086T0)	2103	M1.3_IPxinput_peak_916bem	chr5	1241902	1241902	+	69.5747	974661	1241902	709	70.9146	2.12103	69.5747	CNAG_01087_TTS
CNAG_01054	CKF44_01054T0	TTS (CKF44_01055T0)	1325	M1.3_IPxinput_peak_916ble	chr5	1328771	1328771	+	69.5747	974661	1328771	709	70.9146	2.12103	69.5747	CNAG_01054_TTS
CNAG_00998	CKF44_00998T1	exon (CKF44_00998T0, exon 2 of 6)	1750	M1.3_IPxinput_peak_916bwc	chr5	1477168	1477168	+	69.5747	974661	1477168	709	70.9146	2.12103	69.5747	CNAG_00998_exon
CNAG_01189	CKF44_01189T0	exon (CKF44_01189T0, exon 4 of 11)	1573	M1.3_IPxinput_peak_916kh	chr5	967941	967941	+	69.5747	974661	967941	709	70.9146	2.12103	69.5747	CNAG_01189_exon
CNAG_01124	CKF44_01124T0	exon (CKF44_01125T0, exon 4 of 4)	2769	M1.3_IPxinput_peak_916xd	chr5	1143189	1143189	+	69.5747	974661	1143189	709	70.9146	2.12103	69.5747	CNAG_01124_exon
CNAG_01124	CKF44_01124T0	promoter-TSS (CKF44_01123T0)	342	M1.3_IPxinput_peak_916xj	chr5	1145616	1145616	+	69.5747	974661	1145616	709	70.9146	2.12103	69.5747	CNAG_01124_promoter-TSS
CNAG_07412	CKF44_07412T0	promoter-TSS (CKF44_01454T0)	859	M1.3_IPxinput_peak_876gm	chr5	276652	276652	+	69.2488	554471	276652	708	70.5863	2.11804	69.2488	CNAG_07412_promoter-TSS
CNAG_01429	CKF44_01429T0	promoter-TSS (CKF44_01429T0)	-699	M1.3_IPxinput_peak_876kc	chr5	332044	332044	+	69.2488	554471	332044	708	70.5863	2.11804	69.2488	CNAG_01429_promoter-TSS
CNAG_01412	CKF44_01412T0	exon (CKF44_01412T0, exon 4 of 8)	2300	M1.3_IPxinput_peak_876nh	chr5	376514	376514	+	69.2488	554471	376514	708	70.5863	2.11804	69.2488	CNAG_01412_exon
CNAG_07422	CKF44_07422T0	Intergenic	-1585	M1.3_IPxinput_peak_876tm	chr5	465162	465162	+	69.2488	554471	465162	708	70.5863	2.11804	69.2488	CNAG_07422_Intergenic
CNAG_01097	CKF44_01097T0	promoter-TSS (CKF44_01097T0)	-316	M1.3_IPxinput_peak_916bcy	chr5	1221155	1221155	+	69.2488	974661	1221155	708	70.5863	2.11804	69.2488	CNAG_01097_promoter-TSS
CNAG_01096	CKF44_01096T0	promoter-TSS (CKF44_01096T0)	-180	M1.3_IPxinput_peak_916bde	chr5	1224539	1224539	+	69.2488	974661	1224539	708	70.5863	2.11804	69.2488	CNAG_01096_promoter-TSS
CNAG_07441	CKF44_07441T0	promoter-TSS (CKF44_07442T0)	603	M1.3_IPxinput_peak_916bib	chr5	1287678	1287678	+	69.2488	974661	1287678	708	70.5863	2.11804	69.2488	CNAG_07441_promoter-TSS
CNAG_00972	CKF44_00972T0	TTS (CKF44_00971T0)	423	M1.3_IPxinput_peak_916bzu	chr5	1531694	1531694	+	69.2488	974661	1531694	708	70.5863	2.11804	69.2488	CNAG_00972_TTS
CNAG_00939	CKF44_00939T0	exon (CKF44_00940T0, exon 7 of 10)	-1937	M1.3_IPxinput_peak_916cdi	chr5	1583915	1583915	+	69.2488	974661	1583915	708	70.5863	2.11804	69.2488	CNAG_00939_exon
CNAG_00893	CKF44_00893T0	promoter-TSS (CKF44_00894T0)	323	M1.3_IPxinput_peak_916cms	chr5	1706571	1706571	+	69.2488	974661	1706571	708	70.5863	2.11804	69.2488	CNAG_00893_promoter-TSS
CNAG_01154	CKF44_01154T0	Intergenic	-1221	M1.3_IPxinput_peak_916rg	chr5	1063344	1063344	+	69.2488	974661	1063344	708	70.5863	2.11804	69.2488	CNAG_01154_Intergenic
CNAG_01131	CKF44_01131T0	TTS (CKF44_01130T0)	211	M1.3_IPxinput_peak_916vk	chr5	1120645	1120645	+	69.2488	974661	1120645	708	70.5863	2.11804	69.2488	CNAG_01131_TTS
CNAG_06346	CKF44_06346T0	promoter-TSS (CKF44_06346T0)	-117	M1.3_IPxinput_peak_485bi	chr13	256352	256352	+	68.9232	25602	256352	707	70.2584	2.11505	68.9232	CNAG_06346_promoter-TSS
CNAG_01101	CKF44_01101T0	TTS (CKF44_01100T0)	406	M1.3_IPxinput_peak_916bca	chr5	1209705	1209705	+	68.9232	974661	1209705	707	70.2584	2.11505	68.9232	CNAG_01101_TTS
CNAG_01196	CKF44_01196T0	promoter-TSS (CKF44_01195T0)	561	M1.3_IPxinput_peak_916ix	chr5	950012	950012	+	68.9232	974661	950012	707	70.2584	2.11505	68.9232	CNAG_01196_promoter-TSS
CNAG_06759	CKF44_06759T0	exon (CKF44_06760T0, exon 3 of 3)	-1013	M1.3_IPxinput_peak_586em	chr2	116329	116329	+	68.5986	220927	116329	706	69.9313	2.11207	68.5986	CNAG_06759_exon
CNAG_01337	CKF44_01337T1	promoter-TSS (CKF44_01336T1)	433	M1.3_IPxinput_peak_876bba	chr5	567299	567299	+	68.5986	554471	567299	706	69.9313	2.11207	68.5986	CNAG_01337_promoter-TSS
CNAG_01390	CKF44_01390T0	promoter-TSS (CKF44_01391T0)	392	M1.3_IPxinput_peak_876qq	chr5	423391	423391	+	68.5986	554471	423391	706	69.9313	2.11207	68.5986	CNAG_01390_promoter-TSS
CNAG_01349	CKF44_01349T0	promoter-TSS (CKF44_01349T0)	-373	M1.3_IPxinput_peak_876ym	chr5	533356	533356	+	68.5986	554471	533356	706	69.9313	2.11207	68.5986	CNAG_01349_promoter-TSS
CNAG_01345	CKF44_01345T0	exon (CKF44_01345T0, exon 5 of 7)	1083	M1.3_IPxinput_peak_876ze	chr5	541760	541760	+	68.5986	554471	541760	706	69.9313	2.11207	68.5986	CNAG_01345_exon
CNAG_01082	CKF44_01082T0	exon (CKF44_01082T0, exon 2 of 4)	693	M1.3_IPxinput_peak_916bfl	chr5	1253918	1253918	+	68.5986	974661	1253918	706	69.9313	2.11207	68.5986	CNAG_01082_exon
CNAG_01050	CKF44_01050T0	promoter-TSS (CKF44_01051T0)	286	M1.3_IPxinput_peak_916bmd	chr5	1343379	1343379	+	68.5986	974661	1343379	706	69.9313	2.11207	68.5986	CNAG_01050_promoter-TSS
CNAG_01024	CKF44_01024T0	exon (CKF44_01023T0, exon 4 of 5)	1688	M1.3_IPxinput_peak_916bqx	chr5	1408422	1408422	+	68.5986	974661	1408422	706	69.9313	2.11207	68.5986	CNAG_01024_exon
CNAG_00968	CKF44_00968T1	promoter-TSS (CKF44_00967T0)	148	M1.3_IPxinput_peak_916cap	chr5	1541613	1541613	+	68.5986	974661	1541613	706	69.9313	2.11207	68.5986	CNAG_00968_promoter-TSS
CNAG_01147	CKF44_01147T0	TTS (CKF44_01147T0)	1962	M1.3_IPxinput_peak_916ss	chr5	1081408	1081408	+	68.5986	974661	1081408	706	69.9313	2.11207	68.5986	CNAG_01147_TTS
CNAG_01124	CKF44_01124T0	exon (CKF44_01125T0, exon 4 of 4)	2370	M1.3_IPxinput_peak_916xe	chr5	1143588	1143588	+	68.5986	974661	1143588	706	69.9313	2.11207	68.5986	CNAG_01124_exon
CNAG_01916	CKF44_01916T0	promoter-TSS (CKF44_01915T0)	548	M1.3_IPxinput_peak_446bai	chr11	1257330	1257330	+	68.2746	499634	1257330	705	69.6048	2.10908	68.2746	CNAG_01916_promoter-TSS
CNAG_01795	CKF44_01795T0	exon (CKF44_01796T3, exon 1 of 9)	101	M1.3_IPxinput_peak_446dv	chr11	953354	953354	+	68.2746	499634	953354	705	69.6048	2.10908	68.2746	CNAG_01795_exon
CNAG_01800	CKF44_01800T0	promoter-TSS (CKF44_01801T0)	241	M1.3_IPxinput_peak_446en	chr11	961708	961708	+	68.2746	499634	961708	705	69.6048	2.10908	68.2746	CNAG_01800_promoter-TSS
CNAG_06757	CKF44_06757T2	TTS (CKF44_06758T0)	448	M1.3_IPxinput_peak_586fe	chr2	123968	123968	+	68.2746	220927	123968	705	69.6048	2.10908	68.2746	CNAG_06757_TTS
CNAG_07093	CKF44_07093T0	promoter-TSS (CKF44_07093T0)	-875	M1.3_IPxinput_peak_876qa	chr5	415749	415749	+	68.2746	554471	415749	705	69.6048	2.10908	68.2746	CNAG_07093_promoter-TSS
CNAG_07420	CKF44_07420T0	promoter-TSS (CKF44_01392T0)	131	M1.3_IPxinput_peak_876qi	chr5	419383	419383	+	68.2746	554471	419383	705	69.6048	2.10908	68.2746	CNAG_07420_promoter-TSS
CNAG_01088	CKF44_01088T0	promoter-TSS (CKF44_01088T0)	-695	M1.3_IPxinput_peak_916bec	chr5	1236429	1236429	+	68.2746	974661	1236429	705	69.6048	2.10908	68.2746	CNAG_01088_promoter-TSS
CNAG_01055	CKF44_01055T0	promoter-TSS (CKF44_01055T0)	-748	M1.3_IPxinput_peak_916bkv	chr5	1324767	1324767	+	68.2746	974661	1324767	705	69.6048	2.10908	68.2746	CNAG_01055_promoter-TSS
CNAG_01019	CKF44_01019T0	promoter-TSS (CKF44_01018T0)	613	M1.3_IPxinput_peak_916brn	chr5	1417160	1417160	+	68.2746	974661	1417160	705	69.6048	2.10908	68.2746	CNAG_01019_promoter-TSS
CNAG_01017	CKF44_01017T0	promoter-TSS (CKF44_01017T0)	-335	M1.3_IPxinput_peak_916bsh	chr5	1427170	1427170	+	68.2746	974661	1427170	705	69.6048	2.10908	68.2746	CNAG_01017_promoter-TSS
CNAG_01209	CKF44_01209T0	exon (CKF44_01209T0, exon 2 of 14)	1776	M1.3_IPxinput_peak_916gb	chr5	913412	913412	+	68.2746	974661	913412	705	69.6048	2.10908	68.2746	CNAG_01209_exon
CNAG_01200	CKF44_01200T0	TTS (CKF44_01200T0)	1495	M1.3_IPxinput_peak_916ii	chr5	942641	942641	+	68.2746	974661	942641	705	69.6048	2.10908	68.2746	CNAG_01200_TTS
CNAG_01195	CKF44_01195T0	exon (CKF44_01195T0, exon 3 of 12)	1697	M1.3_IPxinput_peak_916jb	chr5	952297	952297	+	68.2746	974661	952297	705	69.6048	2.10908	68.2746	CNAG_01195_exon
CNAG_01125	CKF44_01125T0	intron (CKF44_01125T0, intron 1 of 3)	925	M1.3_IPxinput_peak_916wz	chr5	1140988	1140988	+	68.2746	974661	1140988	705	69.6048	2.10908	68.2746	CNAG_01125_intron
CNAG_01119	CKF44_01119T0	TTS (CKF44_01118T0)	-1103	M1.3_IPxinput_peak_916yj	chr5	1157979	1157979	+	68.2746	974661	1157979	705	69.6048	2.10908	68.2746	CNAG_01119_TTS
CNAG_01119	CKF44_01119T0	promoter-TSS (CKF44_01119T0)	-827	M1.3_IPxinput_peak_916yi	chr5	1157703	1157703	+	71.7816	974661	1157703	743	73.135	2.10763	71.7816	CNAG_01119_promoter-TSS
CNAG_01842	CKF44_01842T0	promoter-TSS (CKF44_01843T0)	301	M1.3_IPxinput_peak_446mb	chr11	1059292	1059292	+	67.9511	499634	1059292	704	69.2788	2.10609	67.9511	CNAG_01842_promoter-TSS
CNAG_06456	CKF44_06456T0	promoter-TSS (CKF44_06455T0)	122	M1.3_IPxinput_peak_510	chr13	527514	527514	+	67.9511	390	527514	704	69.2788	2.10609	67.9511	CNAG_06456_promoter-TSS
CNAG_06750	CKF44_06750T0	promoter-TSS (CKF44_06750T0)	-324	M1.3_IPxinput_peak_586gx	chr2	148838	148838	+	67.9511	220927	148838	704	69.2788	2.10609	67.9511	CNAG_06750_promoter-TSS
CNAG_06777	CKF44_06777T0	TTS (CKF44_06778T0)	269	M1.3_IPxinput_peak_586w	chr2	65119	65119	+	67.9511	220927	65119	704	69.2788	2.10609	67.9511	CNAG_06777_TTS
CNAG_01351	CKF44_01351T0	promoter-TSS (CKF44_01352T0)	193	M1.3_IPxinput_peak_876yd	chr5	528552	528552	+	67.9511	554471	528552	704	69.2788	2.10609	67.9511	CNAG_01351_promoter-TSS
CNAG_01102	CKF44_01102T0	TTS (CKF44_01101T0)	288	M1.3_IPxinput_peak_916bbt	chr5	1205572	1205572	+	67.9511	974661	1205572	704	69.2788	2.10609	67.9511	CNAG_01102_TTS
CNAG_01098	CKF44_01098T0	exon (CKF44_01098T0, exon 4 of 5)	1091	M1.3_IPxinput_peak_916bcu	chr5	1219899	1219899	+	67.9511	974661	1219899	704	69.2788	2.10609	67.9511	CNAG_01098_exon
CNAG_01095	CKF44_01095T0	promoter-TSS (CKF44_01095T0)	-305	M1.3_IPxinput_peak_916bdd	chr5	1224050	1224050	+	67.9511	974661	1224050	704	69.2788	2.10609	67.9511	CNAG_01095_promoter-TSS
CNAG_01037	CKF44_01037T0	promoter-TSS (CKF44_01036T0)	230	M1.3_IPxinput_peak_916boy	chr5	1381160	1381160	+	67.9511	974661	1381160	704	69.2788	2.10609	67.9511	CNAG_01037_promoter-TSS
CNAG_07982	CKF44_07982T0	exon (CKF44_07982T0, exon 2 of 5)	711	M1.3_IPxinput_peak_916ciw	chr5	1657533	1657533	+	67.9511	974661	1657533	704	69.2788	2.10609	67.9511	CNAG_07982_exon
CNAG_01188	CKF44_01188T0	exon (CKF44_01189T0, exon 10 of 11)	1864	M1.3_IPxinput_peak_916kp	chr5	971700	971700	+	67.9511	974661	971700	704	69.2788	2.10609	67.9511	CNAG_01188_exon
CNAG_01146	CKF44_01146T0	exon (CKF44_01146T0, exon 6 of 8)	2069	M1.3_IPxinput_peak_916su	chr5	1082343	1082343	+	67.9511	974661	1082343	704	69.2788	2.10609	67.9511	CNAG_01146_exon
CNAG_02315	CKF44_02315T0	TTS (CKF44_02314T0)	174	M1.3_IPxinput_peak_941	chr6	633387	633387	+	67.9511	305	633387	704	69.2788	2.10609	67.9511	CNAG_02315_TTS
CNAG_01162	CKF44_01162T0	TTS (CKF44_01162T0)	1920	M1.3_IPxinput_peak_916pr	chr5	1039663	1039663	+	74.3082	974661	1039663	771	75.6783	2.10596	74.3082	CNAG_01162_TTS
CNAG_07373	CKF44_07373T0	promoter-TSS (CKF44_07374T0)	296	M1.3_IPxinput_peak_284b	chr1	1592113	1592113	+	67.6285	1155	1592113	703	68.9535	2.10311	67.6285	CNAG_07373_promoter-TSS
CNAG_04558	CKF44_04558T0	intron (CKF44_07867T0, intron 14 of 18)	-2625	M1.3_IPxinput_peak_408j	chr10	1036506	1036506	+	67.6285	15696	1036506	703	68.9535	2.10311	67.6285	CNAG_04558_intron
CNAG_01925	CKF44_01925T0	exon (CKF44_01925T0, exon 1 of 6)	160	M1.3_IPxinput_peak_446bcd	chr11	1280965	1280965	+	67.6285	499634	1280965	703	68.9535	2.10311	67.6285	CNAG_01925_exon
CNAG_01799	CKF44_01799T0	promoter-TSS (CKF44_01801T0)	181	M1.3_IPxinput_peak_446em	chr11	961215	961215	+	67.6285	499634	961215	703	68.9535	2.10311	67.6285	CNAG_01799_promoter-TSS
CNAG_06804	CKF44_06804T1	exon (CKF44_06804T1, exon 6 of 10)	1843	M1.3_IPxinput_peak_876ca	chr5	217751	217751	+	67.6285	554471	217751	703	68.9535	2.10311	67.6285	CNAG_06804_exon
CNAG_01057	CKF44_01057T0	TTS (CKF44_01058T0)	-1636	M1.3_IPxinput_peak_916bke	chr5	1316163	1316163	+	67.6285	974661	1316163	703	68.9535	2.10311	67.6285	CNAG_01057_TTS
CNAG_01042	CKF44_01042T0	promoter-TSS (CKF44_01043T0)	-34	M1.3_IPxinput_peak_916bnp	chr5	1362604	1362604	+	67.6285	974661	1362604	703	68.9535	2.10311	67.6285	CNAG_01042_promoter-TSS
CNAG_01033	CKF44_01033T0	TTS (CKF44_01033T0)	2542	M1.3_IPxinput_peak_916bpn	chr5	1388775	1388775	+	67.6285	974661	1388775	703	68.9535	2.10311	67.6285	CNAG_01033_TTS
CNAG_01030	CKF44_01030T1	promoter-TSS (CKF44_01030T1)	-183	M1.3_IPxinput_peak_916bpy	chr5	1394812	1394812	+	67.6285	974661	1394812	703	68.9535	2.10311	67.6285	CNAG_01030_promoter-TSS
CNAG_00989	CKF44_00989T0	exon (CKF44_00988T0, exon 8 of 9)	-3633	M1.3_IPxinput_peak_916bxq	chr5	1498979	1498979	+	67.6285	974661	1498979	703	68.9535	2.10311	67.6285	CNAG_00989_exon
CNAG_01191	CKF44_01191T1	TTS (CKF44_01190T0)	1448	M1.3_IPxinput_peak_916kc	chr5	964758	964758	+	67.6285	974661	964758	703	68.9535	2.10311	67.6285	CNAG_01191_TTS
CNAG_01168	CKF44_01168T0	TTS (CKF44_01169T0)	1160	M1.3_IPxinput_peak_916ob	chr5	1020099	1020099	+	67.6285	974661	1020099	703	68.9535	2.10311	67.6285	CNAG_01168_TTS
CNAG_01166	CKF44_01166T0	promoter-TSS (CKF44_01165T0)	928	M1.3_IPxinput_peak_916or	chr5	1026398	1026398	+	67.6285	974661	1026398	703	68.9535	2.10311	67.6285	CNAG_01166_promoter-TSS
CNAG_01163	CKF44_01163T0	exon (CKF44_01163T0, exon 2 of 8)	1247	M1.3_IPxinput_peak_916pj	chr5	1035188	1035188	+	67.6285	974661	1035188	703	68.9535	2.10311	67.6285	CNAG_01163_exon
CNAG_03223	CKF44_03223T0	promoter-TSS (CKF44_03223T0)	-488	M1.3_IPxinput_peak_1064	chr8	385466	385466	+	67.3063	654	385466	702	68.6287	2.10012	67.3063	CNAG_03223_promoter-TSS
CNAG_05641	CKF44_05641T0	promoter-TSS (CKF44_05641T0)	-733	M1.3_IPxinput_peak_580b	chr14	855006	855006	+	67.3063	854	855006	702	68.6287	2.10012	67.3063	CNAG_05641_promoter-TSS
CNAG_06813	CKF44_06813T0	exon (CKF44_06813T0, exon 6 of 7)	2178	M1.3_IPxinput_peak_876c	chr5	190063	190063	+	67.3063	554471	190063	702	68.6287	2.10012	67.3063	CNAG_06813_exon
CNAG_07004	CKF44_07004T0	promoter-TSS (CKF44_07004T0)	-424	M1.3_IPxinput_peak_876ef	chr5	248351	248351	+	67.3063	554471	248351	702	68.6287	2.10012	67.3063	CNAG_07004_promoter-TSS
CNAG_06813	CKF44_06813T0	exon (CKF44_06812T1, exon 21 of 22)	-1581	M1.3_IPxinput_peak_876i	chr5	193822	193822	+	67.3063	554471	193822	702	68.6287	2.10012	67.3063	CNAG_06813_exon
CNAG_01350	CKF44_01350T0	promoter-TSS (CKF44_07424T0)	290	M1.3_IPxinput_peak_876yi	chr5	531340	531340	+	67.3063	554471	531340	702	68.6287	2.10012	67.3063	CNAG_01350_promoter-TSS
CNAG_01108	CKF44_01108T0	exon (CKF44_01108T0, exon 5 of 9)	1251	M1.3_IPxinput_peak_916bao	chr5	1188808	1188808	+	67.3063	974661	1188808	702	68.6287	2.10012	67.3063	CNAG_01108_exon
CNAG_01077	CKF44_01077T0	TTS (CKF44_01077T0)	1615	M1.3_IPxinput_peak_916bgh	chr5	1264809	1264809	+	67.3063	974661	1264809	702	68.6287	2.10012	67.3063	CNAG_01077_TTS
CNAG_01065	CKF44_01065T1	promoter-TSS (CKF44_01065T1)	-302	M1.3_IPxinput_peak_916bio	chr5	1294550	1294550	+	67.3063	974661	1294550	702	68.6287	2.10012	67.3063	CNAG_01065_promoter-TSS
CNAG_01234	CKF44_01234T0	intron (CKF44_01234T0, intron 2 of 9)	1360	M1.3_IPxinput_peak_916bt	chr5	855782	855782	+	67.3063	974661	855782	702	68.6287	2.10012	67.3063	CNAG_01234_intron
CNAG_00984	CKF44_00984T0	promoter-TSS (CKF44_00984T0)	-435	M1.3_IPxinput_peak_916byb	chr5	1504902	1504902	+	67.3063	974661	1504902	702	68.6287	2.10012	67.3063	CNAG_00984_promoter-TSS
CNAG_00897	CKF44_00897T0	exon (CKF44_00897T0, exon 3 of 8)	1669	M1.3_IPxinput_peak_916clr	chr5	1693288	1693288	+	67.3063	974661	1693288	702	68.6287	2.10012	67.3063	CNAG_00897_exon
CNAG_01150	CKF44_01150T0	TTS (CKF44_01149T0)	2236	M1.3_IPxinput_peak_916rx	chr5	1071020	1071020	+	67.3063	974661	1071020	702	68.6287	2.10012	67.3063	CNAG_01150_TTS
CNAG_01055	CKF44_01055T1	exon (CKF44_01055T0, exon 1 of 17)	390	M1.3_IPxinput_peak_916bky	chr5	1325905	1325905	+	69.6347	974661	1325905	728	70.9747	2.09855	69.6347	CNAG_01055_exon
CNAG_00732	CKF44_00732T2	promoter-TSS (CKF44_00732T2)	-268	M1.3_IPxinput_peak_336b	chr1	1911862	1911862	+	66.985	1407	1911862	701	68.3047	2.09713	66.985	CNAG_00732_promoter-TSS
CNAG_05387	CKF44_05387T0	exon (CKF44_05387T0, exon 2 of 11)	310	M1.3_IPxinput_peak_528a	chr14	174996	174996	+	66.985	880	174996	701	68.3047	2.09713	66.985	CNAG_05387_exon
CNAG_01237	CKF44_01237T0	promoter-TSS (CKF44_01237T0)	-448	M1.3_IPxinput_peak_916bb	chr5	847725	847725	+	66.985	974661	847725	701	68.3047	2.09713	66.985	CNAG_01237_promoter-TSS
CNAG_01091	CKF44_01091T0	exon (CKF44_01091T0, exon 7 of 11)	1994	M1.3_IPxinput_peak_916bdv	chr5	1232510	1232510	+	66.985	974661	1232510	701	68.3047	2.09713	66.985	CNAG_01091_exon
CNAG_01072	CKF44_01072T0	TTS (CKF44_01073T1)	-3300	M1.3_IPxinput_peak_916bgy	chr5	1273610	1273610	+	66.985	974661	1273610	701	68.3047	2.09713	66.985	CNAG_01072_TTS
CNAG_01072	CKF44_01072T0	TTS (CKF44_01073T1)	-2841	M1.3_IPxinput_peak_916bgz	chr5	1274069	1274069	+	66.985	974661	1274069	701	68.3047	2.09713	66.985	CNAG_01072_TTS
CNAG_01235	CKF44_01235T0	exon (CKF44_01235T0, exon 3 of 7)	844	M1.3_IPxinput_peak_916bi	chr5	850945	850945	+	66.985	974661	850945	701	68.3047	2.09713	66.985	CNAG_01235_exon
CNAG_01234	CKF44_01234T0	exon (CKF44_01234T0, exon 4 of 10)	1685	M1.3_IPxinput_peak_916bu	chr5	856107	856107	+	66.985	974661	856107	701	68.3047	2.09713	66.985	CNAG_01234_exon
CNAG_01157	CKF44_01157T0	promoter-TSS (CKF44_01157T0)	-354	M1.3_IPxinput_peak_916qs	chr5	1054888	1054888	+	66.985	974661	1054888	701	68.3047	2.09713	66.985	CNAG_01157_promoter-TSS
CNAG_07413	CKF44_07413T0	promoter-TSS (CKF44_01451T0)	180	M1.3_IPxinput_peak_876gw	chr5	281833	281833	+	66.6643	554471	281833	700	67.9812	2.09414	66.6643	CNAG_07413_promoter-TSS
CNAG_01344	CKF44_01344T0	TTS (CKF44_01343T0)	1498	M1.3_IPxinput_peak_876zl	chr5	544868	544868	+	66.6643	554471	544868	700	67.9812	2.09414	66.6643	CNAG_01344_TTS
CNAG_01167	CKF44_01167T0	exon (CKF44_01167T0, exon 9 of 18)	1450	M1.3_IPxinput_peak_916oi	chr5	1022901	1022901	+	66.6643	974661	1022901	700	67.9812	2.09414	66.6643	CNAG_01167_exon
CNAG_01150	CKF44_01150T0	exon (CKF44_01149T0, exon 8 of 10)	4000	M1.3_IPxinput_peak_916sa	chr5	1072784	1072784	+	66.6643	974661	1072784	700	67.9812	2.09414	66.6643	CNAG_01150_exon
CNAG_01149	CKF44_01149T0	promoter-TSS (CKF44_01149T0)	-641	M1.3_IPxinput_peak_916sl	chr5	1077720	1077720	+	66.6643	974661	1077720	700	67.9812	2.09414	66.6643	CNAG_01149_promoter-TSS
CNAG_01141	CKF44_01141T0	promoter-TSS (CKF44_01140T0)	200	M1.3_IPxinput_peak_916tr	chr5	1095436	1095436	+	66.6643	974661	1095436	700	67.9812	2.09414	66.6643	CNAG_01141_promoter-TSS
CNAG_06752	CKF44_06752T1	TTS (CKF44_06752T0)	2323	M1.3_IPxinput_peak_586gh	chr2	140463	140463	+	66.3442	220927	140463	699	67.6583	2.09116	66.3442	CNAG_06752_TTS
CNAG_06813	CKF44_06813T0	exon (CKF44_06812T1, exon 18 of 22)	-2477	M1.3_IPxinput_peak_876j	chr5	194718	194718	+	66.3442	554471	194718	699	67.6583	2.09116	66.3442	CNAG_06813_exon
CNAG_07415	CKF44_07415T0	exon (CKF44_07415T0, exon 2 of 7)	1875	M1.3_IPxinput_peak_876jk	chr5	319124	319124	+	66.3442	554471	319124	699	67.6583	2.09116	66.3442	CNAG_07415_exon
CNAG_01359	CKF44_01359T0	promoter-TSS (CKF44_01360T0)	439	M1.3_IPxinput_peak_876wk	chr5	506453	506453	+	66.3442	554471	506453	699	67.6583	2.09116	66.3442	CNAG_01359_promoter-TSS
CNAG_01112	CKF44_01112T0	promoter-TSS (CKF44_01113T0)	476	M1.3_IPxinput_peak_916bab	chr5	1181906	1181906	+	66.3442	974661	1181906	699	67.6583	2.09116	66.3442	CNAG_01112_promoter-TSS
CNAG_01046	CKF44_01046T0	TTS (CKF44_01045T0)	195	M1.3_IPxinput_peak_916bna	chr5	1354518	1354518	+	66.3442	974661	1354518	699	67.6583	2.09116	66.3442	CNAG_01046_TTS
CNAG_01044	CKF44_01044T0	promoter-TSS (CKF44_01044T0)	-543	M1.3_IPxinput_peak_916bnl	chr5	1360478	1360478	+	66.3442	974661	1360478	699	67.6583	2.09116	66.3442	CNAG_01044_promoter-TSS
CNAG_01240	CKF44_01240T0	TTS (CKF44_01240T0)	2616	M1.3_IPxinput_peak_916d	chr5	836843	836843	+	66.3442	974661	836843	699	67.6583	2.09116	66.3442	CNAG_01240_TTS
CNAG_01217	CKF44_01217T0	exon (CKF44_01217T0, exon 3 of 5)	1270	M1.3_IPxinput_peak_916eu	chr5	897803	897803	+	66.3442	974661	897803	699	67.6583	2.09116	66.3442	CNAG_01217_exon
CNAG_01210	CKF44_01210T0	TTS (CKF44_01210T0)	1159	M1.3_IPxinput_peak_916ft	chr5	909844	909844	+	66.3442	974661	909844	699	67.6583	2.09116	66.3442	CNAG_01210_TTS
CNAG_01186	CKF44_01186T0	promoter-TSS (CKF44_01187T0)	699	M1.3_IPxinput_peak_916kw	chr5	976000	976000	+	66.3442	974661	976000	699	67.6583	2.09116	66.3442	CNAG_01186_promoter-TSS
CNAG_01152	CKF44_01152T1	TTS (CKF44_01152T1)	1255	M1.3_IPxinput_peak_916ro	chr5	1067300	1067300	+	66.3442	974661	1067300	699	67.6583	2.09116	66.3442	CNAG_01152_TTS
CNAG_01131	CKF44_01131T0	TTS (CKF44_01132T0)	1279	M1.3_IPxinput_peak_916vi	chr5	1119577	1119577	+	66.3442	974661	1119577	699	67.6583	2.09116	66.3442	CNAG_01131_TTS
CNAG_01130	CKF44_01130T1	exon (CKF44_01130T0, exon 2 of 4)	1272	M1.3_IPxinput_peak_916vp	chr5	1123360	1123360	+	66.3442	974661	1123360	699	67.6583	2.09116	66.3442	CNAG_01130_exon
CNAG_01117	CKF44_01117T0	promoter-TSS (CKF44_01117T0)	-264	M1.3_IPxinput_peak_916zb	chr5	1167977	1167977	+	66.3442	974661	1167977	699	67.6583	2.09116	66.3442	CNAG_01117_promoter-TSS
CNAG_01376	CKF44_01376T1	TTS (CKF44_01375T0)	3614	M1.3_IPxinput_peak_876tc	chr5	458955	458955	+	66.0247	554471	458955	698	67.3361	2.08817	66.0247	CNAG_01376_TTS
CNAG_01353	CKF44_01353T0	promoter-TSS (CKF44_01353T0)	98	M1.3_IPxinput_peak_876xn	chr5	520299	520299	+	66.0247	554471	520299	698	67.3361	2.08817	66.0247	CNAG_01353_promoter-TSS
CNAG_01348	CKF44_01348T1	promoter-TSS (CKF44_01347T0)	118	M1.3_IPxinput_peak_876ys	chr5	536022	536022	+	66.0247	554471	536022	698	67.3361	2.08817	66.0247	CNAG_01348_promoter-TSS
CNAG_01342	CKF44_01342T0	promoter-TSS (CKF44_01343T0)	249	M1.3_IPxinput_peak_876zs	chr5	548204	548204	+	66.0247	554471	548204	698	67.3361	2.08817	66.0247	CNAG_01342_promoter-TSS
CNAG_01111	CKF44_01111T0	promoter-TSS (CKF44_01110T0)	170	M1.3_IPxinput_peak_916baf	chr5	1184324	1184324	+	66.0247	974661	1184324	698	67.3361	2.08817	66.0247	CNAG_01111_promoter-TSS
CNAG_01100	CKF44_01100T0	exon (CKF44_01100T0, exon 2 of 4)	2277	M1.3_IPxinput_peak_916bcf	chr5	1213078	1213078	+	66.0247	974661	1213078	698	67.3361	2.08817	66.0247	CNAG_01100_exon
CNAG_01098	CKF44_01098T0	promoter-TSS (CKF44_01098T0)	-399	M1.3_IPxinput_peak_916bcr	chr5	1218409	1218409	+	66.0247	974661	1218409	698	67.3361	2.08817	66.0247	CNAG_01098_promoter-TSS
CNAG_01072	CKF44_01072T0	TTS (CKF44_01073T1)	-2548	M1.3_IPxinput_peak_916bha	chr5	1274362	1274362	+	66.0247	974661	1274362	698	67.3361	2.08817	66.0247	CNAG_01072_TTS
CNAG_01234	CKF44_01234T0	intron (CKF44_01234T0, intron 4 of 9)	2308	M1.3_IPxinput_peak_916bw	chr5	856730	856730	+	66.0247	974661	856730	698	67.3361	2.08817	66.0247	CNAG_01234_intron
CNAG_00931	CKF44_00931T0	promoter-TSS (CKF44_00931T0)	-544	M1.3_IPxinput_peak_916ceq	chr5	1602126	1602126	+	66.0247	974661	1602126	698	67.3361	2.08817	66.0247	CNAG_00931_promoter-TSS
CNAG_01117	CKF44_01117T0	promoter-TSS (CKF44_01117T0)	-597	M1.3_IPxinput_peak_916zc	chr5	1168310	1168310	+	66.0247	974661	1168310	698	67.3361	2.08817	66.0247	CNAG_01117_promoter-TSS
CNAG_01114	CKF44_01114T0	promoter-TSS (CKF44_01115T0)	134	M1.3_IPxinput_peak_916zy	chr5	1179783	1179783	+	66.0247	974661	1179783	698	67.3361	2.08817	66.0247	CNAG_01114_promoter-TSS
CNAG_02405	CKF44_02405T0	promoter-TSS (CKF44_02405T0)	-125	M1.3_IPxinput_peak_931	chr6	409057	409057	+	66.0247	392	409057	698	67.3361	2.08817	66.0247	CNAG_02405_promoter-TSS
CNAG_01890	CKF44_01890T0	exon (CKF44_01890T0, exon 5 of 7)	956	M1.3_IPxinput_peak_446vg	chr11	1186381	1186381	+	65.7061	499634	1186381	697	67.0145	2.08518	65.7061	CNAG_01890_exon
CNAG_01895	CKF44_01895T0	TTS (CKF44_01896T0)	233	M1.3_IPxinput_peak_446vy	chr11	1196451	1196451	+	65.7061	499634	1196451	697	67.0145	2.08518	65.7061	CNAG_01895_TTS
CNAG_01411	CKF44_01411T0	promoter-TSS (CKF44_01411T0)	-553	M1.3_IPxinput_peak_876nj	chr5	378269	378269	+	65.7061	554471	378269	697	67.0145	2.08518	65.7061	CNAG_01411_promoter-TSS
CNAG_01360	CKF44_01360T0	exon (CKF44_01360T0, exon 3 of 10)	1337	M1.3_IPxinput_peak_876wg	chr5	504452	504452	+	65.7061	554471	504452	697	67.0145	2.08518	65.7061	CNAG_01360_exon
CNAG_01108	CKF44_01108T0	exon (CKF44_01108T0, exon 4 of 9)	829	M1.3_IPxinput_peak_916ban	chr5	1188386	1188386	+	65.7061	974661	1188386	697	67.0145	2.08518	65.7061	CNAG_01108_exon
CNAG_01101	CKF44_01101T0	exon (CKF44_01100T0, exon 2 of 4)	-2272	M1.3_IPxinput_peak_916bce	chr5	1212383	1212383	+	65.7061	974661	1212383	697	67.0145	2.08518	65.7061	CNAG_01101_exon
CNAG_01064	CKF44_01064T0	TTS (CKF44_01064T0)	1697	M1.3_IPxinput_peak_916bit	chr5	1296692	1296692	+	65.7061	974661	1296692	697	67.0145	2.08518	65.7061	CNAG_01064_TTS
CNAG_07444	CKF44_07444T0	promoter-TSS (CKF44_07444T0)	-323	M1.3_IPxinput_peak_916bku	chr5	1324248	1324248	+	65.7061	974661	1324248	697	67.0145	2.08518	65.7061	CNAG_07444_promoter-TSS
CNAG_07447	CKF44_07447T0	Intergenic	7539	M1.3_IPxinput_peak_916cch	chr5	1569107	1569107	+	65.7061	974661	1569107	697	67.0145	2.08518	65.7061	CNAG_07447_Intergenic
CNAG_00915	CKF44_00915T0	promoter-TSS (CKF44_00914T0)	775	M1.3_IPxinput_peak_916chr	chr5	1641124	1641124	+	65.7061	974661	1641124	697	67.0145	2.08518	65.7061	CNAG_00915_promoter-TSS
CNAG_07450	CKF44_07450T0	TTS (CKF44_07450T0)	1139	M1.3_IPxinput_peak_916cir	chr5	1655119	1655119	+	65.7061	974661	1655119	697	67.0145	2.08518	65.7061	CNAG_07450_TTS
CNAG_01231	CKF44_01231T0	exon (CKF44_01231T0, exon 4 of 8)	1033	M1.3_IPxinput_peak_916db	chr5	871518	871518	+	65.7061	974661	871518	697	67.0145	2.08518	65.7061	CNAG_01231_exon
CNAG_01230	CKF44_01230T0	exon (CKF44_01231T0, exon 7 of 8)	-1274	M1.3_IPxinput_peak_916dc	chr5	872162	872162	+	65.7061	974661	872162	697	67.0145	2.08518	65.7061	CNAG_01230_exon
CNAG_01213	CKF44_01213T0	promoter-TSS (CKF44_01212T0)	853	M1.3_IPxinput_peak_916fm	chr5	906030	906030	+	65.7061	974661	906030	697	67.0145	2.08518	65.7061	CNAG_01213_promoter-TSS
CNAG_01190	CKF44_01190T0	promoter-TSS (CKF44_01189T0)	646	M1.3_IPxinput_peak_916kd	chr5	965583	965583	+	65.7061	974661	965583	697	67.0145	2.08518	65.7061	CNAG_01190_promoter-TSS
CNAG_01149	CKF44_01149T0	promoter-TSS (CKF44_01149T0)	-324	M1.3_IPxinput_peak_916sk	chr5	1077403	1077403	+	65.7061	974661	1077403	697	67.0145	2.08518	65.7061	CNAG_01149_promoter-TSS
CNAG_01132	CKF44_01132T0	TTS (CKF44_01131T0)	880	M1.3_IPxinput_peak_916vh	chr5	1118787	1118787	+	65.7061	974661	1118787	697	67.0145	2.08518	65.7061	CNAG_01132_TTS
CNAG_01130	CKF44_01130T0	exon (CKF44_01129T0, exon 8 of 14)	-1567	M1.3_IPxinput_peak_916vu	chr5	1126199	1126199	+	65.7061	974661	1126199	697	67.0145	2.08518	65.7061	CNAG_01130_exon
CNAG_03772	CKF44_03772T0	Intergenic	-1408	M1.3_IPxinput_peak_641e	chr2	776420	776420	+	67.6271	3387	776420	718	68.9496	2.08484	67.6271	CNAG_03772_Intergenic
CNAG_03223	CKF44_03223T0	TTS (CKF44_03222T0)	894	M1.3_IPxinput_peak_1063	chr8	384084	384084	+	65.3879	486	384084	696	66.6934	2.08219	65.3879	CNAG_03223_TTS
CNAG_07470	CKF44_07470T0	intron (CKF44_07470T0, intron 1 of 6)	720	M1.3_IPxinput_peak_594b	chr2	347615	347615	+	65.3879	2709	347615	696	66.6934	2.08219	65.3879	CNAG_07470_intron
CNAG_01330	CKF44_01330T0	TTS (CKF44_01330T0)	3375	M1.3_IPxinput_peak_876bck	chr5	586533	586533	+	65.3879	554471	586533	696	66.6934	2.08219	65.3879	CNAG_01330_TTS
CNAG_07407	CKF44_07407T0	promoter-TSS (CKF44_07406T0)	111	M1.3_IPxinput_peak_876ch	chr5	222815	222815	+	65.3879	554471	222815	696	66.6934	2.08219	65.3879	CNAG_07407_promoter-TSS
CNAG_06813	CKF44_06813T0	exon (CKF44_06812T1, exon 22 of 22)	-1224	M1.3_IPxinput_peak_876h	chr5	193465	193465	+	65.3879	554471	193465	696	66.6934	2.08219	65.3879	CNAG_06813_exon
CNAG_01342	CKF44_01342T0	promoter-TSS (CKF44_01343T0)	704	M1.3_IPxinput_peak_876zt	chr5	548659	548659	+	65.3879	554471	548659	696	66.6934	2.08219	65.3879	CNAG_01342_promoter-TSS
CNAG_01237	CKF44_01237T0	promoter-TSS (CKF44_01237T0)	-928	M1.3_IPxinput_peak_916bc	chr5	848205	848205	+	65.3879	974661	848205	696	66.6934	2.08219	65.3879	CNAG_01237_promoter-TSS
CNAG_01080	CKF44_01080T0	promoter-TSS (CKF44_01079T0)	718	M1.3_IPxinput_peak_916bfv	chr5	1258539	1258539	+	65.3879	974661	1258539	696	66.6934	2.08219	65.3879	CNAG_01080_promoter-TSS
CNAG_01062	CKF44_01062T0	exon (CKF44_01063T0, exon 6 of 14)	-2130	M1.3_IPxinput_peak_916bjc	chr5	1301999	1301999	+	65.3879	974661	1301999	696	66.6934	2.08219	65.3879	CNAG_01062_exon
CNAG_01039	CKF44_01039T0	promoter-TSS (CKF44_01038T0)	801	M1.3_IPxinput_peak_916bom	chr5	1374970	1374970	+	65.3879	974661	1374970	696	66.6934	2.08219	65.3879	CNAG_01039_promoter-TSS
CNAG_01033	CKF44_01033T0	TTS (CKF44_01034T0)	175	M1.3_IPxinput_peak_916bpi	chr5	1386408	1386408	+	65.3879	974661	1386408	696	66.6934	2.08219	65.3879	CNAG_01033_TTS
CNAG_01234	CKF44_01234T0	TTS (CKF44_01234T0)	4320	M1.3_IPxinput_peak_916ca	chr5	858742	858742	+	65.3879	974661	858742	696	66.6934	2.08219	65.3879	CNAG_01234_TTS
CNAG_00970	CKF44_00970T0	promoter-TSS (CKF44_00970T0)	-333	M1.3_IPxinput_peak_916cae	chr5	1536193	1536193	+	65.3879	974661	1536193	696	66.6934	2.08219	65.3879	CNAG_00970_promoter-TSS
CNAG_00926	CKF44_00926T0	TTS (CKF44_00927T0)	1400	M1.3_IPxinput_peak_916cfm	chr5	1612760	1612760	+	65.3879	974661	1612760	696	66.6934	2.08219	65.3879	CNAG_00926_TTS
CNAG_01200	CKF44_01200T0	promoter-TSS (CKF44_01201T0)	178	M1.3_IPxinput_peak_916if	chr5	941324	941324	+	65.3879	974661	941324	696	66.6934	2.08219	65.3879	CNAG_01200_promoter-TSS
CNAG_01165	CKF44_01165T0	exon (CKF44_01164T0, exon 10 of 10)	2494	M1.3_IPxinput_peak_916oy	chr5	1029889	1029889	+	65.3879	974661	1029889	696	66.6934	2.08219	65.3879	CNAG_01165_exon
CNAG_01153	CKF44_01153T0	TTS (CKF44_01153T0)	1469	M1.3_IPxinput_peak_916ri	chr5	1064368	1064368	+	65.3879	974661	1064368	696	66.6934	2.08219	65.3879	CNAG_01153_TTS
CNAG_01139	CKF44_01139T0	promoter-TSS (CKF44_01139T0)	2	M1.3_IPxinput_peak_916ty	chr5	1099383	1099383	+	65.3879	974661	1099383	696	66.6934	2.08219	65.3879	CNAG_01139_promoter-TSS
CNAG_01939	CKF44_01939T0	exon (CKF44_01939T0, exon 1 of 5)	973	M1.3_IPxinput_peak_446bfc	chr11	1321001	1321001	+	65.0705	499634	1321001	695	66.373	2.07921	65.0705	CNAG_01939_exon
CNAG_01864	CKF44_01864T0	TTS (CKF44_01863T0)	201	M1.3_IPxinput_peak_446qx	chr11	1125640	1125640	+	65.0705	499634	1125640	695	66.373	2.07921	65.0705	CNAG_01864_TTS
CNAG_01881	CKF44_01881T0	promoter-TSS (CKF44_01880T0)	171	M1.3_IPxinput_peak_446ty	chr11	1166644	1166644	+	65.0705	499634	1166644	695	66.373	2.07921	65.0705	CNAG_01881_promoter-TSS
CNAG_07612	CKF44_07612T0	promoter-TSS (CKF44_07612T0)	-513	M1.3_IPxinput_peak_446vc	chr11	1183279	1183279	+	65.0705	499634	1183279	695	66.373	2.07921	65.0705	CNAG_07612_promoter-TSS
CNAG_01371	CKF44_01371T0	exon (CKF44_01371T0, exon 3 of 5)	1053	M1.3_IPxinput_peak_876uf	chr5	474641	474641	+	65.0705	554471	474641	695	66.373	2.07921	65.0705	CNAG_01371_exon
CNAG_01100	CKF44_01100T0	promoter-TSS (CKF44_01099T0)	248	M1.3_IPxinput_peak_916bcj	chr5	1215107	1215107	+	65.0705	974661	1215107	695	66.373	2.07921	65.0705	CNAG_01100_promoter-TSS
CNAG_01032	CKF44_01032T0	promoter-TSS (CKF44_01032T0)	-35	M1.3_IPxinput_peak_916bpv	chr5	1392842	1392842	+	65.0705	974661	1392842	695	66.373	2.07921	65.0705	CNAG_01032_promoter-TSS
CNAG_00930	CKF44_00930T0	exon (CKF44_00930T0, exon 5 of 7)	1207	M1.3_IPxinput_peak_916ces	chr5	1602909	1602909	+	65.0705	974661	1602909	695	66.373	2.07921	65.0705	CNAG_00930_exon
CNAG_00900	CKF44_00900T0	promoter-TSS (CKF44_00900T0)	-259	M1.3_IPxinput_peak_916cks	chr5	1682142	1682142	+	65.0705	974661	1682142	695	66.373	2.07921	65.0705	CNAG_00900_promoter-TSS
CNAG_00892	CKF44_00892T0	TTS (CKF44_00893T1)	339	M1.3_IPxinput_peak_916cmw	chr5	1708402	1708402	+	65.0705	974661	1708402	695	66.373	2.07921	65.0705	CNAG_00892_TTS
CNAG_01201	CKF44_01201T0	promoter-TSS (CKF44_01200T0)	277	M1.3_IPxinput_peak_916ie	chr5	940813	940813	+	65.0705	974661	940813	695	66.373	2.07921	65.0705	CNAG_01201_promoter-TSS
CNAG_01194	CKF44_01194T0	TTS (CKF44_01193T0)	1070	M1.3_IPxinput_peak_916jm	chr5	957737	957737	+	65.0705	974661	957737	695	66.373	2.07921	65.0705	CNAG_01194_TTS
CNAG_01172	CKF44_01172T0	TTS (CKF44_01173T0)	2285	M1.3_IPxinput_peak_916nn	chr5	1013074	1013074	+	65.0705	974661	1013074	695	66.373	2.07921	65.0705	CNAG_01172_TTS
CNAG_01238	CKF44_01238T0	promoter-TSS (CKF44_01238T0)	-170	M1.3_IPxinput_peak_916s	chr5	844101	844101	+	65.0705	974661	844101	695	66.373	2.07921	65.0705	CNAG_01238_promoter-TSS
CNAG_01142	CKF44_01142T0	exon (CKF44_01142T0, exon 6 of 6)	2717	M1.3_IPxinput_peak_916tl	chr5	1091583	1091583	+	65.0705	974661	1091583	695	66.373	2.07921	65.0705	CNAG_01142_exon
CNAG_01131	CKF44_01131T0	TTS (CKF44_01132T0)	648	M1.3_IPxinput_peak_916vj	chr5	1120208	1120208	+	65.0705	974661	1120208	695	66.373	2.07921	65.0705	CNAG_01131_TTS
CNAG_01121	CKF44_01121T0	TTS (CKF44_01120T0)	480	M1.3_IPxinput_peak_916xt	chr5	1150462	1150462	+	65.0705	974661	1150462	695	66.373	2.07921	65.0705	CNAG_01121_TTS
CNAG_00549	CKF44_00549T1	TTS (CKF44_00550T0)	-1271	M1.3_IPxinput_peak_228b	chr1	1413134	1413134	+	72.0512	2423	1413134	773	73.4069	2.07682	72.0512	CNAG_00549_TTS
CNAG_01930	CKF44_01930T0	promoter-TSS (CKF44_01930T0)	-176	M1.3_IPxinput_peak_446bdj	chr11	1298745	1298745	+	64.7537	499634	1298745	694	66.0533	2.07622	64.7537	CNAG_01930_promoter-TSS
CNAG_01335	CKF44_01335T0	TTS (CKF44_01336T1)	1726	M1.3_IPxinput_peak_876bbh	chr5	570541	570541	+	64.7537	554471	570541	694	66.0533	2.07622	64.7537	CNAG_01335_TTS
CNAG_01330	CKF44_01330T0	promoter-TSS (CKF44_01330T0)	-367	M1.3_IPxinput_peak_876bce	chr5	582791	582791	+	64.7537	554471	582791	694	66.0533	2.07622	64.7537	CNAG_01330_promoter-TSS
CNAG_01440	CKF44_01440T0	promoter-TSS (CKF44_01439T0)	385	M1.3_IPxinput_peak_876in	chr5	305912	305912	+	64.7537	554471	305912	694	66.0533	2.07622	64.7537	CNAG_01440_promoter-TSS
CNAG_01380	CKF44_01380T0	promoter-TSS (CKF44_01380T0)	-55	M1.3_IPxinput_peak_876sd	chr5	445332	445332	+	64.7537	554471	445332	694	66.0533	2.07622	64.7537	CNAG_01380_promoter-TSS
CNAG_01103	CKF44_01103T0	promoter-TSS (CKF44_01104T0)	301	M1.3_IPxinput_peak_916bbp	chr5	1203526	1203526	+	64.7537	974661	1203526	694	66.0533	2.07622	64.7537	CNAG_01103_promoter-TSS
CNAG_01049	CKF44_01049T0	promoter-TSS (CKF44_01048T1)	319	M1.3_IPxinput_peak_916bmh	chr5	1345421	1345421	+	64.7537	974661	1345421	694	66.0533	2.07622	64.7537	CNAG_01049_promoter-TSS
CNAG_01045	CKF44_01045T0	promoter-TSS (CKF44_01045T0)	-386	M1.3_IPxinput_peak_916bni	chr5	1358410	1358410	+	64.7537	974661	1358410	694	66.0533	2.07622	64.7537	CNAG_01045_promoter-TSS
CNAG_00926	CKF44_00926T0	TTS (CKF44_00925T0)	366	M1.3_IPxinput_peak_916cfo	chr5	1613794	1613794	+	64.7537	974661	1613794	694	66.0533	2.07622	64.7537	CNAG_00926_TTS
CNAG_01231	CKF44_01231T0	exon (CKF44_01232T0, exon 8 of 9)	-1398	M1.3_IPxinput_peak_916cx	chr5	869087	869087	+	64.7537	974661	869087	694	66.0533	2.07622	64.7537	CNAG_01231_exon
CNAG_01211	CKF44_01211T0	TTS (CKF44_01210T0)	1003	M1.3_IPxinput_peak_916fs	chr5	909562	909562	+	64.7537	974661	909562	694	66.0533	2.07622	64.7537	CNAG_01211_TTS
CNAG_01196	CKF44_01196T0	promoter-TSS (CKF44_01195T0)	731	M1.3_IPxinput_peak_916iw	chr5	949842	949842	+	64.7537	974661	949842	694	66.0533	2.07622	64.7537	CNAG_01196_promoter-TSS
CNAG_01165	CKF44_01165T0	TTS (CKF44_01165T0)	2854	M1.3_IPxinput_peak_916oz	chr5	1030249	1030249	+	64.7537	974661	1030249	694	66.0533	2.07622	64.7537	CNAG_01165_TTS
CNAG_01164	CKF44_01164T0	exon (CKF44_01164T0, exon 4 of 10)	1811	M1.3_IPxinput_peak_916pd	chr5	1031936	1031936	+	64.7537	974661	1031936	694	66.0533	2.07622	64.7537	CNAG_01164_exon
CNAG_01154	CKF44_01154T0	Intergenic	-1620	M1.3_IPxinput_peak_916rh	chr5	1063743	1063743	+	64.7537	974661	1063743	694	66.0533	2.07622	64.7537	CNAG_01154_Intergenic
CNAG_03894	CKF44_03894T0	promoter-TSS (CKF44_03894T0)	-679	M1.3_IPxinput_peak_678b	chr2	1116662	1116662	+	66.1192	2134	1116662	709	67.4306	2.0761	66.1192	CNAG_03894_promoter-TSS
CNAG_06777	CKF44_06777T0	promoter-TSS (CKF44_06777T0)	-116	M1.3_IPxinput_peak_586v	chr2	64734	64734	+	64.4376	220927	64734	693	65.7341	2.07323	64.4376	CNAG_06777_promoter-TSS
CNAG_01455	CKF44_01455T0	exon (CKF44_01455T0, exon 2 of 5)	281	M1.3_IPxinput_peak_876gb	chr5	270799	270799	+	64.4376	554471	270799	693	65.7341	2.07323	64.4376	CNAG_01455_exon
CNAG_07414	CKF44_07414T0	TTS (CKF44_01448T0)	1564	M1.3_IPxinput_peak_876he	chr5	286436	286436	+	64.4376	554471	286436	693	65.7341	2.07323	64.4376	CNAG_07414_TTS
CNAG_01408	CKF44_01408T0	promoter-TSS (CKF44_07418T0)	682	M1.3_IPxinput_peak_876nt	chr5	384624	384624	+	64.4376	554471	384624	693	65.7341	2.07323	64.4376	CNAG_01408_promoter-TSS
CNAG_01398	CKF44_01398T0	promoter-TSS (CKF44_01397T0)	110	M1.3_IPxinput_peak_876pq	chr5	409364	409364	+	64.4376	554471	409364	693	65.7341	2.07323	64.4376	CNAG_01398_promoter-TSS
CNAG_01099	CKF44_01099T0	exon (CKF44_01099T0, exon 4 of 7)	1257	M1.3_IPxinput_peak_916bcn	chr5	1216649	1216649	+	64.4376	974661	1216649	693	65.7341	2.07323	64.4376	CNAG_01099_exon
CNAG_01093	CKF44_01093T0	TTS (CKF44_01092T0)	992	M1.3_IPxinput_peak_916bdn	chr5	1229137	1229137	+	64.4376	974661	1229137	693	65.7341	2.07323	64.4376	CNAG_01093_TTS
CNAG_01236	CKF44_01236T0	promoter-TSS (CKF44_01235T0)	626	M1.3_IPxinput_peak_916be	chr5	849301	849301	+	64.4376	974661	849301	693	65.7341	2.07323	64.4376	CNAG_01236_promoter-TSS
CNAG_01090	CKF44_01090T0	TTS (CKF44_01089T0)	1054	M1.3_IPxinput_peak_916beb	chr5	1235571	1235571	+	64.4376	974661	1235571	693	65.7341	2.07323	64.4376	CNAG_01090_TTS
CNAG_01053	CKF44_01053T0	exon (CKF44_01053T0, exon 2 of 8)	3269	M1.3_IPxinput_peak_916bll	chr5	1333509	1333509	+	64.4376	974661	1333509	693	65.7341	2.07323	64.4376	CNAG_01053_exon
CNAG_01023	CKF44_01023T0	exon (CKF44_01022T0, exon 6 of 8)	-1110	M1.3_IPxinput_peak_916brd	chr5	1411517	1411517	+	64.4376	974661	1411517	693	65.7341	2.07323	64.4376	CNAG_01023_exon
CNAG_01008	CKF44_01008T0	promoter-TSS (CKF44_01008T0)	-491	M1.3_IPxinput_peak_916bto	chr5	1445101	1445101	+	64.4376	974661	1445101	693	65.7341	2.07323	64.4376	CNAG_01008_promoter-TSS
CNAG_00941	CKF44_00941T0	Intergenic	8847	M1.3_IPxinput_peak_916cck	chr5	1571892	1571892	+	64.4376	974661	1571892	693	65.7341	2.07323	64.4376	CNAG_00941_Intergenic
CNAG_00941	CKF44_00941T0	promoter-TSS (CKF44_00940T0)	116	M1.3_IPxinput_peak_916cdc	chr5	1580623	1580623	+	64.4376	974661	1580623	693	65.7341	2.07323	64.4376	CNAG_00941_promoter-TSS
CNAG_01233	CKF44_01233T0	intron (CKF44_01233T0, intron 2 of 5)	1582	M1.3_IPxinput_peak_916ci	chr5	862385	862385	+	64.4376	974661	862385	693	65.7341	2.07323	64.4376	CNAG_01233_intron
CNAG_01189	CKF44_01189T0	exon (CKF44_01189T0, exon 4 of 11)	1127	M1.3_IPxinput_peak_916kg	chr5	967495	967495	+	64.4376	974661	967495	693	65.7341	2.07323	64.4376	CNAG_01189_exon
CNAG_01188	CKF44_01188T0	exon (CKF44_01189T0, exon 7 of 11)	3254	M1.3_IPxinput_peak_916km	chr5	970310	970310	+	64.4376	974661	970310	693	65.7341	2.07323	64.4376	CNAG_01188_exon
CNAG_01179	CKF44_01179T0	TTS (CKF44_01179T0)	2040	M1.3_IPxinput_peak_916me	chr5	994204	994204	+	64.4376	974661	994204	693	65.7341	2.07323	64.4376	CNAG_01179_TTS
CNAG_01163	CKF44_01163T0	promoter-TSS (CKF44_01164T0)	697	M1.3_IPxinput_peak_916ph	chr5	1034638	1034638	+	64.4376	974661	1034638	693	65.7341	2.07323	64.4376	CNAG_01163_promoter-TSS
CNAG_01157	CKF44_01157T0	promoter-TSS (CKF44_01157T0)	-128	M1.3_IPxinput_peak_916qr	chr5	1054662	1054662	+	64.4376	974661	1054662	693	65.7341	2.07323	64.4376	CNAG_01157_promoter-TSS
CNAG_01151	CKF44_01151T0	promoter-TSS (CKF44_01150T0)	732	M1.3_IPxinput_peak_916rq	chr5	1067845	1067845	+	64.4376	974661	1067845	693	65.7341	2.07323	64.4376	CNAG_01151_promoter-TSS
CNAG_01119	CKF44_01119T0	TTS (CKF44_01118T0)	-1907	M1.3_IPxinput_peak_916yl	chr5	1158783	1158783	+	64.4376	974661	1158783	693	65.7341	2.07323	64.4376	CNAG_01119_TTS
CNAG_06777	CKF44_06777T0	promoter-TSS (CKF44_06777T0)	-652	M1.3_IPxinput_peak_586u	chr2	64198	64198	+	64.1222	220927	64198	692	65.4155	2.07024	64.1222	CNAG_06777_promoter-TSS
CNAG_06809	CKF44_06809T0	exon (CKF44_06808T0, exon 4 of 4)	-1064	M1.3_IPxinput_peak_876bn	chr5	208511	208511	+	64.1222	554471	208511	692	65.4155	2.07024	64.1222	CNAG_06809_exon
CNAG_01360	CKF44_01360T0	exon (CKF44_01360T0, exon 4 of 10)	2198	M1.3_IPxinput_peak_876we	chr5	503591	503591	+	64.1222	554471	503591	692	65.4155	2.07024	64.1222	CNAG_01360_exon
CNAG_01356	CKF44_01356T0	exon (CKF44_01356T0, exon 3 of 4)	1937	M1.3_IPxinput_peak_876ww	chr5	512594	512594	+	64.1222	554471	512594	692	65.4155	2.07024	64.1222	CNAG_01356_exon
CNAG_01065	CKF44_01065T0	exon (CKF44_01065T0, exon 1 of 7)	161	M1.3_IPxinput_peak_916bip	chr5	1295013	1295013	+	64.1222	974661	1295013	692	65.4155	2.07024	64.1222	CNAG_01065_exon
CNAG_01006	CKF44_01006T0	promoter-TSS (CKF44_01006T0)	-534	M1.3_IPxinput_peak_916buc	chr5	1452621	1452621	+	64.1222	974661	1452621	692	65.4155	2.07024	64.1222	CNAG_01006_promoter-TSS
CNAG_00966	CKF44_00966T0	promoter-TSS (CKF44_00966T0)	-859	M1.3_IPxinput_peak_916caz	chr5	1547294	1547294	+	64.1222	974661	1547294	692	65.4155	2.07024	64.1222	CNAG_00966_promoter-TSS
CNAG_01208	CKF44_01208T0	exon (CKF44_01207T0, exon 5 of 5)	-1369	M1.3_IPxinput_peak_916hl	chr5	929029	929029	+	64.1222	974661	929029	692	65.4155	2.07024	64.1222	CNAG_01208_exon
CNAG_01173	CKF44_01173T0	exon (CKF44_01173T0, exon 3 of 7)	2014	M1.3_IPxinput_peak_916ng	chr5	1010376	1010376	+	64.1222	974661	1010376	692	65.4155	2.07024	64.1222	CNAG_01173_exon
CNAG_01153	CKF44_01153T0	TTS (CKF44_01153T0)	1209	M1.3_IPxinput_peak_916rj	chr5	1064628	1064628	+	64.1222	974661	1064628	692	65.4155	2.07024	64.1222	CNAG_01153_TTS
CNAG_01131	CKF44_01131T0	promoter-TSS (CKF44_01131T0)	-663	M1.3_IPxinput_peak_916vm	chr5	1121519	1121519	+	64.1222	974661	1121519	692	65.4155	2.07024	64.1222	CNAG_01131_promoter-TSS
CNAG_01126	CKF44_01126T0	exon (CKF44_01126T0, exon 4 of 14)	2449	M1.3_IPxinput_peak_916wp	chr5	1136879	1136879	+	64.1222	974661	1136879	692	65.4155	2.07024	64.1222	CNAG_01126_exon
CNAG_07442	CKF44_07442T0	TTS (CKF44_07442T0)	1316	M1.3_IPxinput_peak_916bif	chr5	1289662	1289662	+	64.7392	974661	1289662	701	66.0358	2.06756	64.7392	CNAG_07442_TTS
CNAG_00886	CKF44_00886T0	promoter-TSS (CKF44_00885T0)	-352	M1.3_IPxinput_peak_916coj	chr5	1727280	1727280	+	65.5494	974661	1727280	710	66.8549	2.0675	65.5494	CNAG_00886_promoter-TSS
CNAG_06764	CKF44_06764T0	promoter-TSS (CKF44_06764T0)	-671	M1.3_IPxinput_peak_586dt	chr2	103417	103417	+	63.8073	220927	103417	691	65.0976	2.06726	63.8073	CNAG_06764_promoter-TSS
CNAG_06757	CKF44_06757T0	promoter-TSS (CKF44_06757T1)	0	M1.3_IPxinput_peak_586fd	chr2	123520	123520	+	63.8073	220927	123520	691	65.0976	2.06726	63.8073	CNAG_06757_promoter-TSS
CNAG_01336	CKF44_01336T1	promoter-TSS (CKF44_01337T1)	350	M1.3_IPxinput_peak_876bbc	chr5	568095	568095	+	63.8073	554471	568095	691	65.0976	2.06726	63.8073	CNAG_01336_promoter-TSS
CNAG_06813	CKF44_06813T0	exon (CKF44_06813T0, exon 4 of 7)	1435	M1.3_IPxinput_peak_876d	chr5	190806	190806	+	63.8073	554471	190806	691	65.0976	2.06726	63.8073	CNAG_06813_exon
CNAG_01235	CKF44_01235T0	promoter-TSS (CKF44_01236T0)	782	M1.3_IPxinput_peak_916bh	chr5	850883	850883	+	63.8073	974661	850883	691	65.0976	2.06726	63.8073	CNAG_01235_promoter-TSS
CNAG_01022	CKF44_01022T0	TTS (CKF44_01021T0)	199	M1.3_IPxinput_peak_916brf	chr5	1412852	1412852	+	63.8073	974661	1412852	691	65.0976	2.06726	63.8073	CNAG_01022_TTS
CNAG_00866	CKF44_00866T1	TTS (CKF44_00865T0)	305	M1.3_IPxinput_peak_916csy	chr5	1789864	1789864	+	63.8073	974661	1789864	691	65.0976	2.06726	63.8073	CNAG_00866_TTS
CNAG_07434	CKF44_07434T1	exon (CKF44_07434T0, exon 2 of 10)	987	M1.3_IPxinput_peak_916hq	chr5	932103	932103	+	63.8073	974661	932103	691	65.0976	2.06726	63.8073	CNAG_07434_exon
CNAG_01182	CKF44_01182T0	TTS (CKF44_01181T0)	-1575	M1.3_IPxinput_peak_916lx	chr5	990212	990212	+	63.8073	974661	990212	691	65.0976	2.06726	63.8073	CNAG_01182_TTS
CNAG_01163	CKF44_01163T0	exon (CKF44_01163T0, exon 2 of 8)	934	M1.3_IPxinput_peak_916pi	chr5	1034875	1034875	+	63.8073	974661	1034875	691	65.0976	2.06726	63.8073	CNAG_01163_exon
CNAG_01131	CKF44_01131T0	promoter-TSS (CKF44_01131T0)	-155	M1.3_IPxinput_peak_916vl	chr5	1121011	1121011	+	63.8073	974661	1121011	691	65.0976	2.06726	63.8073	CNAG_01131_promoter-TSS
CNAG_06750	CKF44_06750T0	promoter-TSS (CKF44_06750T0)	-529	M1.3_IPxinput_peak_586gy	chr2	149043	149043	+	64.7597	220927	149043	703	66.0593	2.06549	64.7597	CNAG_06750_promoter-TSS
CNAG_01850	CKF44_01850T0	exon (CKF44_01850T0, exon 2 of 14)	527	M1.3_IPxinput_peak_446oj	chr11	1090030	1090030	+	63.4932	499634	1090030	690	64.7804	2.06427	63.4932	CNAG_01850_exon
CNAG_06757	CKF44_06757T0	promoter-TSS (CKF44_06757T1)	-762	M1.3_IPxinput_peak_586fb	chr2	122758	122758	+	63.4932	220927	122758	690	64.7804	2.06427	63.4932	CNAG_06757_promoter-TSS
CNAG_01452	CKF44_01452T0	promoter-TSS (CKF44_01452T0)	-865	M1.3_IPxinput_peak_876gs	chr5	279142	279142	+	63.4932	554471	279142	690	64.7804	2.06427	63.4932	CNAG_01452_promoter-TSS
CNAG_01421	CKF44_01421T0	intron (CKF44_01421T0, intron 3 of 6)	2229	M1.3_IPxinput_peak_876li	chr5	349994	349994	+	63.4932	554471	349994	690	64.7804	2.06427	63.4932	CNAG_01421_intron
CNAG_01356	CKF44_01356T0	exon (CKF44_01356T0, exon 2 of 4)	1126	M1.3_IPxinput_peak_876wu	chr5	511783	511783	+	63.4932	554471	511783	690	64.7804	2.06427	63.4932	CNAG_01356_exon
CNAG_01062	CKF44_01062T0	TTS (CKF44_01063T0)	806	M1.3_IPxinput_peak_916bjj	chr5	1304935	1304935	+	63.4932	974661	1304935	690	64.7804	2.06427	63.4932	CNAG_01062_TTS
CNAG_01054	CKF44_01054T0	TTS (CKF44_01054T0)	2257	M1.3_IPxinput_peak_916blc	chr5	1327839	1327839	+	63.4932	974661	1327839	690	64.7804	2.06427	63.4932	CNAG_01054_TTS
CNAG_01035	CKF44_01035T0	TTS (CKF44_01036T0)	1256	M1.3_IPxinput_peak_916bpb	chr5	1382914	1382914	+	63.4932	974661	1382914	690	64.7804	2.06427	63.4932	CNAG_01035_TTS
CNAG_01004	CKF44_01004T2	promoter-TSS (CKF44_01006T0)	-345	M1.3_IPxinput_peak_916bud	chr5	1453020	1453020	+	63.4932	974661	1453020	690	64.7804	2.06427	63.4932	CNAG_01004_promoter-TSS
CNAG_00940	CKF44_00940T0	exon (CKF44_00940T0, exon 3 of 10)	810	M1.3_IPxinput_peak_916cdg	chr5	1582235	1582235	+	63.4932	974661	1582235	690	64.7804	2.06427	63.4932	CNAG_00940_exon
CNAG_01228	CKF44_01228T0	TTS (CKF44_01228T0)	1394	M1.3_IPxinput_peak_916dn	chr5	877999	877999	+	63.4932	974661	877999	690	64.7804	2.06427	63.4932	CNAG_01228_TTS
CNAG_01193	CKF44_01193T1	exon (CKF44_01193T0, exon 7 of 11)	1595	M1.3_IPxinput_peak_916jr	chr5	960284	960284	+	63.4932	974661	960284	690	64.7804	2.06427	63.4932	CNAG_01193_exon
CNAG_01124	CKF44_01124T0	TTS (CKF44_01124T0)	1676	M1.3_IPxinput_peak_916xf	chr5	1144282	1144282	+	63.4932	974661	1144282	690	64.7804	2.06427	63.4932	CNAG_01124_TTS
CNAG_01335	CKF44_01335T0	TTS (CKF44_01334T0)	138	M1.3_IPxinput_peak_876bbk	chr5	572129	572129	+	63.1796	554471	572129	689	64.4638	2.06128	63.1796	CNAG_01335_TTS
CNAG_01365	CKF44_01365T0	exon (CKF44_01363T0, exon 5 of 5)	-1315	M1.3_IPxinput_peak_876vg	chr5	492457	492457	+	63.1796	554471	492457	689	64.4638	2.06128	63.1796	CNAG_01365_exon
CNAG_07423	CKF44_07423T0	promoter-TSS (CKF44_07423T0)	-307	M1.3_IPxinput_peak_876xs	chr5	523507	523507	+	63.1796	554471	523507	689	64.4638	2.06128	63.1796	CNAG_07423_promoter-TSS
CNAG_01094	CKF44_01094T0	promoter-TSS (CKF44_01094T0)	-269	M1.3_IPxinput_peak_916bdh	chr5	1225985	1225985	+	63.1796	974661	1225985	689	64.4638	2.06128	63.1796	CNAG_01094_promoter-TSS
CNAG_00992	CKF44_00992T0	promoter-TSS (CKF44_00992T0)	-269	M1.3_IPxinput_peak_916bxc	chr5	1491036	1491036	+	63.1796	974661	1491036	689	64.4638	2.06128	63.1796	CNAG_00992_promoter-TSS
CNAG_01208	CKF44_01208T0	exon (CKF44_01208T0, exon 3 of 24)	1701	M1.3_IPxinput_peak_916hf	chr5	925959	925959	+	63.1796	974661	925959	689	64.4638	2.06128	63.1796	CNAG_01208_exon
CNAG_01154	CKF44_01154T0	promoter-TSS (CKF44_01154T0)	-880	M1.3_IPxinput_peak_916rf	chr5	1063003	1063003	+	63.1796	974661	1063003	689	64.4638	2.06128	63.1796	CNAG_01154_promoter-TSS
CNAG_01138	CKF44_01138T0	exon (CKF44_01138T0, exon 3 of 9)	679	M1.3_IPxinput_peak_916ud	chr5	1102621	1102621	+	63.1796	974661	1102621	689	64.4638	2.06128	63.1796	CNAG_01138_exon
CNAG_01135	CKF44_01135T1	promoter-TSS (CKF44_07440T0)	863	M1.3_IPxinput_peak_916uq	chr5	1109911	1109911	+	63.1796	974661	1109911	689	64.4638	2.06128	63.1796	CNAG_01135_promoter-TSS
CNAG_01119	CKF44_01119T0	TTS (CKF44_01118T0)	-1424	M1.3_IPxinput_peak_916yk	chr5	1158300	1158300	+	64.2463	974661	1158300	702	65.5397	2.05992	64.2463	CNAG_01119_TTS
CNAG_01798	CKF44_01798T0	TTS (CKF44_08009T0)	338	M1.3_IPxinput_peak_446ei	chr11	958919	958919	+	62.8667	499634	958919	688	64.1478	2.05829	62.8667	CNAG_01798_TTS
CNAG_01816	CKF44_01816T0	promoter-TSS (CKF44_01815T0)	115	M1.3_IPxinput_peak_446gw	chr11	993683	993683	+	62.8667	499634	993683	688	64.1478	2.05829	62.8667	CNAG_01816_promoter-TSS
CNAG_01334	CKF44_01334T1	exon (CKF44_01334T0, exon 3 of 7)	1524	M1.3_IPxinput_peak_876bbs	chr5	575956	575956	+	62.8667	554471	575956	688	64.1478	2.05829	62.8667	CNAG_01334_exon
CNAG_06809	CKF44_06809T0	exon (CKF44_06809T0, exon 2 of 11)	578	M1.3_IPxinput_peak_876bj	chr5	206869	206869	+	62.8667	554471	206869	688	64.1478	2.05829	62.8667	CNAG_06809_exon
CNAG_06812	CKF44_06812T1	promoter-TSS (CKF44_06811T0)	261	M1.3_IPxinput_peak_876u	chr5	200518	200518	+	62.8667	554471	200518	688	64.1478	2.05829	62.8667	CNAG_06812_promoter-TSS
CNAG_01102	CKF44_01102T0	TTS (CKF44_01103T0)	1087	M1.3_IPxinput_peak_916bbs	chr5	1204773	1204773	+	62.8667	974661	1204773	688	64.1478	2.05829	62.8667	CNAG_01102_TTS
CNAG_01092	CKF44_01092T0	TTS (CKF44_01093T0)	988	M1.3_IPxinput_peak_916bdo	chr5	1229429	1229429	+	62.8667	974661	1229429	688	64.1478	2.05829	62.8667	CNAG_01092_TTS
CNAG_01090	CKF44_01090T0	exon (CKF44_01091T0, exon 8 of 11)	-1515	M1.3_IPxinput_peak_916bdw	chr5	1233002	1233002	+	62.8667	974661	1233002	688	64.1478	2.05829	62.8667	CNAG_01090_exon
CNAG_01087	CKF44_01087T0	TTS (CKF44_01086T0)	2306	M1.3_IPxinput_peak_916ben	chr5	1242105	1242105	+	62.8667	974661	1242105	688	64.1478	2.05829	62.8667	CNAG_01087_TTS
CNAG_01061	CKF44_01061T0	exon (CKF44_01061T0, exon 3 of 6)	1012	M1.3_IPxinput_peak_916bjs	chr5	1309819	1309819	+	62.8667	974661	1309819	688	64.1478	2.05829	62.8667	CNAG_01061_exon
CNAG_01018	CKF44_01018T0	TTS (CKF44_01017T0)	1722	M1.3_IPxinput_peak_916brs	chr5	1419776	1419776	+	62.8667	974661	1419776	688	64.1478	2.05829	62.8667	CNAG_01018_TTS
CNAG_01233	CKF44_01233T0	exon (CKF44_01233T0, exon 5 of 6)	4046	M1.3_IPxinput_peak_916cc	chr5	859921	859921	+	62.8667	974661	859921	688	64.1478	2.05829	62.8667	CNAG_01233_exon
CNAG_07432	CKF44_07432T0	exon (CKF44_07432T0, exon 4 of 4)	2174	M1.3_IPxinput_peak_916dt	chr5	881582	881582	+	62.8667	974661	881582	688	64.1478	2.05829	62.8667	CNAG_07432_exon
CNAG_01223	CKF44_01223T0	TTS (CKF44_01222T0)	1451	M1.3_IPxinput_peak_916ed	chr5	887195	887195	+	62.8667	974661	887195	688	64.1478	2.05829	62.8667	CNAG_01223_TTS
CNAG_01202	CKF44_01202T0	TTS (CKF44_01201T0)	1106	M1.3_IPxinput_peak_916id	chr5	939961	939961	+	62.8667	974661	939961	688	64.1478	2.05829	62.8667	CNAG_01202_TTS
CNAG_01197	CKF44_01197T0	exon (CKF44_01196T0, exon 7 of 12)	-1514	M1.3_IPxinput_peak_916iu	chr5	948942	948942	+	62.8667	974661	948942	688	64.1478	2.05829	62.8667	CNAG_01197_exon
CNAG_01189	CKF44_01189T0	TTS (CKF44_01188T0)	2897	M1.3_IPxinput_peak_916kk	chr5	969265	969265	+	62.8667	974661	969265	688	64.1478	2.05829	62.8667	CNAG_01189_TTS
CNAG_01179	CKF44_01179T0	TTS (CKF44_01178T0)	815	M1.3_IPxinput_peak_916mc	chr5	992979	992979	+	62.8667	974661	992979	688	64.1478	2.05829	62.8667	CNAG_01179_TTS
CNAG_01142	CKF44_01142T0	promoter-TSS (CKF44_01142T0)	-436	M1.3_IPxinput_peak_916tq	chr5	1094736	1094736	+	62.8667	974661	1094736	688	64.1478	2.05829	62.8667	CNAG_01142_promoter-TSS
CNAG_02658	CKF44_02658T0	Intergenic	-1144	M1.3_IPxinput_peak_758b	chr3	1103912	1103912	+	62.5543	1682	1103912	687	63.8324	2.05531	62.5543	CNAG_02658_Intergenic
CNAG_01333	CKF44_01333T0	promoter-TSS (CKF44_01334T0)	89	M1.3_IPxinput_peak_876bbw	chr5	577813	577813	+	62.5543	554471	577813	687	63.8324	2.05531	62.5543	CNAG_01333_promoter-TSS
CNAG_01429	CKF44_01429T0	TTS (CKF44_01426T0)	-1669	M1.3_IPxinput_peak_876ke	chr5	333014	333014	+	62.5543	554471	333014	687	63.8324	2.05531	62.5543	CNAG_01429_TTS
CNAG_01234	CKF44_01234T0	TTS (CKF44_01233T0)	3934	M1.3_IPxinput_peak_916bz	chr5	858356	858356	+	62.5543	974661	858356	687	63.8324	2.05531	62.5543	CNAG_01234_TTS
CNAG_00976	CKF44_00976T0	TTS (CKF44_00977T0)	431	M1.3_IPxinput_peak_916bze	chr5	1523549	1523549	+	62.5543	974661	1523549	687	63.8324	2.05531	62.5543	CNAG_00976_TTS
CNAG_00967	CKF44_00967T0	promoter-TSS (CKF44_00968T1)	403	M1.3_IPxinput_peak_916caq	chr5	1542210	1542210	+	62.5543	974661	1542210	687	63.8324	2.05531	62.5543	CNAG_00967_promoter-TSS
CNAG_07983	CKF44_07983T0	promoter-TSS (CKF44_07453T0)	193	M1.3_IPxinput_peak_916cpf	chr5	1739033	1739033	+	62.5543	974661	1739033	687	63.8324	2.05531	62.5543	CNAG_07983_promoter-TSS
CNAG_01220	CKF44_01220T0	promoter-TSS (CKF44_07433T0)	577	M1.3_IPxinput_peak_916ej	chr5	890595	890595	+	62.5543	974661	890595	687	63.8324	2.05531	62.5543	CNAG_01220_promoter-TSS
CNAG_01213	CKF44_01213T0	TTS (CKF44_01214T0)	2660	M1.3_IPxinput_peak_916fh	chr5	904223	904223	+	62.5543	974661	904223	687	63.8324	2.05531	62.5543	CNAG_01213_TTS
CNAG_07439	CKF44_07439T0	promoter-TSS (CKF44_07439T0)	-812	M1.3_IPxinput_peak_916pw	chr5	1042738	1042738	+	62.5543	974661	1042738	687	63.8324	2.05531	62.5543	CNAG_07439_promoter-TSS
CNAG_01150	CKF44_01150T0	TTS (CKF44_01150T0)	3465	M1.3_IPxinput_peak_916rz	chr5	1072249	1072249	+	62.5543	974661	1072249	687	63.8324	2.05531	62.5543	CNAG_01150_TTS
CNAG_01149	CKF44_01149T0	exon (CKF44_01149T0, exon 8 of 10)	3453	M1.3_IPxinput_peak_916sc	chr5	1073626	1073626	+	62.5543	974661	1073626	687	63.8324	2.05531	62.5543	CNAG_01149_exon
CNAG_01149	CKF44_01149T0	exon (CKF44_01149T0, exon 3 of 10)	1039	M1.3_IPxinput_peak_916sh	chr5	1076040	1076040	+	62.5543	974661	1076040	687	63.8324	2.05531	62.5543	CNAG_01149_exon
CNAG_01129	CKF44_01129T0	TTS (CKF44_01128T0)	865	M1.3_IPxinput_peak_916vv	chr5	1127081	1127081	+	62.5543	974661	1127081	687	63.8324	2.05531	62.5543	CNAG_01129_TTS
CNAG_01121	CKF44_01121T0	promoter-TSS (CKF44_01121T0)	-603	M1.3_IPxinput_peak_916xw	chr5	1151545	1151545	+	62.5543	974661	1151545	687	63.8324	2.05531	62.5543	CNAG_01121_promoter-TSS
CNAG_01115	CKF44_01115T0	exon (CKF44_01115T0, exon 3 of 16)	2730	M1.3_IPxinput_peak_916zt	chr5	1176797	1176797	+	62.5543	974661	1176797	687	63.8324	2.05531	62.5543	CNAG_01115_exon
CNAG_02455	CKF44_02455T0	promoter-TSS (CKF44_02455T0)	-249	M1.3_IPxinput_peak_928	chr6	283602	283602	+	62.5543	647	283602	687	63.8324	2.05531	62.5543	CNAG_02455_promoter-TSS
CNAG_06805	CKF44_06805T0	exon (CKF44_06804T1, exon 8 of 10)	1955	M1.3_IPxinput_peak_876by	chr5	216485	216485	+	62.2428	554471	216485	686	63.5177	2.05232	62.2428	CNAG_06805_exon
CNAG_07419	CKF44_07419T0	promoter-TSS (CKF44_07419T0)	-165	M1.3_IPxinput_peak_876py	chr5	414532	414532	+	62.2428	554471	414532	686	63.5177	2.05232	62.2428	CNAG_07419_promoter-TSS
CNAG_01391	CKF44_01391T0	promoter-TSS (CKF44_01390T0)	413	M1.3_IPxinput_peak_876qo	chr5	422556	422556	+	62.2428	554471	422556	686	63.5177	2.05232	62.2428	CNAG_01391_promoter-TSS
CNAG_01375	CKF44_01375T0	exon (CKF44_01375T0, exon 6 of 13)	1147	M1.3_IPxinput_peak_876tg	chr5	461827	461827	+	62.2428	554471	461827	686	63.5177	2.05232	62.2428	CNAG_01375_exon
CNAG_01343	CKF44_01343T0	promoter-TSS (CKF44_01342T0)	148	M1.3_IPxinput_peak_876zr	chr5	547657	547657	+	62.2428	554471	547657	686	63.5177	2.05232	62.2428	CNAG_01343_promoter-TSS
CNAG_01101	CKF44_01101T0	exon (CKF44_01101T0, exon 3 of 11)	1353	M1.3_IPxinput_peak_916bbz	chr5	1208758	1208758	+	62.2428	974661	1208758	686	63.5177	2.05232	62.2428	CNAG_01101_exon
CNAG_01089	CKF44_01089T0	promoter-TSS (CKF44_01089T0)	-845	M1.3_IPxinput_peak_916bef	chr5	1238218	1238218	+	62.2428	974661	1238218	686	63.5177	2.05232	62.2428	CNAG_01089_promoter-TSS
CNAG_01082	CKF44_01082T0	exon (CKF44_01082T0, exon 3 of 4)	2919	M1.3_IPxinput_peak_916bfg	chr5	1251692	1251692	+	62.2428	974661	1251692	686	63.5177	2.05232	62.2428	CNAG_01082_exon
CNAG_01081	CKF44_01081T0	exon (CKF44_01081T0, exon 5 of 7)	1056	M1.3_IPxinput_peak_916bfq	chr5	1255940	1255940	+	62.2428	974661	1255940	686	63.5177	2.05232	62.2428	CNAG_01081_exon
CNAG_01081	CKF44_01081T0	exon (CKF44_01081T0, exon 3 of 7)	667	M1.3_IPxinput_peak_916bfr	chr5	1256329	1256329	+	62.2428	974661	1256329	686	63.5177	2.05232	62.2428	CNAG_01081_exon
CNAG_01057	CKF44_01057T0	TTS (CKF44_01059T0)	-1180	M1.3_IPxinput_peak_916bkf	chr5	1316619	1316619	+	62.2428	974661	1316619	686	63.5177	2.05232	62.2428	CNAG_01057_TTS
CNAG_07444	CKF44_07444T0	exon (CKF44_07444T0, exon 2 of 8)	578	M1.3_IPxinput_peak_916bks	chr5	1323347	1323347	+	62.2428	974661	1323347	686	63.5177	2.05232	62.2428	CNAG_07444_exon
CNAG_01233	CKF44_01233T0	exon (CKF44_01233T0, exon 3 of 6)	3305	M1.3_IPxinput_peak_916ce	chr5	860662	860662	+	62.2428	974661	860662	686	63.5177	2.05232	62.2428	CNAG_01233_exon
CNAG_01240	CKF44_01240T0	TTS (CKF44_01240T0)	3017	M1.3_IPxinput_peak_916e	chr5	837244	837244	+	62.2428	974661	837244	686	63.5177	2.05232	62.2428	CNAG_01240_TTS
CNAG_01158	CKF44_01158T0	TTS (CKF44_01158T0)	2431	M1.3_IPxinput_peak_916qk	chr5	1051678	1051678	+	62.2428	974661	1051678	686	63.5177	2.05232	62.2428	CNAG_01158_TTS
CNAG_01149	CKF44_01149T0	exon (CKF44_01149T0, exon 8 of 10)	3684	M1.3_IPxinput_peak_916sb	chr5	1073395	1073395	+	62.2428	974661	1073395	686	63.5177	2.05232	62.2428	CNAG_01149_exon
CNAG_01128	CKF44_01128T0	TTS (CKF44_01127T0)	400	M1.3_IPxinput_peak_916vz	chr5	1129129	1129129	+	62.2428	974661	1129129	686	63.5177	2.05232	62.2428	CNAG_01128_TTS
CNAG_01127	CKF44_01127T0	promoter-TSS (CKF44_01127T0)	-566	M1.3_IPxinput_peak_916wh	chr5	1132720	1132720	+	62.2428	974661	1132720	686	63.5177	2.05232	62.2428	CNAG_01127_promoter-TSS
CNAG_01117	CKF44_01117T0	intron (CKF44_01115T0, intron 10 of 15)	-4090	M1.3_IPxinput_peak_916zk	chr5	1171803	1171803	+	62.2428	974661	1171803	686	63.5177	2.05232	62.2428	CNAG_01117_intron
CNAG_05263	CKF44_05263T0	promoter-TSS (CKF44_05264T0)	223	M1.3_IPxinput_peak_847c	chr4	879862	879862	+	68.0688	1869	879862	752	69.3965	2.05169	68.0688	CNAG_05263_promoter-TSS
CNAG_02841	CKF44_02841T0	promoter-TSS (CKF44_02841T1)	25	M1.3_IPxinput_peak_730	chr3	640139	640139	+	61.9319	338	640139	685	63.2036	2.04933	61.9319	CNAG_02841_promoter-TSS
CNAG_01335	CKF44_01335T0	exon (CKF44_01335T0, exon 2 of 2)	385	M1.3_IPxinput_peak_876bbj	chr5	571882	571882	+	61.9319	554471	571882	685	63.2036	2.04933	61.9319	CNAG_01335_exon
CNAG_01330	CKF44_01330T0	exon (CKF44_01330T0, exon 7 of 7)	2783	M1.3_IPxinput_peak_876bcj	chr5	585941	585941	+	61.9319	554471	585941	685	63.2036	2.04933	61.9319	CNAG_01330_exon
CNAG_01341	CKF44_01341T1	TTS (CKF44_01342T0)	374	M1.3_IPxinput_peak_876zy	chr5	550906	550906	+	61.9319	554471	550906	685	63.2036	2.04933	61.9319	CNAG_01341_TTS
CNAG_01093	CKF44_01093T0	promoter-TSS (CKF44_01093T0)	-700	M1.3_IPxinput_peak_916bdj	chr5	1227445	1227445	+	61.9319	974661	1227445	685	63.2036	2.04933	61.9319	CNAG_01093_promoter-TSS
CNAG_01064	CKF44_01064T0	TTS (CKF44_01065T1)	1023	M1.3_IPxinput_peak_916biv	chr5	1297366	1297366	+	61.9319	974661	1297366	685	63.2036	2.04933	61.9319	CNAG_01064_TTS
CNAG_01064	CKF44_01064T0	promoter-TSS (CKF44_01063T0)	414	M1.3_IPxinput_peak_916biw	chr5	1297975	1297975	+	61.9319	974661	1297975	685	63.2036	2.04933	61.9319	CNAG_01064_promoter-TSS
CNAG_01059	CKF44_01059T1	promoter-TSS (CKF44_01060T0)	203	M1.3_IPxinput_peak_916bkb	chr5	1314698	1314698	+	61.9319	974661	1314698	685	63.2036	2.04933	61.9319	CNAG_01059_promoter-TSS
CNAG_01038	CKF44_01038T0	promoter-TSS (CKF44_01039T0)	244	M1.3_IPxinput_peak_916boo	chr5	1376122	1376122	+	61.9319	974661	1376122	685	63.2036	2.04933	61.9319	CNAG_01038_promoter-TSS
CNAG_01014	CKF44_01014T0	exon (CKF44_01014T0, exon 1 of 2)	936	M1.3_IPxinput_peak_916bsw	chr5	1435032	1435032	+	61.9319	974661	1435032	685	63.2036	2.04933	61.9319	CNAG_01014_exon
CNAG_01007	CKF44_01007T0	promoter-TSS (CKF44_01007T0)	-278	M1.3_IPxinput_peak_916btx	chr5	1449834	1449834	+	61.9319	974661	1449834	685	63.2036	2.04933	61.9319	CNAG_01007_promoter-TSS
CNAG_00935	CKF44_00935T0	promoter-TSS (CKF44_00935T0)	-258	M1.3_IPxinput_peak_916ceg	chr5	1596046	1596046	+	61.9319	974661	1596046	685	63.2036	2.04933	61.9319	CNAG_00935_promoter-TSS
CNAG_00922	CKF44_00922T0	exon (CKF44_00922T0, exon 3 of 3)	1200	M1.3_IPxinput_peak_916cgj	chr5	1623460	1623460	+	61.9319	974661	1623460	685	63.2036	2.04933	61.9319	CNAG_00922_exon
CNAG_00920	CKF44_00920T0	TTS (CKF44_00919T0)	684	M1.3_IPxinput_peak_916cgr	chr5	1627648	1627648	+	61.9319	974661	1627648	685	63.2036	2.04933	61.9319	CNAG_00920_TTS
CNAG_01239	CKF44_01239T0	TTS (CKF44_01239T0)	3018	M1.3_IPxinput_peak_916h	chr5	838351	838351	+	61.9319	974661	838351	685	63.2036	2.04933	61.9319	CNAG_01239_TTS
CNAG_01188	CKF44_01188T0	exon (CKF44_01189T0, exon 8 of 11)	2501	M1.3_IPxinput_peak_916ko	chr5	971063	971063	+	61.9319	974661	971063	685	63.2036	2.04933	61.9319	CNAG_01188_exon
CNAG_01155	CKF44_01155T0	TTS (CKF44_01154T0)	1965	M1.3_IPxinput_peak_916qz	chr5	1059611	1059611	+	61.9319	974661	1059611	685	63.2036	2.04933	61.9319	CNAG_01155_TTS
CNAG_01153	CKF44_01153T0	TTS (CKF44_01153T0)	1018	M1.3_IPxinput_peak_916rk	chr5	1064819	1064819	+	61.9319	974661	1064819	685	63.2036	2.04933	61.9319	CNAG_01153_TTS
CNAG_01140	CKF44_01140T0	exon (CKF44_01140T0, exon 2 of 5)	1330	M1.3_IPxinput_peak_916tu	chr5	1097198	1097198	+	61.9319	974661	1097198	685	63.2036	2.04933	61.9319	CNAG_01140_exon
CNAG_01137	CKF44_01137T0	exon (CKF44_01137T0, exon 4 of 8)	1090	M1.3_IPxinput_peak_916uk	chr5	1105786	1105786	+	61.9319	974661	1105786	685	63.2036	2.04933	61.9319	CNAG_01137_exon
CNAG_01237	CKF44_01237T0	TTS (CKF44_01237T0)	1388	M1.3_IPxinput_peak_916x	chr5	845889	845889	+	61.9319	974661	845889	685	63.2036	2.04933	61.9319	CNAG_01237_TTS
CNAG_01115	CKF44_01115T0	exon (CKF44_01115T0, exon 2 of 16)	1324	M1.3_IPxinput_peak_916zw	chr5	1178203	1178203	+	61.9319	974661	1178203	685	63.2036	2.04933	61.9319	CNAG_01115_exon
CNAG_01339	CKF44_01339T0	promoter-TSS (CKF44_01338T0)	161	M1.3_IPxinput_peak_876ban	chr5	561064	561064	+	61.6217	554471	561064	684	62.8901	2.04635	61.6217	CNAG_01339_promoter-TSS
CNAG_01436	CKF44_01436T0	promoter-TSS (CKF44_01435T0)	206	M1.3_IPxinput_peak_876jc	chr5	314720	314720	+	61.6217	554471	314720	684	62.8901	2.04635	61.6217	CNAG_01436_promoter-TSS
CNAG_01412	CKF44_01412T0	exon (CKF44_01412T0, exon 3 of 8)	1675	M1.3_IPxinput_peak_876ng	chr5	375889	375889	+	61.6217	554471	375889	684	62.8901	2.04635	61.6217	CNAG_01412_exon
CNAG_07418	CKF44_07418T0	promoter-TSS (CKF44_01408T0)	131	M1.3_IPxinput_peak_876nr	chr5	383763	383763	+	61.6217	554471	383763	684	62.8901	2.04635	61.6217	CNAG_07418_promoter-TSS
CNAG_01104	CKF44_01104T0	TTS (CKF44_01105T0)	1081	M1.3_IPxinput_peak_916bbm	chr5	1202025	1202025	+	61.6217	974661	1202025	684	62.8901	2.04635	61.6217	CNAG_01104_TTS
CNAG_01047	CKF44_01047T0	TTS (CKF44_01048T1)	119	M1.3_IPxinput_peak_916bmw	chr5	1352596	1352596	+	61.6217	974661	1352596	684	62.8901	2.04635	61.6217	CNAG_01047_TTS
CNAG_07433	CKF44_07433T0	exon (CKF44_07433T0, exon 3 of 8)	2567	M1.3_IPxinput_peak_916eo	chr5	893828	893828	+	61.6217	974661	893828	684	62.8901	2.04635	61.6217	CNAG_07433_exon
CNAG_01214	CKF44_01214T0	TTS (CKF44_01215T0)	554	M1.3_IPxinput_peak_916fd	chr5	902027	902027	+	61.6217	974661	902027	684	62.8901	2.04635	61.6217	CNAG_01214_TTS
CNAG_01208	CKF44_01208T0	exon (CKF44_01208T0, exon 3 of 24)	2010	M1.3_IPxinput_peak_916he	chr5	925650	925650	+	61.6217	974661	925650	684	62.8901	2.04635	61.6217	CNAG_01208_exon
CNAG_01163	CKF44_01163T0	exon (CKF44_01163T0, exon 5 of 8)	2234	M1.3_IPxinput_peak_916pl	chr5	1036175	1036175	+	61.6217	974661	1036175	684	62.8901	2.04635	61.6217	CNAG_01163_exon
CNAG_01157	CKF44_01157T0	TTS (CKF44_01158T0)	2556	M1.3_IPxinput_peak_916ql	chr5	1051978	1051978	+	61.6217	974661	1051978	684	62.8901	2.04635	61.6217	CNAG_01157_TTS
CNAG_01157	CKF44_01157T0	exon (CKF44_01156T0, exon 3 of 8)	-1392	M1.3_IPxinput_peak_916qu	chr5	1055926	1055926	+	61.6217	974661	1055926	684	62.8901	2.04635	61.6217	CNAG_01157_exon
CNAG_01093	CKF44_01093T0	promoter-TSS (CKF44_01093T0)	14	M1.3_IPxinput_peak_916bdl	chr5	1228159	1228159	+	68.7351	974661	1228159	765	70.0678	2.04577	68.7351	CNAG_01093_promoter-TSS
CNAG_01055	CKF44_01055T0	promoter-TSS (CKF44_01055T0)	-165	M1.3_IPxinput_peak_916bkw	chr5	1325350	1325350	+	70.7251	974661	1325350	788	72.0719	2.04524	70.7251	CNAG_01055_promoter-TSS
CNAG_01335	CKF44_01335T0	exon (CKF44_01335T0, exon 2 of 2)	1241	M1.3_IPxinput_peak_876bbi	chr5	571026	571026	+	61.3122	554471	571026	683	62.5774	2.04336	61.3122	CNAG_01335_exon
CNAG_01361	CKF44_01361T0	TTS (CKF44_01360T0)	2992	M1.3_IPxinput_peak_876vw	chr5	500385	500385	+	61.3122	554471	500385	683	62.5774	2.04336	61.3122	CNAG_01361_TTS
CNAG_00922	CKF44_00922T0	promoter-TSS (CKF44_00921T0)	237	M1.3_IPxinput_peak_916cgk	chr5	1624423	1624423	+	61.3122	974661	1624423	683	62.5774	2.04336	61.3122	CNAG_00922_promoter-TSS
CNAG_00903	CKF44_00903T1	promoter-TSS (CKF44_00903T2)	-555	M1.3_IPxinput_peak_916ckg	chr5	1675815	1675815	+	61.3122	974661	1675815	683	62.5774	2.04336	61.3122	CNAG_00903_promoter-TSS
CNAG_01214	CKF44_01214T0	TTS (CKF44_01214T0)	2305	M1.3_IPxinput_peak_916fg	chr5	903778	903778	+	61.3122	974661	903778	683	62.5774	2.04336	61.3122	CNAG_01214_TTS
CNAG_01208	CKF44_01208T0	exon (CKF44_01208T0, exon 16 of 24)	5791	M1.3_IPxinput_peak_916gv	chr5	921869	921869	+	61.3122	974661	921869	683	62.5774	2.04336	61.3122	CNAG_01208_exon
CNAG_01208	CKF44_01208T0	exon (CKF44_01208T0, exon 5 of 24)	2301	M1.3_IPxinput_peak_916hd	chr5	925359	925359	+	61.3122	974661	925359	683	62.5774	2.04336	61.3122	CNAG_01208_exon
CNAG_01196	CKF44_01196T0	exon (CKF44_01196T0, exon 4 of 12)	1096	M1.3_IPxinput_peak_916iv	chr5	949477	949477	+	61.3122	974661	949477	683	62.5774	2.04336	61.3122	CNAG_01196_exon
CNAG_01189	CKF44_01189T0	exon (CKF44_01189T0, exon 7 of 11)	3444	M1.3_IPxinput_peak_916kl	chr5	969812	969812	+	61.3122	974661	969812	683	62.5774	2.04336	61.3122	CNAG_01189_exon
CNAG_01172	CKF44_01172T0	exon (CKF44_01172T0, exon 6 of 9)	1464	M1.3_IPxinput_peak_916np	chr5	1013895	1013895	+	61.3122	974661	1013895	683	62.5774	2.04336	61.3122	CNAG_01172_exon
CNAG_01164	CKF44_01164T0	exon (CKF44_01164T0, exon 6 of 10)	2149	M1.3_IPxinput_peak_916pc	chr5	1031598	1031598	+	61.3122	974661	1031598	683	62.5774	2.04336	61.3122	CNAG_01164_exon
CNAG_01149	CKF44_01149T0	exon (CKF44_01149T0, exon 7 of 10)	2164	M1.3_IPxinput_peak_916sf	chr5	1074915	1074915	+	61.3122	974661	1074915	683	62.5774	2.04336	61.3122	CNAG_01149_exon
CNAG_01137	CKF44_01137T0	exon (CKF44_01137T0, exon 3 of 8)	887	M1.3_IPxinput_peak_916uj	chr5	1105583	1105583	+	61.3122	974661	1105583	683	62.5774	2.04336	61.3122	CNAG_01137_exon
CNAG_01125	CKF44_01125T0	exon (CKF44_01125T0, exon 3 of 4)	2144	M1.3_IPxinput_peak_916xb	chr5	1142207	1142207	+	61.3122	974661	1142207	683	62.5774	2.04336	61.3122	CNAG_01125_exon
CNAG_01122	CKF44_01122T0	promoter-TSS (CKF44_01122T0)	-976	M1.3_IPxinput_peak_916xn	chr5	1147572	1147572	+	61.3122	974661	1147572	683	62.5774	2.04336	61.3122	CNAG_01122_promoter-TSS
CNAG_00598	CKF44_00598T0	promoter-TSS (CKF44_00598T0)	89	M1.3_IPxinput_peak_267	chr1	1538436	1538436	+	61.0032	982	1538436	682	62.265	2.04037	61.0032	CNAG_00598_promoter-TSS
CNAG_06404	CKF44_06404T0	promoter-TSS (CKF44_06405T0)	-263	M1.3_IPxinput_peak_500	chr13	403002	403002	+	61.0032	471	403002	682	62.265	2.04037	61.0032	CNAG_06404_promoter-TSS
CNAG_01258	CKF44_01258T0	TTS (CKF44_07431T0)	211	M1.3_IPxinput_peak_890c	chr5	779702	779702	+	61.0032	3275	779702	682	62.265	2.04037	61.0032	CNAG_01258_TTS
CNAG_01090	CKF44_01090T0	exon (CKF44_01091T0, exon 9 of 11)	-1252	M1.3_IPxinput_peak_916bdx	chr5	1233265	1233265	+	61.0032	974661	1233265	682	62.265	2.04037	61.0032	CNAG_01090_exon
CNAG_01016	CKF44_01016T0	TTS (CKF44_01014T0)	-1322	M1.3_IPxinput_peak_916bsr	chr5	1433049	1433049	+	61.0032	974661	1433049	682	62.265	2.04037	61.0032	CNAG_01016_TTS
CNAG_07457	CKF44_07457T0	TTS (CKF44_07458T1)	1163	M1.3_IPxinput_peak_916ctl	chr5	1797360	1797360	+	61.0032	974661	1797360	682	62.265	2.04037	61.0032	CNAG_07457_TTS
CNAG_01207	CKF44_01207T0	promoter-TSS (CKF44_01207T0)	-996	M1.3_IPxinput_peak_916hp	chr5	931703	931703	+	61.0032	974661	931703	682	62.265	2.04037	61.0032	CNAG_01207_promoter-TSS
CNAG_01123	CKF44_01123T0	promoter-TSS (CKF44_01124T0)	791	M1.3_IPxinput_peak_916xl	chr5	1146852	1146852	+	61.0032	974661	1146852	682	62.265	2.04037	61.0032	CNAG_01123_promoter-TSS
CNAG_02540	CKF44_02540T0	promoter-TSS (CKF44_02539T0)	688	M1.3_IPxinput_peak_920a	chr6	51430	51430	+	61.0032	1164	51430	682	62.265	2.04037	61.0032	CNAG_02540_promoter-TSS
CNAG_06809	CKF44_06809T0	promoter-TSS (CKF44_06809T0)	80	M1.3_IPxinput_peak_876bk	chr5	207367	207367	+	64.3938	554471	207367	721	65.6873	2.03997	64.3938	CNAG_06809_promoter-TSS
CNAG_01797	CKF44_01797T0	promoter-TSS (CKF44_08009T0)	120	M1.3_IPxinput_peak_446ed	chr11	956908	956908	+	60.6949	499634	956908	681	61.9534	2.03738	60.6949	CNAG_01797_promoter-TSS
CNAG_01843	CKF44_01843T0	promoter-TSS (CKF44_01842T0)	653	M1.3_IPxinput_peak_446md	chr11	1060262	1060262	+	60.6949	499634	1060262	681	61.9534	2.03738	60.6949	CNAG_01843_promoter-TSS
CNAG_01330	CKF44_01330T0	exon (CKF44_01330T0, exon 4 of 7)	1371	M1.3_IPxinput_peak_876bch	chr5	584529	584529	+	60.6949	554471	584529	681	61.9534	2.03738	60.6949	CNAG_01330_exon
CNAG_06805	CKF44_06805T0	TTS (CKF44_06805T0)	1444	M1.3_IPxinput_peak_876bx	chr5	215974	215974	+	60.6949	554471	215974	681	61.9534	2.03738	60.6949	CNAG_06805_TTS
CNAG_06811	CKF44_06811T0	promoter-TSS (CKF44_06812T1)	-34	M1.3_IPxinput_peak_876v	chr5	200875	200875	+	60.6949	554471	200875	681	61.9534	2.03738	60.6949	CNAG_06811_promoter-TSS
CNAG_01100	CKF44_01100T0	exon (CKF44_01100T0, exon 1 of 4)	1049	M1.3_IPxinput_peak_916bch	chr5	1214306	1214306	+	60.6949	974661	1214306	681	61.9534	2.03738	60.6949	CNAG_01100_exon
CNAG_00917	CKF44_00917T0	promoter-TSS (CKF44_00917T0)	-202	M1.3_IPxinput_peak_916chf	chr5	1633935	1633935	+	60.6949	974661	1633935	681	61.9534	2.03738	60.6949	CNAG_00917_promoter-TSS
CNAG_01214	CKF44_01214T0	TTS (CKF44_01213T0)	1998	M1.3_IPxinput_peak_916ff	chr5	903471	903471	+	60.6949	974661	903471	681	61.9534	2.03738	60.6949	CNAG_01214_TTS
CNAG_01210	CKF44_01210T0	TTS (CKF44_01211T0)	984	M1.3_IPxinput_peak_916fu	chr5	910019	910019	+	60.6949	974661	910019	681	61.9534	2.03738	60.6949	CNAG_01210_TTS
CNAG_01210	CKF44_01210T0	TTS (CKF44_01211T0)	478	M1.3_IPxinput_peak_916fv	chr5	910525	910525	+	60.6949	974661	910525	681	61.9534	2.03738	60.6949	CNAG_01210_TTS
CNAG_01239	CKF44_01239T0	TTS (CKF44_01239T0)	2706	M1.3_IPxinput_peak_916i	chr5	838663	838663	+	60.6949	974661	838663	681	61.9534	2.03738	60.6949	CNAG_01239_TTS
CNAG_01189	CKF44_01189T0	TTS (CKF44_01188T0)	2628	M1.3_IPxinput_peak_916kj	chr5	968996	968996	+	60.6949	974661	968996	681	61.9534	2.03738	60.6949	CNAG_01189_TTS
CNAG_01173	CKF44_01173T0	exon (CKF44_01173T0, exon 3 of 7)	1657	M1.3_IPxinput_peak_916nf	chr5	1010019	1010019	+	60.6949	974661	1010019	681	61.9534	2.03738	60.6949	CNAG_01173_exon
CNAG_01165	CKF44_01165T0	TTS (CKF44_01164T0)	2233	M1.3_IPxinput_peak_916ox	chr5	1029628	1029628	+	60.6949	974661	1029628	681	61.9534	2.03738	60.6949	CNAG_01165_TTS
CNAG_01159	CKF44_01159T0	TTS (CKF44_07439T0)	1184	M1.3_IPxinput_peak_916qg	chr5	1047930	1047930	+	60.6949	974661	1047930	681	61.9534	2.03738	60.6949	CNAG_01159_TTS
CNAG_01128	CKF44_01128T0	promoter-TSS (CKF44_01128T0)	-335	M1.3_IPxinput_peak_916wb	chr5	1129864	1129864	+	60.6949	974661	1129864	681	61.9534	2.03738	60.6949	CNAG_01128_promoter-TSS
CNAG_03342	CKF44_03342T0	promoter-TSS (CKF44_03341T0)	158	M1.3_IPxinput_peak_1118c	chr8	692864	692864	+	60.3872	1209	692864	680	61.6423	2.0344	60.3872	CNAG_03342_promoter-TSS
CNAG_01918	CKF44_01918T0	exon (CKF44_01918T0, exon 4 of 5)	1148	M1.3_IPxinput_peak_446baw	chr11	1264496	1264496	+	60.3872	499634	1264496	680	61.6423	2.0344	60.3872	CNAG_01918_exon
CNAG_01891	CKF44_01891T0	TTS (CKF44_01890T0)	438	M1.3_IPxinput_peak_446vl	chr11	1189041	1189041	+	60.3872	499634	1189041	680	61.6423	2.0344	60.3872	CNAG_01891_TTS
CNAG_06759	CKF44_06759T0	TTS (CKF44_06760T0)	190	M1.3_IPxinput_peak_586ep	chr2	117532	117532	+	60.3872	220927	117532	680	61.6423	2.0344	60.3872	CNAG_06759_TTS
CNAG_01457	CKF44_01457T0	promoter-TSS (CKF44_01457T0)	-42	M1.3_IPxinput_peak_876fn	chr5	263525	263525	+	60.3872	554471	263525	680	61.6423	2.0344	60.3872	CNAG_01457_promoter-TSS
CNAG_01361	CKF44_01361T0	TTS (CKF44_01360T0)	2725	M1.3_IPxinput_peak_876vv	chr5	500118	500118	+	60.3872	554471	500118	680	61.6423	2.0344	60.3872	CNAG_01361_TTS
CNAG_01111	CKF44_01111T0	TTS (CKF44_01111T0)	1502	M1.3_IPxinput_peak_916bad	chr5	1182992	1182992	+	60.3872	974661	1182992	680	61.6423	2.0344	60.3872	CNAG_01111_TTS
CNAG_01089	CKF44_01089T0	exon (CKF44_01088T0, exon 7 of 9)	-1146	M1.3_IPxinput_peak_916beg	chr5	1238519	1238519	+	60.3872	974661	1238519	680	61.6423	2.0344	60.3872	CNAG_01089_exon
CNAG_01014	CKF44_01014T0	TTS (CKF44_01015T0)	2105	M1.3_IPxinput_peak_916bst	chr5	1433863	1433863	+	60.3872	974661	1433863	680	61.6423	2.0344	60.3872	CNAG_01014_TTS
CNAG_01003	CKF44_01003T0	promoter-TSS (CKF44_01003T0)	-601	M1.3_IPxinput_peak_916bun	chr5	1457323	1457323	+	60.3872	974661	1457323	680	61.6423	2.0344	60.3872	CNAG_01003_promoter-TSS
CNAG_00875	CKF44_00875T0	promoter-TSS (CKF44_00875T0)	-966	M1.3_IPxinput_peak_916cqi	chr5	1755237	1755237	+	60.3872	974661	1755237	680	61.6423	2.0344	60.3872	CNAG_00875_promoter-TSS
CNAG_07432	CKF44_07432T0	exon (CKF44_07432T0, exon 2 of 4)	967	M1.3_IPxinput_peak_916dv	chr5	882789	882789	+	60.3872	974661	882789	680	61.6423	2.0344	60.3872	CNAG_07432_exon
CNAG_07433	CKF44_07433T0	exon (CKF44_07433T0, exon 4 of 8)	3686	M1.3_IPxinput_peak_916eq	chr5	894947	894947	+	60.3872	974661	894947	680	61.6423	2.0344	60.3872	CNAG_07433_exon
CNAG_01173	CKF44_01173T0	promoter-TSS (CKF44_01173T0)	-800	M1.3_IPxinput_peak_916nb	chr5	1007562	1007562	+	60.3872	974661	1007562	680	61.6423	2.0344	60.3872	CNAG_01173_promoter-TSS
CNAG_01163	CKF44_01163T0	exon (CKF44_01163T0, exon 4 of 8)	2013	M1.3_IPxinput_peak_916pk	chr5	1035954	1035954	+	60.3872	974661	1035954	680	61.6423	2.0344	60.3872	CNAG_01163_exon
CNAG_01157	CKF44_01157T0	exon (CKF44_01156T0, exon 4 of 8)	-1060	M1.3_IPxinput_peak_916qt	chr5	1055594	1055594	+	60.3872	974661	1055594	680	61.6423	2.0344	60.3872	CNAG_01157_exon
CNAG_04523	CKF44_04523T0	promoter-TSS (CKF44_04523T0)	-268	M1.3_IPxinput_peak_1254	chr9	1082683	1082683	+	60.0804	605	1082683	679	61.332	2.03141	60.0804	CNAG_04523_promoter-TSS
CNAG_01939	CKF44_01939T0	TTS (CKF44_01938T0)	222	M1.3_IPxinput_peak_446bfb	chr11	1320250	1320250	+	60.0804	499634	1320250	679	61.332	2.03141	60.0804	CNAG_01939_TTS
CNAG_01809	CKF44_01809T0	promoter-TSS (CKF44_01808T0)	607	M1.3_IPxinput_peak_446ga	chr11	981095	981095	+	60.0804	499634	981095	679	61.332	2.03141	60.0804	CNAG_01809_promoter-TSS
CNAG_01812	CKF44_01812T0	promoter-TSS (CKF44_01813T0)	133	M1.3_IPxinput_peak_446gi	chr11	985746	985746	+	60.0804	499634	985746	679	61.332	2.03141	60.0804	CNAG_01812_promoter-TSS
CNAG_01341	CKF44_01341T1	TTS (CKF44_01341T1)	1423	M1.3_IPxinput_peak_876baa	chr5	551955	551955	+	60.0804	554471	551955	679	61.332	2.03141	60.0804	CNAG_01341_TTS
CNAG_06810	CKF44_06810T0	TTS (CKF44_06810T0)	1940	M1.3_IPxinput_peak_876be	chr5	204542	204542	+	60.0804	554471	204542	679	61.332	2.03141	60.0804	CNAG_06810_TTS
CNAG_01361	CKF44_01361T0	exon (CKF44_01361T0, exon 11 of 11)	2339	M1.3_IPxinput_peak_876vu	chr5	499732	499732	+	60.0804	554471	499732	679	61.332	2.03141	60.0804	CNAG_01361_exon
CNAG_01355	CKF44_01355T0	TTS (CKF44_01354T0)	255	M1.3_IPxinput_peak_876xf	chr5	516564	516564	+	60.0804	554471	516564	679	61.332	2.03141	60.0804	CNAG_01355_TTS
CNAG_01101	CKF44_01101T0	promoter-TSS (CKF44_01101T0)	-979	M1.3_IPxinput_peak_916bcc	chr5	1211090	1211090	+	60.0804	974661	1211090	679	61.332	2.03141	60.0804	CNAG_01101_promoter-TSS
CNAG_01073	CKF44_01073T1	TTS (CKF44_01071T0)	-1646	M1.3_IPxinput_peak_916bhk	chr5	1278824	1278824	+	60.0804	974661	1278824	679	61.332	2.03141	60.0804	CNAG_01073_TTS
CNAG_01062	CKF44_01062T0	promoter-TSS (CKF44_01062T0)	-910	M1.3_IPxinput_peak_916bjf	chr5	1303219	1303219	+	60.0804	974661	1303219	679	61.332	2.03141	60.0804	CNAG_01062_promoter-TSS
CNAG_01051	CKF44_01051T0	promoter-TSS (CKF44_01050T0)	625	M1.3_IPxinput_peak_916bmb	chr5	1342322	1342322	+	60.0804	974661	1342322	679	61.332	2.03141	60.0804	CNAG_01051_promoter-TSS
CNAG_01234	CKF44_01234T0	promoter-TSS (CKF44_01234T0)	-655	M1.3_IPxinput_peak_916bp	chr5	853767	853767	+	60.0804	974661	853767	679	61.332	2.03141	60.0804	CNAG_01234_promoter-TSS
CNAG_01007	CKF44_01007T0	TTS (CKF44_01006T0)	178	M1.3_IPxinput_peak_916btw	chr5	1449378	1449378	+	60.0804	974661	1449378	679	61.332	2.03141	60.0804	CNAG_01007_TTS
CNAG_01006	CKF44_01006T0	TTS (CKF44_01005T0)	618	M1.3_IPxinput_peak_916bua	chr5	1451469	1451469	+	60.0804	974661	1451469	679	61.332	2.03141	60.0804	CNAG_01006_TTS
CNAG_01234	CKF44_01234T0	exon (CKF44_01234T0, exon 4 of 10)	1907	M1.3_IPxinput_peak_916bv	chr5	856329	856329	+	60.0804	974661	856329	679	61.332	2.03141	60.0804	CNAG_01234_exon
CNAG_01233	CKF44_01233T0	exon (CKF44_01233T0, exon 3 of 6)	2065	M1.3_IPxinput_peak_916ch	chr5	861902	861902	+	60.0804	974661	861902	679	61.332	2.03141	60.0804	CNAG_01233_exon
CNAG_00919	CKF44_00919T0	promoter-TSS (CKF44_00919T0)	-453	M1.3_IPxinput_peak_916chc	chr5	1632355	1632355	+	60.0804	974661	1632355	679	61.332	2.03141	60.0804	CNAG_00919_promoter-TSS
CNAG_00905	CKF44_00905T0	promoter-TSS (CKF44_00905T0)	-520	M1.3_IPxinput_peak_916cjw	chr5	1669912	1669912	+	60.0804	974661	1669912	679	61.332	2.03141	60.0804	CNAG_00905_promoter-TSS
CNAG_00873	CKF44_00873T0	exon (CKF44_00873T0, exon 2 of 6)	816	M1.3_IPxinput_peak_916cqq	chr5	1758714	1758714	+	60.0804	974661	1758714	679	61.332	2.03141	60.0804	CNAG_00873_exon
CNAG_01217	CKF44_01217T0	exon (CKF44_01217T0, exon 3 of 5)	971	M1.3_IPxinput_peak_916ev	chr5	898102	898102	+	60.0804	974661	898102	679	61.332	2.03141	60.0804	CNAG_01217_exon
CNAG_01197	CKF44_01197T0	TTS (CKF44_01198T0)	861	M1.3_IPxinput_peak_916ip	chr5	946567	946567	+	60.0804	974661	946567	679	61.332	2.03141	60.0804	CNAG_01197_TTS
CNAG_01194	CKF44_01194T0	TTS (CKF44_01194T0)	1675	M1.3_IPxinput_peak_916jo	chr5	958342	958342	+	60.0804	974661	958342	679	61.332	2.03141	60.0804	CNAG_01194_TTS
CNAG_01189	CKF44_01189T0	TTS (CKF44_01188T0)	2109	M1.3_IPxinput_peak_916ki	chr5	968477	968477	+	60.0804	974661	968477	679	61.332	2.03141	60.0804	CNAG_01189_TTS
CNAG_01167	CKF44_01167T0	exon (CKF44_01167T0, exon 8 of 18)	1103	M1.3_IPxinput_peak_916oh	chr5	1022554	1022554	+	60.0804	974661	1022554	679	61.332	2.03141	60.0804	CNAG_01167_exon
CNAG_01167	CKF44_01167T0	exon (CKF44_01167T0, exon 10 of 18)	1793	M1.3_IPxinput_peak_916oj	chr5	1023244	1023244	+	60.0804	974661	1023244	679	61.332	2.03141	60.0804	CNAG_01167_exon
CNAG_01157	CKF44_01157T0	TTS (CKF44_01158T0)	2098	M1.3_IPxinput_peak_916qm	chr5	1052436	1052436	+	60.0804	974661	1052436	679	61.332	2.03141	60.0804	CNAG_01157_TTS
CNAG_01157	CKF44_01157T0	TTS (CKF44_01156T0)	786	M1.3_IPxinput_peak_916qp	chr5	1053748	1053748	+	60.0804	974661	1053748	679	61.332	2.03141	60.0804	CNAG_01157_TTS
CNAG_01238	CKF44_01238T0	TTS (CKF44_01237T0)	1467	M1.3_IPxinput_peak_916w	chr5	845738	845738	+	60.0804	974661	845738	679	61.332	2.03141	60.0804	CNAG_01238_TTS
CNAG_06668	CKF44_06668T0	promoter-TSS (CKF44_06669T0)	80	M1.3_IPxinput_peak_983	chr7	429348	429348	+	70.3861	529	429348	799	71.7306	2.03014	70.3861	CNAG_06668_promoter-TSS
CNAG_06285	CKF44_06285T0	promoter-TSS (CKF44_06286T0)	220	M1.3_IPxinput_peak_474	chr13	96107	96107	+	59.7743	396	96107	678	61.0223	2.02842	59.7743	CNAG_06285_promoter-TSS
CNAG_05641	CKF44_05641T0	promoter-TSS (CKF44_05641T0)	-557	M1.3_IPxinput_peak_580a	chr14	854830	854830	+	59.7743	854	854830	678	61.0223	2.02842	59.7743	CNAG_05641_promoter-TSS
CNAG_01334	CKF44_01334T1	promoter-TSS (CKF44_01333T0)	416	M1.3_IPxinput_peak_876bbu	chr5	577064	577064	+	59.7743	554471	577064	678	61.0223	2.02842	59.7743	CNAG_01334_promoter-TSS
CNAG_06805	CKF44_06805T0	exon (CKF44_06804T1, exon 7 of 10)	2462	M1.3_IPxinput_peak_876bz	chr5	216992	216992	+	59.7743	554471	216992	678	61.0223	2.02842	59.7743	CNAG_06805_exon
CNAG_07415	CKF44_07415T0	exon (CKF44_07415T0, exon 1 of 7)	159	M1.3_IPxinput_peak_876jm	chr5	320840	320840	+	59.7743	554471	320840	678	61.0223	2.02842	59.7743	CNAG_07415_exon
CNAG_01357	CKF44_01357T0	promoter-TSS (CKF44_01358T0)	384	M1.3_IPxinput_peak_876wq	chr5	509326	509326	+	59.7743	554471	509326	678	61.0223	2.02842	59.7743	CNAG_01357_promoter-TSS
CNAG_01074	CKF44_01074T1	promoter-TSS (CKF44_01074T0)	-846	M1.3_IPxinput_peak_916bgp	chr5	1269320	1269320	+	59.7743	974661	1269320	678	61.0223	2.02842	59.7743	CNAG_01074_promoter-TSS
CNAG_01062	CKF44_01062T0	exon (CKF44_01063T0, exon 10 of 14)	-1224	M1.3_IPxinput_peak_916bje	chr5	1302905	1302905	+	59.7743	974661	1302905	678	61.0223	2.02842	59.7743	CNAG_01062_exon
CNAG_01235	CKF44_01235T0	exon (CKF44_01235T0, exon 3 of 7)	1471	M1.3_IPxinput_peak_916bk	chr5	851572	851572	+	59.7743	974661	851572	678	61.0223	2.02842	59.7743	CNAG_01235_exon
CNAG_01056	CKF44_01056T0	TTS (CKF44_01056T0)	1522	M1.3_IPxinput_peak_916bkp	chr5	1322093	1322093	+	59.7743	974661	1322093	678	61.0223	2.02842	59.7743	CNAG_01056_TTS
CNAG_01053	CKF44_01053T0	exon (CKF44_01053T0, exon 2 of 8)	3137	M1.3_IPxinput_peak_916blk	chr5	1333377	1333377	+	59.7743	974661	1333377	678	61.0223	2.02842	59.7743	CNAG_01053_exon
CNAG_01234	CKF44_01234T0	promoter-TSS (CKF44_01234T0)	-871	M1.3_IPxinput_peak_916bo	chr5	853551	853551	+	59.7743	974661	853551	678	61.0223	2.02842	59.7743	CNAG_01234_promoter-TSS
CNAG_01034	CKF44_01034T0	promoter-TSS (CKF44_01035T0)	214	M1.3_IPxinput_peak_916bpe	chr5	1384568	1384568	+	59.7743	974661	1384568	678	61.0223	2.02842	59.7743	CNAG_01034_promoter-TSS
CNAG_01000	CKF44_01000T0	TTS (CKF44_01001T0)	448	M1.3_IPxinput_peak_916bvk	chr5	1467411	1467411	+	59.7743	974661	1467411	678	61.0223	2.02842	59.7743	CNAG_01000_TTS
CNAG_00994	CKF44_00994T0	TTS (CKF44_00995T0)	145	M1.3_IPxinput_peak_916bwt	chr5	1486148	1486148	+	59.7743	974661	1486148	678	61.0223	2.02842	59.7743	CNAG_00994_TTS
CNAG_00898	CKF44_00898T0	exon (CKF44_00897T0, exon 8 of 8)	-1975	M1.3_IPxinput_peak_916clp	chr5	1692125	1692125	+	59.7743	974661	1692125	678	61.0223	2.02842	59.7743	CNAG_00898_exon
CNAG_00873	CKF44_00873T0	exon (CKF44_00873T0, exon 5 of 6)	2350	M1.3_IPxinput_peak_916cqt	chr5	1760248	1760248	+	59.7743	974661	1760248	678	61.0223	2.02842	59.7743	CNAG_00873_exon
CNAG_01228	CKF44_01228T0	TTS (CKF44_01229T0)	754	M1.3_IPxinput_peak_916do	chr5	878639	878639	+	59.7743	974661	878639	678	61.0223	2.02842	59.7743	CNAG_01228_TTS
CNAG_01209	CKF44_01209T0	exon (CKF44_01209T0, exon 3 of 14)	3294	M1.3_IPxinput_peak_916ge	chr5	914930	914930	+	59.7743	974661	914930	678	61.0223	2.02842	59.7743	CNAG_01209_exon
CNAG_01208	CKF44_01208T0	exon (CKF44_01208T0, exon 14 of 24)	5241	M1.3_IPxinput_peak_916gw	chr5	922419	922419	+	59.7743	974661	922419	678	61.0223	2.02842	59.7743	CNAG_01208_exon
CNAG_01144	CKF44_01144T0	exon (CKF44_01144T0, exon 5 of 9)	1024	M1.3_IPxinput_peak_916tc	chr5	1087522	1087522	+	59.7743	974661	1087522	678	61.0223	2.02842	59.7743	CNAG_01144_exon
CNAG_01126	CKF44_01126T0	exon (CKF44_01126T0, exon 2 of 14)	1597	M1.3_IPxinput_peak_916wr	chr5	1137731	1137731	+	59.7743	974661	1137731	678	61.0223	2.02842	59.7743	CNAG_01126_exon
CNAG_01120	CKF44_01120T0	exon (CKF44_01119T0, exon 6 of 7)	-1138	M1.3_IPxinput_peak_916yc	chr5	1155130	1155130	+	59.7743	974661	1155130	678	61.0223	2.02842	59.7743	CNAG_01120_exon
CNAG_01337	CKF44_01337T1	exon (CKF44_01337T1, exon 8 of 9)	2437	M1.3_IPxinput_peak_876baw	chr5	565295	565295	+	59.4688	554471	565295	677	60.7132	2.02543	59.4688	CNAG_01337_exon
CNAG_01416	CKF44_01416T0	promoter-TSS (CKF44_01415T0)	420	M1.3_IPxinput_peak_876ml	chr5	365166	365166	+	59.4688	554471	365166	677	60.7132	2.02543	59.4688	CNAG_01416_promoter-TSS
CNAG_01343	CKF44_01343T0	TTS (CKF44_01344T0)	1466	M1.3_IPxinput_peak_876zo	chr5	546339	546339	+	59.4688	554471	546339	677	60.7132	2.02543	59.4688	CNAG_01343_TTS
CNAG_01065	CKF44_01065T1	promoter-TSS (CKF44_01065T1)	-515	M1.3_IPxinput_peak_916bin	chr5	1294337	1294337	+	59.4688	974661	1294337	677	60.7132	2.02543	59.4688	CNAG_01065_promoter-TSS
CNAG_01058	CKF44_01058T0	intron (CKF44_01057T0, intron 9 of 14)	-1308	M1.3_IPxinput_peak_916bkj	chr5	1319127	1319127	+	59.4688	974661	1319127	677	60.7132	2.02543	59.4688	CNAG_01058_intron
CNAG_01055	CKF44_01055T1	exon (CKF44_01055T0, exon 5 of 17)	875	M1.3_IPxinput_peak_916bkz	chr5	1326390	1326390	+	59.4688	974661	1326390	677	60.7132	2.02543	59.4688	CNAG_01055_exon
CNAG_01046	CKF44_01046T0	exon (CKF44_01045T0, exon 10 of 12)	-1290	M1.3_IPxinput_peak_916bnc	chr5	1356003	1356003	+	59.4688	974661	1356003	677	60.7132	2.02543	59.4688	CNAG_01046_exon
CNAG_01025	CKF44_01025T0	TTS (CKF44_01026T0)	1374	M1.3_IPxinput_peak_916bqs	chr5	1405195	1405195	+	59.4688	974661	1405195	677	60.7132	2.02543	59.4688	CNAG_01025_TTS
CNAG_00966	CKF44_00966T0	exon (CKF44_07445T0, exon 9 of 13)	-1473	M1.3_IPxinput_peak_916cba	chr5	1547908	1547908	+	59.4688	974661	1547908	677	60.7132	2.02543	59.4688	CNAG_00966_exon
CNAG_01202	CKF44_01202T0	TTS (CKF44_01203T0)	503	M1.3_IPxinput_peak_916ic	chr5	939358	939358	+	59.4688	974661	939358	677	60.7132	2.02543	59.4688	CNAG_01202_TTS
CNAG_01193	CKF44_01193T1	TTS (CKF44_01192T0)	192	M1.3_IPxinput_peak_916jv	chr5	961687	961687	+	59.4688	974661	961687	677	60.7132	2.02543	59.4688	CNAG_01193_TTS
CNAG_01185	CKF44_01185T0	exon (CKF44_01186T0, exon 5 of 8)	-1519	M1.3_IPxinput_peak_916ky	chr5	976942	976942	+	59.4688	974661	976942	677	60.7132	2.02543	59.4688	CNAG_01185_exon
CNAG_01167	CKF44_01167T0	promoter-TSS (CKF44_01168T0)	701	M1.3_IPxinput_peak_916og	chr5	1022152	1022152	+	59.4688	974661	1022152	677	60.7132	2.02543	59.4688	CNAG_01167_promoter-TSS
CNAG_01165	CKF44_01165T0	TTS (CKF44_01164T0)	1649	M1.3_IPxinput_peak_916ow	chr5	1029044	1029044	+	59.4688	974661	1029044	677	60.7132	2.02543	59.4688	CNAG_01165_TTS
CNAG_01157	CKF44_01157T0	exon (CKF44_01157T0, exon 4 of 6)	1674	M1.3_IPxinput_peak_916qn	chr5	1052860	1052860	+	59.4688	974661	1052860	677	60.7132	2.02543	59.4688	CNAG_01157_exon
CNAG_01149	CKF44_01149T0	exon (CKF44_01149T0, exon 8 of 10)	3096	M1.3_IPxinput_peak_916sd	chr5	1073983	1073983	+	59.4688	974661	1073983	677	60.7132	2.02543	59.4688	CNAG_01149_exon
CNAG_01137	CKF44_01137T0	exon (CKF44_01138T0, exon 9 of 9)	-1158	M1.3_IPxinput_peak_916uf	chr5	1103538	1103538	+	59.4688	974661	1103538	677	60.7132	2.02543	59.4688	CNAG_01137_exon
CNAG_01126	CKF44_01126T0	exon (CKF44_01126T0, exon 1 of 14)	1075	M1.3_IPxinput_peak_916wt	chr5	1138253	1138253	+	59.4688	974661	1138253	677	60.7132	2.02543	59.4688	CNAG_01126_exon
CNAG_01803	CKF44_01803T0	promoter-TSS (CKF44_01803T0)	-222	M1.3_IPxinput_peak_446et	chr11	965024	965024	+	59.1641	499634	965024	676	60.4049	2.02245	59.1641	CNAG_01803_promoter-TSS
CNAG_01905	CKF44_01905T0	promoter-TSS (CKF44_01906T0)	144	M1.3_IPxinput_peak_446yi	chr11	1230099	1230099	+	59.1641	499634	1230099	676	60.4049	2.02245	59.1641	CNAG_01905_promoter-TSS
CNAG_01335	CKF44_01335T0	exon (CKF44_01334T0, exon 5 of 7)	-1868	M1.3_IPxinput_peak_876bbo	chr5	574135	574135	+	59.1641	554471	574135	676	60.4049	2.02245	59.1641	CNAG_01335_exon
CNAG_01341	CKF44_01341T0	promoter-TSS (CKF44_01341T1)	-130	M1.3_IPxinput_peak_876zx	chr5	550402	550402	+	59.1641	554471	550402	676	60.4049	2.02245	59.1641	CNAG_01341_promoter-TSS
CNAG_01095	CKF44_01095T0	promoter-TSS (CKF44_01095T0)	-663	M1.3_IPxinput_peak_916bdc	chr5	1223692	1223692	+	59.1641	974661	1223692	676	60.4049	2.02245	59.1641	CNAG_01095_promoter-TSS
CNAG_01082	CKF44_01082T0	exon (CKF44_01082T0, exon 3 of 4)	2456	M1.3_IPxinput_peak_916bfh	chr5	1252155	1252155	+	59.1641	974661	1252155	676	60.4049	2.02245	59.1641	CNAG_01082_exon
CNAG_01071	CKF44_01071T0	exon (CKF44_01071T0, exon 4 of 9)	1247	M1.3_IPxinput_peak_916bhn	chr5	1280375	1280375	+	59.1641	974661	1280375	676	60.4049	2.02245	59.1641	CNAG_01071_exon
CNAG_01032	CKF44_01032T0	exon (CKF44_01032T0, exon 3 of 11)	2524	M1.3_IPxinput_peak_916bpq	chr5	1390283	1390283	+	59.1641	974661	1390283	676	60.4049	2.02245	59.1641	CNAG_01032_exon
CNAG_07982	CKF44_07982T0	exon (CKF44_07982T0, exon 3 of 5)	2092	M1.3_IPxinput_peak_916ciu	chr5	1656152	1656152	+	59.1641	974661	1656152	676	60.4049	2.02245	59.1641	CNAG_07982_exon
CNAG_07433	CKF44_07433T0	exon (CKF44_07433T0, exon 1 of 8)	1265	M1.3_IPxinput_peak_916em	chr5	892526	892526	+	59.1641	974661	892526	676	60.4049	2.02245	59.1641	CNAG_07433_exon
CNAG_01213	CKF44_01213T0	exon (CKF44_01213T0, exon 5 of 12)	1260	M1.3_IPxinput_peak_916fl	chr5	905623	905623	+	59.1641	974661	905623	676	60.4049	2.02245	59.1641	CNAG_01213_exon
CNAG_01209	CKF44_01209T0	exon (CKF44_01209T0, exon 8 of 14)	6854	M1.3_IPxinput_peak_916gm	chr5	918490	918490	+	59.1641	974661	918490	676	60.4049	2.02245	59.1641	CNAG_01209_exon
CNAG_01172	CKF44_01172T0	TTS (CKF44_01173T0)	1809	M1.3_IPxinput_peak_916no	chr5	1013550	1013550	+	59.1641	974661	1013550	676	60.4049	2.02245	59.1641	CNAG_01172_TTS
CNAG_01166	CKF44_01166T0	TTS (CKF44_01166T0)	1915	M1.3_IPxinput_peak_916oo	chr5	1025411	1025411	+	59.1641	974661	1025411	676	60.4049	2.02245	59.1641	CNAG_01166_TTS
CNAG_07439	CKF44_07439T0	exon (CKF44_07439T0, exon 5 of 12)	1037	M1.3_IPxinput_peak_916qa	chr5	1044587	1044587	+	59.1641	974661	1044587	676	60.4049	2.02245	59.1641	CNAG_07439_exon
CNAG_01130	CKF44_01130T0	intron (CKF44_01129T0, intron 10 of 13)	-1002	M1.3_IPxinput_peak_916vt	chr5	1125634	1125634	+	59.1641	974661	1125634	676	60.4049	2.02245	59.1641	CNAG_01130_intron
CNAG_01124	CKF44_01124T0	TTS (CKF44_01124T0)	1439	M1.3_IPxinput_peak_916xg	chr5	1144519	1144519	+	59.1641	974661	1144519	676	60.4049	2.02245	59.1641	CNAG_01124_TTS
CNAG_00005	CKF44_00005T0	TTS (CKF44_00006T0)	-1015	M1.3_IPxinput_peak_2	chr1	23886	23886	+	58.8599	495	23886	675	60.0971	2.01946	58.8599	CNAG_00005_TTS
CNAG_01338	CKF44_01338T0	exon (CKF44_01338T0, exon 3 of 11)	865	M1.3_IPxinput_peak_876bap	chr5	562277	562277	+	58.8599	554471	562277	675	60.0971	2.01946	58.8599	CNAG_01338_exon
CNAG_01420	CKF44_01420T0	TTS (CKF44_01419T0)	824	M1.3_IPxinput_peak_876lv	chr5	356010	356010	+	58.8599	554471	356010	675	60.0971	2.01946	58.8599	CNAG_01420_TTS
CNAG_01346	CKF44_01346T0	TTS (CKF44_01345T0)	450	M1.3_IPxinput_peak_876za	chr5	540102	540102	+	58.8599	554471	540102	675	60.0971	2.01946	58.8599	CNAG_01346_TTS
CNAG_01083	CKF44_01083T0	exon (CKF44_01083T0, exon 4 of 9)	838	M1.3_IPxinput_peak_916bfa	chr5	1248659	1248659	+	58.8599	974661	1248659	675	60.0971	2.01946	58.8599	CNAG_01083_exon
CNAG_01063	CKF44_01063T0	exon (CKF44_01063T0, exon 6 of 14)	1273	M1.3_IPxinput_peak_916biz	chr5	1299797	1299797	+	58.8599	974661	1299797	675	60.0971	2.01946	58.8599	CNAG_01063_exon
CNAG_01062	CKF44_01062T0	promoter-TSS (CKF44_01062T0)	-521	M1.3_IPxinput_peak_916bjg	chr5	1303608	1303608	+	58.8599	974661	1303608	675	60.0971	2.01946	58.8599	CNAG_01062_promoter-TSS
CNAG_01062	CKF44_01062T0	exon (CKF44_01062T0, exon 3 of 6)	1751	M1.3_IPxinput_peak_916bjm	chr5	1305880	1305880	+	58.8599	974661	1305880	675	60.0971	2.01946	58.8599	CNAG_01062_exon
CNAG_01052	CKF44_01052T0	TTS (CKF44_01052T0)	2666	M1.3_IPxinput_peak_916bln	chr5	1334756	1334756	+	58.8599	974661	1334756	675	60.0971	2.01946	58.8599	CNAG_01052_TTS
CNAG_00998	CKF44_00998T1	exon (CKF44_00998T0, exon 2 of 6)	1027	M1.3_IPxinput_peak_916bwe	chr5	1477891	1477891	+	58.8599	974661	1477891	675	60.0971	2.01946	58.8599	CNAG_00998_exon
CNAG_00966	CKF44_00966T0	TTS (CKF44_07445T0)	127	M1.3_IPxinput_peak_916cax	chr5	1546308	1546308	+	58.8599	974661	1546308	675	60.0971	2.01946	58.8599	CNAG_00966_TTS
CNAG_00940	CKF44_00940T0	promoter-TSS (CKF44_00941T0)	-201	M1.3_IPxinput_peak_916cdd	chr5	1581224	1581224	+	58.8599	974661	1581224	675	60.0971	2.01946	58.8599	CNAG_00940_promoter-TSS
CNAG_00928	CKF44_00928T0	exon (CKF44_00929T0, exon 6 of 6)	3081	M1.3_IPxinput_peak_916cfd	chr5	1607568	1607568	+	58.8599	974661	1607568	675	60.0971	2.01946	58.8599	CNAG_00928_exon
CNAG_00909	CKF44_00909T0	promoter-TSS (CKF44_07982T0)	196	M1.3_IPxinput_peak_916ciz	chr5	1658902	1658902	+	58.8599	974661	1658902	675	60.0971	2.01946	58.8599	CNAG_00909_promoter-TSS
CNAG_01228	CKF44_01228T0	exon (CKF44_07432T0, exon 4 of 4)	-1169	M1.3_IPxinput_peak_916dr	chr5	880562	880562	+	58.8599	974661	880562	675	60.0971	2.01946	58.8599	CNAG_01228_exon
CNAG_01239	CKF44_01239T0	TTS (CKF44_01239T0)	3540	M1.3_IPxinput_peak_916g	chr5	837829	837829	+	58.8599	974661	837829	675	60.0971	2.01946	58.8599	CNAG_01239_TTS
CNAG_01203	CKF44_01203T0	TTS (CKF44_01204T0)	706	M1.3_IPxinput_peak_916hx	chr5	936882	936882	+	58.8599	974661	936882	675	60.0971	2.01946	58.8599	CNAG_01203_TTS
CNAG_01193	CKF44_01193T1	exon (CKF44_01193T0, exon 9 of 11)	2153	M1.3_IPxinput_peak_916jq	chr5	959726	959726	+	58.8599	974661	959726	675	60.0971	2.01946	58.8599	CNAG_01193_exon
CNAG_01193	CKF44_01193T1	TTS (CKF44_01192T0)	613	M1.3_IPxinput_peak_916ju	chr5	961266	961266	+	58.8599	974661	961266	675	60.0971	2.01946	58.8599	CNAG_01193_TTS
CNAG_01188	CKF44_01188T0	TTS (CKF44_01189T0)	1041	M1.3_IPxinput_peak_916kq	chr5	972523	972523	+	58.8599	974661	972523	675	60.0971	2.01946	58.8599	CNAG_01188_TTS
CNAG_01133	CKF44_01133T0	promoter-TSS (CKF44_01133T0)	-715	M1.3_IPxinput_peak_916va	chr5	1115343	1115343	+	58.8599	974661	1115343	675	60.0971	2.01946	58.8599	CNAG_01133_promoter-TSS
CNAG_01339	CKF44_01339T0	exon (CKF44_01339T0, exon 7 of 16)	1905	M1.3_IPxinput_peak_876bal	chr5	559320	559320	+	58.5566	554471	559320	674	59.79	2.01647	58.5566	CNAG_01339_exon
CNAG_01384	CKF44_01384T0	promoter-TSS (CKF44_01384T0)	-347	M1.3_IPxinput_peak_876rm	chr5	435974	435974	+	58.5566	554471	435974	674	59.79	2.01647	58.5566	CNAG_01384_promoter-TSS
CNAG_01364	CKF44_01364T0	exon (CKF44_01365T0, exon 4 of 4)	-1172	M1.3_IPxinput_peak_876va	chr5	489596	489596	+	58.5566	554471	489596	674	59.79	2.01647	58.5566	CNAG_01364_exon
CNAG_01345	CKF44_01345T0	intron (CKF44_01345T0, intron 3 of 6)	786	M1.3_IPxinput_peak_876zf	chr5	542057	542057	+	58.5566	554471	542057	674	59.79	2.01647	58.5566	CNAG_01345_intron
CNAG_01100	CKF44_01100T0	promoter-TSS (CKF44_01099T0)	744	M1.3_IPxinput_peak_916bci	chr5	1214611	1214611	+	58.5566	974661	1214611	674	59.79	2.01647	58.5566	CNAG_01100_promoter-TSS
CNAG_01099	CKF44_01099T0	promoter-TSS (CKF44_01100T0)	915	M1.3_IPxinput_peak_916bcm	chr5	1216307	1216307	+	58.5566	974661	1216307	674	59.79	2.01647	58.5566	CNAG_01099_promoter-TSS
CNAG_01071	CKF44_01071T0	exon (CKF44_01071T0, exon 5 of 9)	1596	M1.3_IPxinput_peak_916bhm	chr5	1280026	1280026	+	58.5566	974661	1280026	674	59.79	2.01647	58.5566	CNAG_01071_exon
CNAG_01062	CKF44_01062T0	exon (CKF44_01062T0, exon 3 of 6)	1304	M1.3_IPxinput_peak_916bjk	chr5	1305433	1305433	+	58.5566	974661	1305433	674	59.79	2.01647	58.5566	CNAG_01062_exon
CNAG_01051	CKF44_01051T0	exon (CKF44_01051T0, exon 7 of 15)	2284	M1.3_IPxinput_peak_916bly	chr5	1340663	1340663	+	58.5566	974661	1340663	674	59.79	2.01647	58.5566	CNAG_01051_exon
CNAG_01043	CKF44_01043T0	intron (CKF44_01043T0, intron 1 of 5)	466	M1.3_IPxinput_peak_916bnm	chr5	1361208	1361208	+	58.5566	974661	1361208	674	59.79	2.01647	58.5566	CNAG_01043_intron
CNAG_01039	CKF44_01039T0	exon (CKF44_01039T0, exon 6 of 11)	1414	M1.3_IPxinput_peak_916bol	chr5	1374357	1374357	+	58.5566	974661	1374357	674	59.79	2.01647	58.5566	CNAG_01039_exon
CNAG_00960	CKF44_00960T0	promoter-TSS (CKF44_00961T0)	749	M1.3_IPxinput_peak_916cbq	chr5	1556011	1556011	+	58.5566	974661	1556011	674	59.79	2.01647	58.5566	CNAG_00960_promoter-TSS
CNAG_00931	CKF44_00931T0	promoter-TSS (CKF44_00931T0)	-880	M1.3_IPxinput_peak_916cer	chr5	1602462	1602462	+	58.5566	974661	1602462	674	59.79	2.01647	58.5566	CNAG_00931_promoter-TSS
CNAG_01230	CKF44_01230T0	intron (CKF44_01230T0, intron 3 of 4)	1128	M1.3_IPxinput_peak_916dg	chr5	874564	874564	+	58.5566	974661	874564	674	59.79	2.01647	58.5566	CNAG_01230_intron
CNAG_07432	CKF44_07432T0	promoter-TSS (CKF44_01224T0)	252	M1.3_IPxinput_peak_916dx	chr5	883504	883504	+	58.5566	974661	883504	674	59.79	2.01647	58.5566	CNAG_07432_promoter-TSS
CNAG_01240	CKF44_01240T0	Intergenic	3240	M1.3_IPxinput_peak_916f	chr5	837467	837467	+	58.5566	974661	837467	674	59.79	2.01647	58.5566	CNAG_01240_Intergenic
CNAG_01195	CKF44_01195T0	exon (CKF44_01195T0, exon 4 of 12)	2165	M1.3_IPxinput_peak_916jc	chr5	952765	952765	+	58.5566	974661	952765	674	59.79	2.01647	58.5566	CNAG_01195_exon
CNAG_01194	CKF44_01194T0	exon (CKF44_01195T0, exon 7 of 12)	-2038	M1.3_IPxinput_peak_916jh	chr5	954629	954629	+	58.5566	974661	954629	674	59.79	2.01647	58.5566	CNAG_01194_exon
CNAG_01193	CKF44_01193T1	TTS (CKF44_01192T0)	751	M1.3_IPxinput_peak_916jt	chr5	961128	961128	+	58.5566	974661	961128	674	59.79	2.01647	58.5566	CNAG_01193_TTS
CNAG_01183	CKF44_01183T0	exon (CKF44_01183T0, exon 9 of 10)	1127	M1.3_IPxinput_peak_916lk	chr5	983904	983904	+	58.5566	974661	983904	674	59.79	2.01647	58.5566	CNAG_01183_exon
CNAG_01173	CKF44_01173T0	exon (CKF44_01173T0, exon 4 of 7)	2776	M1.3_IPxinput_peak_916ni	chr5	1011138	1011138	+	58.5566	974661	1011138	674	59.79	2.01647	58.5566	CNAG_01173_exon
CNAG_01169	CKF44_01169T0	TTS (CKF44_01168T0)	795	M1.3_IPxinput_peak_916nx	chr5	1018360	1018360	+	58.5566	974661	1018360	674	59.79	2.01647	58.5566	CNAG_01169_TTS
CNAG_01127	CKF44_01127T0	exon (CKF44_01126T0, exon 4 of 14)	-3576	M1.3_IPxinput_peak_916wn	chr5	1135730	1135730	+	58.5566	974661	1135730	674	59.79	2.01647	58.5566	CNAG_01127_exon
CNAG_01122	CKF44_01122T0	exon (CKF44_01123T0, exon 10 of 11)	-1148	M1.3_IPxinput_peak_916xm	chr5	1147400	1147400	+	58.5566	974661	1147400	674	59.79	2.01647	58.5566	CNAG_01122_exon
CNAG_06757	CKF44_06757T0	promoter-TSS (CKF44_06757T1)	-177	M1.3_IPxinput_peak_586fc	chr2	123343	123343	+	61.0198	220927	123343	703	62.2816	2.01645	61.0198	CNAG_06757_promoter-TSS
CNAG_00404	CKF44_00404T0	promoter-TSS (CKF44_00405T0)	162	M1.3_IPxinput_peak_104d	chr1	1063778	1063778	+	58.254	2133	1063778	673	59.4835	2.01348	58.254	CNAG_00404_promoter-TSS
CNAG_01908	CKF44_01908T0	promoter-TSS (CKF44_01908T0)	-784	M1.3_IPxinput_peak_446yt	chr11	1236368	1236368	+	58.254	499634	1236368	673	59.4835	2.01348	58.254	CNAG_01908_promoter-TSS
CNAG_01359	CKF44_01359T0	TTS (CKF44_01358T0)	1095	M1.3_IPxinput_peak_876wl	chr5	507109	507109	+	58.254	554471	507109	673	59.4835	2.01348	58.254	CNAG_01359_TTS
CNAG_01346	CKF44_01346T0	promoter-TSS (CKF44_01346T0)	-541	M1.3_IPxinput_peak_876zd	chr5	541093	541093	+	58.254	554471	541093	673	59.4835	2.01348	58.254	CNAG_01346_promoter-TSS
CNAG_01341	CKF44_01341T0	promoter-TSS (CKF44_01341T1)	-423	M1.3_IPxinput_peak_876zw	chr5	550109	550109	+	58.254	554471	550109	673	59.4835	2.01348	58.254	CNAG_01341_promoter-TSS
CNAG_01098	CKF44_01098T0	exon (CKF44_01098T0, exon 4 of 5)	813	M1.3_IPxinput_peak_916bct	chr5	1219621	1219621	+	58.254	974661	1219621	673	59.4835	2.01348	58.254	CNAG_01098_exon
CNAG_01058	CKF44_01058T0	promoter-TSS (CKF44_01058T0)	-858	M1.3_IPxinput_peak_916bki	chr5	1318677	1318677	+	58.254	974661	1318677	673	59.4835	2.01348	58.254	CNAG_01058_promoter-TSS
CNAG_01036	CKF44_01036T0	promoter-TSS (CKF44_01037T0)	731	M1.3_IPxinput_peak_916bpa	chr5	1382211	1382211	+	58.254	974661	1382211	673	59.4835	2.01348	58.254	CNAG_01036_promoter-TSS
CNAG_00975	CKF44_00975T0	exon (CKF44_00975T0, exon 2 of 3)	766	M1.3_IPxinput_peak_916bzk	chr5	1527155	1527155	+	58.254	974661	1527155	673	59.4835	2.01348	58.254	CNAG_00975_exon
CNAG_07445	CKF44_07445T0	promoter-TSS (CKF44_07445T0)	-237	M1.3_IPxinput_peak_916cbe	chr5	1550274	1550274	+	58.254	974661	1550274	673	59.4835	2.01348	58.254	CNAG_07445_promoter-TSS
CNAG_00927	CKF44_00927T0	promoter-TSS (CKF44_00928T0)	821	M1.3_IPxinput_peak_916cfk	chr5	1611541	1611541	+	58.254	974661	1611541	673	59.4835	2.01348	58.254	CNAG_00927_promoter-TSS
CNAG_00915	CKF44_00915T0	promoter-TSS (CKF44_00914T0)	146	M1.3_IPxinput_peak_916chs	chr5	1641753	1641753	+	58.254	974661	1641753	673	59.4835	2.01348	58.254	CNAG_00915_promoter-TSS
CNAG_01217	CKF44_01217T0	TTS (CKF44_01217T0)	3427	M1.3_IPxinput_peak_916er	chr5	895646	895646	+	58.254	974661	895646	673	59.4835	2.01348	58.254	CNAG_01217_TTS
CNAG_01208	CKF44_01208T0	TTS (CKF44_01209T0)	7523	M1.3_IPxinput_peak_916gq	chr5	920137	920137	+	58.254	974661	920137	673	59.4835	2.01348	58.254	CNAG_01208_TTS
CNAG_01208	CKF44_01208T0	TTS (CKF44_01209T0)	7177	M1.3_IPxinput_peak_916gr	chr5	920483	920483	+	58.254	974661	920483	673	59.4835	2.01348	58.254	CNAG_01208_TTS
CNAG_01198	CKF44_01198T0	promoter-TSS (CKF44_01199T0)	559	M1.3_IPxinput_peak_916in	chr5	945729	945729	+	58.254	974661	945729	673	59.4835	2.01348	58.254	CNAG_01198_promoter-TSS
CNAG_01173	CKF44_01173T0	exon (CKF44_01174T0, exon 5 of 11)	-1425	M1.3_IPxinput_peak_916na	chr5	1006937	1006937	+	58.254	974661	1006937	673	59.4835	2.01348	58.254	CNAG_01173_exon
CNAG_01162	CKF44_01162T0	Intergenic	2842	M1.3_IPxinput_peak_916pp	chr5	1038741	1038741	+	58.254	974661	1038741	673	59.4835	2.01348	58.254	CNAG_01162_Intergenic
CNAG_01157	CKF44_01157T0	exon (CKF44_01157T0, exon 4 of 6)	1277	M1.3_IPxinput_peak_916qo	chr5	1053257	1053257	+	58.254	974661	1053257	673	59.4835	2.01348	58.254	CNAG_01157_exon
CNAG_01127	CKF44_01127T0	exon (CKF44_01126T0, exon 12 of 14)	-1004	M1.3_IPxinput_peak_916wi	chr5	1133158	1133158	+	58.254	974661	1133158	673	59.4835	2.01348	58.254	CNAG_01127_exon
CNAG_01122	CKF44_01122T0	TTS (CKF44_01123T0)	125	M1.3_IPxinput_peak_916xp	chr5	1148673	1148673	+	58.254	974661	1148673	673	59.4835	2.01348	58.254	CNAG_01122_TTS
CNAG_01115	CKF44_01115T0	exon (CKF44_01115T0, exon 3 of 16)	4479	M1.3_IPxinput_peak_916zp	chr5	1175048	1175048	+	58.254	974661	1175048	673	59.4835	2.01348	58.254	CNAG_01115_exon
CNAG_00546	CKF44_00546T0	TTS (CKF44_00545T0)	881	M1.3_IPxinput_peak_224d	chr1	1397618	1397618	+	57.952	1992	1397618	672	59.1777	2.0105	57.952	CNAG_00546_TTS
CNAG_00655	CKF44_00655T0	promoter-TSS (CKF44_00656T0)	411	M1.3_IPxinput_peak_300	chr1	1706714	1706714	+	57.952	471	1706714	672	59.1777	2.0105	57.952	CNAG_00655_promoter-TSS
CNAG_01361	CKF44_01361T0	promoter-TSS (CKF44_01362T0)	524	M1.3_IPxinput_peak_876vr	chr5	497917	497917	+	57.952	554471	497917	672	59.1777	2.0105	57.952	CNAG_01361_promoter-TSS
CNAG_01085	CKF44_01085T0	TTS (CKF44_01087T0)	-1378	M1.3_IPxinput_peak_916beq	chr5	1243137	1243137	+	57.952	974661	1243137	672	59.1777	2.0105	57.952	CNAG_01085_TTS
CNAG_01071	CKF44_01071T0	promoter-TSS (CKF44_01071T0)	-780	M1.3_IPxinput_peak_916bhr	chr5	1282402	1282402	+	57.952	974661	1282402	672	59.1777	2.0105	57.952	CNAG_01071_promoter-TSS
CNAG_01047	CKF44_01047T0	exon (CKF44_01047T0, exon 3 of 3)	845	M1.3_IPxinput_peak_916bmx	chr5	1353322	1353322	+	57.952	974661	1353322	672	59.1777	2.0105	57.952	CNAG_01047_exon
CNAG_01042	CKF44_01042T0	TTS (CKF44_01041T0)	1309	M1.3_IPxinput_peak_916bns	chr5	1363947	1363947	+	57.952	974661	1363947	672	59.1777	2.0105	57.952	CNAG_01042_TTS
CNAG_01038	CKF44_01038T0	exon (CKF44_01038T0, exon 2 of 2)	2065	M1.3_IPxinput_peak_916bor	chr5	1377943	1377943	+	57.952	974661	1377943	672	59.1777	2.0105	57.952	CNAG_01038_exon
CNAG_01025	CKF44_01025T0	TTS (CKF44_01026T0)	1097	M1.3_IPxinput_peak_916bqt	chr5	1405472	1405472	+	57.952	974661	1405472	672	59.1777	2.0105	57.952	CNAG_01025_TTS
CNAG_01012	CKF44_01012T0	promoter-TSS (CKF44_01011T0)	553	M1.3_IPxinput_peak_916btd	chr5	1439146	1439146	+	57.952	974661	1439146	672	59.1777	2.0105	57.952	CNAG_01012_promoter-TSS
CNAG_00995	CKF44_00995T0	promoter-TSS (CKF44_00996T0)	227	M1.3_IPxinput_peak_916bwp	chr5	1483401	1483401	+	57.952	974661	1483401	672	59.1777	2.0105	57.952	CNAG_00995_promoter-TSS
CNAG_00977	CKF44_00977T0	exon (CKF44_00977T0, exon 7 of 9)	1167	M1.3_IPxinput_peak_916bzb	chr5	1521850	1521850	+	57.952	974661	1521850	672	59.1777	2.0105	57.952	CNAG_00977_exon
CNAG_00940	CKF44_00940T0	exon (CKF44_00940T0, exon 4 of 10)	1620	M1.3_IPxinput_peak_916cdh	chr5	1583045	1583045	+	57.952	974661	1583045	672	59.1777	2.0105	57.952	CNAG_00940_exon
CNAG_07450	CKF44_07450T0	promoter-TSS (CKF44_07450T0)	-490	M1.3_IPxinput_peak_916cio	chr5	1653490	1653490	+	57.952	974661	1653490	672	59.1777	2.0105	57.952	CNAG_07450_promoter-TSS
CNAG_01208	CKF44_01208T0	exon (CKF44_01208T0, exon 3 of 24)	1467	M1.3_IPxinput_peak_916hg	chr5	926193	926193	+	57.952	974661	926193	672	59.1777	2.0105	57.952	CNAG_01208_exon
CNAG_01193	CKF44_01193T0	promoter-TSS (CKF44_01193T0)	-14	M1.3_IPxinput_peak_916jw	chr5	961893	961893	+	57.952	974661	961893	672	59.1777	2.0105	57.952	CNAG_01193_promoter-TSS
CNAG_01186	CKF44_01186T0	exon (CKF44_01186T0, exon 4 of 8)	1288	M1.3_IPxinput_peak_916kx	chr5	976589	976589	+	57.952	974661	976589	672	59.1777	2.0105	57.952	CNAG_01186_exon
CNAG_01149	CKF44_01149T0	exon (CKF44_01149T0, exon 5 of 10)	1495	M1.3_IPxinput_peak_916sg	chr5	1075584	1075584	+	57.952	974661	1075584	672	59.1777	2.0105	57.952	CNAG_01149_exon
CNAG_01138	CKF44_01138T0	exon (CKF44_01138T0, exon 7 of 9)	1310	M1.3_IPxinput_peak_916ue	chr5	1103252	1103252	+	57.952	974661	1103252	672	59.1777	2.0105	57.952	CNAG_01138_exon
CNAG_01127	CKF44_01127T0	exon (CKF44_01127T0, exon 4 of 11)	885	M1.3_IPxinput_peak_916we	chr5	1131269	1131269	+	57.952	974661	1131269	672	59.1777	2.0105	57.952	CNAG_01127_exon
CNAG_01126	CKF44_01126T0	exon (CKF44_01126T0, exon 3 of 14)	1999	M1.3_IPxinput_peak_916wq	chr5	1137329	1137329	+	57.952	974661	1137329	672	59.1777	2.0105	57.952	CNAG_01126_exon
CNAG_01126	CKF44_01126T0	exon (CKF44_01126T0, exon 1 of 14)	1275	M1.3_IPxinput_peak_916ws	chr5	1138053	1138053	+	57.952	974661	1138053	672	59.1777	2.0105	57.952	CNAG_01126_exon
CNAG_02475	CKF44_02475T0	promoter-TSS (CKF44_02475T0)	-646	M1.3_IPxinput_peak_926	chr6	221010	221010	+	57.952	590	221010	672	59.1777	2.0105	57.952	CNAG_02475_promoter-TSS
CNAG_01055	CKF44_01055T1	exon (CKF44_01055T0, exon 1 of 17)	134	M1.3_IPxinput_peak_916bkx	chr5	1325649	1325649	+	63.8282	974661	1325649	742	65.1185	2.01011	63.8282	CNAG_01055_exon
CNAG_01842	CKF44_01842T0	promoter-TSS (CKF44_01843T0)	790	M1.3_IPxinput_peak_446ma	chr11	1058803	1058803	+	57.6507	499634	1058803	671	58.8725	2.00751	57.6507	CNAG_01842_promoter-TSS
CNAG_01331	CKF44_01331T0	promoter-TSS (CKF44_01330T0)	776	M1.3_IPxinput_peak_876bcd	chr5	582191	582191	+	57.6507	554471	582191	671	58.8725	2.00751	57.6507	CNAG_01331_promoter-TSS
CNAG_07409	CKF44_07409T0	promoter-TSS (CKF44_07005T0)	567	M1.3_IPxinput_peak_876du	chr5	242162	242162	+	57.6507	554471	242162	671	58.8725	2.00751	57.6507	CNAG_07409_promoter-TSS
CNAG_01106	CKF44_01106T0	promoter-TSS (CKF44_01107T0)	760	M1.3_IPxinput_peak_916bay	chr5	1194675	1194675	+	57.6507	974661	1194675	671	58.8725	2.00751	57.6507	CNAG_01106_promoter-TSS
CNAG_01062	CKF44_01062T0	exon (CKF44_01062T0, exon 3 of 6)	1593	M1.3_IPxinput_peak_916bjl	chr5	1305722	1305722	+	57.6507	974661	1305722	671	58.8725	2.00751	57.6507	CNAG_01062_exon
CNAG_00941	CKF44_00941T0	Intergenic	1786	M1.3_IPxinput_peak_916ccz	chr5	1578953	1578953	+	57.6507	974661	1578953	671	58.8725	2.00751	57.6507	CNAG_00941_Intergenic
CNAG_01232	CKF44_01232T0	exon (CKF44_01232T0, exon 4 of 9)	2498	M1.3_IPxinput_peak_916cs	chr5	867049	867049	+	57.6507	974661	867049	671	58.8725	2.00751	57.6507	CNAG_01232_exon
CNAG_01229	CKF44_01229T0	exon (CKF44_01229T0, exon 5 of 10)	1187	M1.3_IPxinput_peak_916dl	chr5	877049	877049	+	57.6507	974661	877049	671	58.8725	2.00751	57.6507	CNAG_01229_exon
CNAG_01213	CKF44_01213T0	exon (CKF44_01213T0, exon 8 of 12)	2299	M1.3_IPxinput_peak_916fi	chr5	904584	904584	+	57.6507	974661	904584	671	58.8725	2.00751	57.6507	CNAG_01213_exon
CNAG_01213	CKF44_01213T0	exon (CKF44_01213T0, exon 6 of 12)	1693	M1.3_IPxinput_peak_916fk	chr5	905190	905190	+	57.6507	974661	905190	671	58.8725	2.00751	57.6507	CNAG_01213_exon
CNAG_01211	CKF44_01211T0	promoter-TSS (CKF44_01211T0)	-697	M1.3_IPxinput_peak_916fp	chr5	907862	907862	+	57.6507	974661	907862	671	58.8725	2.00751	57.6507	CNAG_01211_promoter-TSS
CNAG_01208	CKF44_01208T0	exon (CKF44_01208T0, exon 2 of 24)	1116	M1.3_IPxinput_peak_916hh	chr5	926544	926544	+	57.6507	974661	926544	671	58.8725	2.00751	57.6507	CNAG_01208_exon
CNAG_01191	CKF44_01191T1	TTS (CKF44_01190T0)	980	M1.3_IPxinput_peak_916kb	chr5	964290	964290	+	57.6507	974661	964290	671	58.8725	2.00751	57.6507	CNAG_01191_TTS
CNAG_01185	CKF44_01185T0	intron (CKF44_01186T0, intron 5 of 7)	-1302	M1.3_IPxinput_peak_916kz	chr5	977159	977159	+	57.6507	974661	977159	671	58.8725	2.00751	57.6507	CNAG_01185_intron
CNAG_07438	CKF44_07438T0	promoter-TSS (CKF44_07438T0)	-583	M1.3_IPxinput_peak_916mm	chr5	999310	999310	+	57.6507	974661	999310	671	58.8725	2.00751	57.6507	CNAG_07438_promoter-TSS
CNAG_01143	CKF44_01143T0	TTS (CKF44_01143T0)	1932	M1.3_IPxinput_peak_916tj	chr5	1090635	1090635	+	57.6507	974661	1090635	671	58.8725	2.00751	57.6507	CNAG_01143_TTS
CNAG_01117	CKF44_01117T0	exon (CKF44_01115T0, exon 8 of 16)	-5111	M1.3_IPxinput_peak_916zl	chr5	1172824	1172824	+	57.6507	974661	1172824	671	58.8725	2.00751	57.6507	CNAG_01117_exon
CNAG_01186	CKF44_01186T0	promoter-TSS (CKF44_01186T0)	-75	M1.3_IPxinput_peak_916ku	chr5	975226	975226	+	65.1792	974661	975226	761	66.4818	2.00703	65.1792	CNAG_01186_promoter-TSS
CNAG_05742	CKF44_05742T0	promoter-TSS (CKF44_05742T0)	-96	M1.3_IPxinput_peak_1007b	chr7	746331	746331	+	57.35	1009	746331	670	58.5678	2.00452	57.35	CNAG_05742_promoter-TSS
CNAG_01803	CKF44_01803T0	Intergenic	2490	M1.3_IPxinput_peak_446ez	chr11	967736	967736	+	57.35	499634	967736	670	58.5678	2.00452	57.35	CNAG_01803_Intergenic
CNAG_01395	CKF44_01395T0	promoter-TSS (CKF44_07419T0)	319	M1.3_IPxinput_peak_876px	chr5	414012	414012	+	57.35	554471	414012	670	58.5678	2.00452	57.35	CNAG_01395_promoter-TSS
CNAG_01352	CKF44_01352T0	exon (CKF44_01352T0, exon 2 of 5)	906	M1.3_IPxinput_peak_876ya	chr5	527329	527329	+	57.35	554471	527329	670	58.5678	2.00452	57.35	CNAG_01352_exon
CNAG_01349	CKF44_01349T0	promoter-TSS (CKF44_01349T0)	-50	M1.3_IPxinput_peak_876yn	chr5	533679	533679	+	57.35	554471	533679	670	58.5678	2.00452	57.35	CNAG_01349_promoter-TSS
CNAG_01343	CKF44_01343T0	promoter-TSS (CKF44_01342T0)	424	M1.3_IPxinput_peak_876zq	chr5	547381	547381	+	57.35	554471	547381	670	58.5678	2.00452	57.35	CNAG_01343_promoter-TSS
CNAG_01105	CKF44_01105T0	exon (CKF44_01106T0, exon 6 of 9)	-1550	M1.3_IPxinput_peak_916bbb	chr5	1196057	1196057	+	57.35	974661	1196057	670	58.5678	2.00452	57.35	CNAG_01105_exon
CNAG_01099	CKF44_01099T0	promoter-TSS (CKF44_01100T0)	235	M1.3_IPxinput_peak_916bck	chr5	1215627	1215627	+	57.35	974661	1215627	670	58.5678	2.00452	57.35	CNAG_01099_promoter-TSS
CNAG_01082	CKF44_01082T0	exon (CKF44_01082T0, exon 3 of 4)	2219	M1.3_IPxinput_peak_916bfi	chr5	1252392	1252392	+	57.35	974661	1252392	670	58.5678	2.00452	57.35	CNAG_01082_exon
CNAG_01042	CKF44_01042T0	TTS (CKF44_01041T0)	958	M1.3_IPxinput_peak_916bnr	chr5	1363596	1363596	+	57.35	974661	1363596	670	58.5678	2.00452	57.35	CNAG_01042_TTS
CNAG_00996	CKF44_00996T0	promoter-TSS (CKF44_00995T0)	245	M1.3_IPxinput_peak_916bwn	chr5	1482472	1482472	+	57.35	974661	1482472	670	58.5678	2.00452	57.35	CNAG_00996_promoter-TSS
CNAG_00960	CKF44_00960T0	promoter-TSS (CKF44_00961T0)	405	M1.3_IPxinput_peak_916cbp	chr5	1555667	1555667	+	57.35	974661	1555667	670	58.5678	2.00452	57.35	CNAG_00960_promoter-TSS
CNAG_00941	CKF44_00941T0	TTS (CKF44_00941T0)	1229	M1.3_IPxinput_peak_916cda	chr5	1579510	1579510	+	57.35	974661	1579510	670	58.5678	2.00452	57.35	CNAG_00941_TTS
CNAG_00898	CKF44_00898T0	promoter-TSS (CKF44_00898T0)	-707	M1.3_IPxinput_peak_916cll	chr5	1690857	1690857	+	57.35	974661	1690857	670	58.5678	2.00452	57.35	CNAG_00898_promoter-TSS
CNAG_01231	CKF44_01231T0	exon (CKF44_01232T0, exon 4 of 9)	-2852	M1.3_IPxinput_peak_916cu	chr5	867633	867633	+	57.35	974661	867633	670	58.5678	2.00452	57.35	CNAG_01231_exon
CNAG_01194	CKF44_01194T0	exon (CKF44_01195T0, exon 4 of 12)	-2789	M1.3_IPxinput_peak_916jf	chr5	953878	953878	+	57.35	974661	953878	670	58.5678	2.00452	57.35	CNAG_01194_exon
CNAG_01183	CKF44_01183T0	exon (CKF44_01183T0, exon 7 of 10)	881	M1.3_IPxinput_peak_916lj	chr5	983658	983658	+	57.35	974661	983658	670	58.5678	2.00452	57.35	CNAG_01183_exon
CNAG_01147	CKF44_01147T0	TTS (CKF44_01147T0)	1152	M1.3_IPxinput_peak_916sq	chr5	1080598	1080598	+	57.35	974661	1080598	670	58.5678	2.00452	57.35	CNAG_01147_TTS
CNAG_01125	CKF44_01125T0	exon (CKF44_01125T0, exon 3 of 4)	2468	M1.3_IPxinput_peak_916xc	chr5	1142531	1142531	+	57.35	974661	1142531	670	58.5678	2.00452	57.35	CNAG_01125_exon
CNAG_01237	CKF44_01237T0	TTS (CKF44_01237T0)	1163	M1.3_IPxinput_peak_916y	chr5	846114	846114	+	57.35	974661	846114	670	58.5678	2.00452	57.35	CNAG_01237_TTS
CNAG_01118	CKF44_01118T0	exon (CKF44_01118T0, exon 2 of 7)	959	M1.3_IPxinput_peak_916yp	chr5	1160899	1160899	+	57.35	974661	1160899	670	58.5678	2.00452	57.35	CNAG_01118_exon
CNAG_01930	CKF44_01930T0	promoter-TSS (CKF44_01930T0)	-405	M1.3_IPxinput_peak_446bdk	chr11	1298974	1298974	+	57.0502	499634	1298974	669	58.264	2.00153	57.0502	CNAG_01930_promoter-TSS
CNAG_01814	CKF44_01814T0	TTS (CKF44_01814T0)	2448	M1.3_IPxinput_peak_446gq	chr11	990539	990539	+	57.0502	499634	990539	669	58.264	2.00153	57.0502	CNAG_01814_TTS
CNAG_01891	CKF44_01891T0	promoter-TSS (CKF44_01891T0)	-495	M1.3_IPxinput_peak_446vk	chr11	1188108	1188108	+	57.0502	499634	1188108	669	58.264	2.00153	57.0502	CNAG_01891_promoter-TSS
CNAG_06750	CKF44_06750T0	intron (CKF44_06750T0, intron 1 of 7)	163	M1.3_IPxinput_peak_586gw	chr2	148351	148351	+	57.0502	220927	148351	669	58.264	2.00153	57.0502	CNAG_06750_intron
CNAG_01335	CKF44_01335T0	promoter-TSS (CKF44_01335T0)	-1000	M1.3_IPxinput_peak_876bbm	chr5	573267	573267	+	57.0502	554471	573267	669	58.264	2.00153	57.0502	CNAG_01335_promoter-TSS
CNAG_01421	CKF44_01421T0	promoter-TSS (CKF44_01421T0)	-25	M1.3_IPxinput_peak_876le	chr5	347740	347740	+	57.0502	554471	347740	669	58.264	2.00153	57.0502	CNAG_01421_promoter-TSS
CNAG_01421	CKF44_01421T0	TTS (CKF44_01422T0)	345	M1.3_IPxinput_peak_876lf	chr5	348110	348110	+	57.0502	554471	348110	669	58.264	2.00153	57.0502	CNAG_01421_TTS
CNAG_01363	CKF44_01363T0	TTS (CKF44_01364T0)	454	M1.3_IPxinput_peak_876vh	chr5	493474	493474	+	57.0502	554471	493474	669	58.264	2.00153	57.0502	CNAG_01363_TTS
CNAG_01361	CKF44_01361T0	TTS (CKF44_01361T0)	3847	M1.3_IPxinput_peak_876vy	chr5	501240	501240	+	57.0502	554471	501240	669	58.264	2.00153	57.0502	CNAG_01361_TTS
CNAG_07423	CKF44_07423T0	promoter-TSS (CKF44_07423T0)	-634	M1.3_IPxinput_peak_876xt	chr5	523834	523834	+	57.0502	554471	523834	669	58.264	2.00153	57.0502	CNAG_07423_promoter-TSS
CNAG_01349	CKF44_01349T0	exon (CKF44_01348T1, exon 6 of 6)	808	M1.3_IPxinput_peak_876yp	chr5	534537	534537	+	57.0502	554471	534537	669	58.264	2.00153	57.0502	CNAG_01349_exon
CNAG_01061	CKF44_01061T0	TTS (CKF44_01060T0)	2743	M1.3_IPxinput_peak_916bjv	chr5	1311550	1311550	+	57.0502	974661	1311550	669	58.264	2.00153	57.0502	CNAG_01061_TTS
CNAG_01053	CKF44_01053T0	exon (CKF44_01053T0, exon 2 of 8)	1939	M1.3_IPxinput_peak_916bli	chr5	1332179	1332179	+	57.0502	974661	1332179	669	58.264	2.00153	57.0502	CNAG_01053_exon
CNAG_01052	CKF44_01052T0	exon (CKF44_01051T0, exon 15 of 15)	-1142	M1.3_IPxinput_peak_916blt	chr5	1338564	1338564	+	57.0502	974661	1338564	669	58.264	2.00153	57.0502	CNAG_01052_exon
CNAG_01047	CKF44_01047T0	promoter-TSS (CKF44_01047T0)	-839	M1.3_IPxinput_peak_916bmu	chr5	1351638	1351638	+	57.0502	974661	1351638	669	58.264	2.00153	57.0502	CNAG_01047_promoter-TSS
CNAG_01033	CKF44_01033T0	promoter-TSS (CKF44_01033T0)	-416	M1.3_IPxinput_peak_916bph	chr5	1385817	1385817	+	57.0502	974661	1385817	669	58.264	2.00153	57.0502	CNAG_01033_promoter-TSS
CNAG_01006	CKF44_01006T0	TTS (CKF44_01005T0)	165	M1.3_IPxinput_peak_916bub	chr5	1451922	1451922	+	57.0502	974661	1451922	669	58.264	2.00153	57.0502	CNAG_01006_TTS
CNAG_07447	CKF44_07447T0	Intergenic	8697	M1.3_IPxinput_peak_916cci	chr5	1570265	1570265	+	57.0502	974661	1570265	669	58.264	2.00153	57.0502	CNAG_07447_Intergenic
CNAG_00916	CKF44_00916T0	TTS (CKF44_00917T0)	234	M1.3_IPxinput_peak_916chj	chr5	1637078	1637078	+	57.0502	974661	1637078	669	58.264	2.00153	57.0502	CNAG_00916_TTS
CNAG_00875	CKF44_00875T0	exon (CKF44_00874T0, exon 4 of 7)	-1509	M1.3_IPxinput_peak_916cqj	chr5	1755780	1755780	+	57.0502	974661	1755780	669	58.264	2.00153	57.0502	CNAG_00875_exon
CNAG_00871	CKF44_00871T0	promoter-TSS (CKF44_00871T1)	-450	M1.3_IPxinput_peak_916crf	chr5	1766256	1766256	+	57.0502	974661	1766256	669	58.264	2.00153	57.0502	CNAG_00871_promoter-TSS
CNAG_01208	CKF44_01208T0	TTS (CKF44_01208T0)	7915	M1.3_IPxinput_peak_916gp	chr5	919745	919745	+	57.0502	974661	919745	669	58.264	2.00153	57.0502	CNAG_01208_TTS
CNAG_01194	CKF44_01194T0	TTS (CKF44_01194T0)	1413	M1.3_IPxinput_peak_916jn	chr5	958080	958080	+	57.0502	974661	958080	669	58.264	2.00153	57.0502	CNAG_01194_TTS
CNAG_01193	CKF44_01193T1	exon (CKF44_01193T0, exon 5 of 11)	1148	M1.3_IPxinput_peak_916js	chr5	960731	960731	+	57.0502	974661	960731	669	58.264	2.00153	57.0502	CNAG_01193_exon
CNAG_01142	CKF44_01142T0	exon (CKF44_01142T0, exon 3 of 6)	1102	M1.3_IPxinput_peak_916to	chr5	1093198	1093198	+	57.0502	974661	1093198	669	58.264	2.00153	57.0502	CNAG_01142_exon
CNAG_01139	CKF44_01139T0	promoter-TSS (CKF44_01139T0)	-571	M1.3_IPxinput_peak_916tx	chr5	1098810	1098810	+	57.0502	974661	1098810	669	58.264	2.00153	57.0502	CNAG_01139_promoter-TSS
CNAG_01117	CKF44_01117T0	TTS (CKF44_01116T0)	-2190	M1.3_IPxinput_peak_916zf	chr5	1169903	1169903	+	57.0502	974661	1169903	669	58.264	2.00153	57.0502	CNAG_01117_TTS
CNAG_01117	CKF44_01117T0	exon (CKF44_01115T0, exon 8 of 16)	-5520	M1.3_IPxinput_peak_916zm	chr5	1173233	1173233	+	57.0502	974661	1173233	669	58.264	2.00153	57.0502	CNAG_01117_exon
CNAG_01341	CKF44_01341T1	exon (CKF44_01340T0, exon 9 of 10)	2399	M1.3_IPxinput_peak_876bab	chr5	552931	552931	+	56.7509	554471	552931	668	57.9606	1.99855	56.7509	CNAG_01341_exon
CNAG_06809	CKF44_06809T0	exon (CKF44_06809T0, exon 2 of 11)	806	M1.3_IPxinput_peak_876bi	chr5	206641	206641	+	56.7509	554471	206641	668	57.9606	1.99855	56.7509	CNAG_06809_exon
CNAG_01112	CKF44_01112T0	TTS (CKF44_01111T0)	1294	M1.3_IPxinput_peak_916bac	chr5	1182724	1182724	+	56.7509	974661	1182724	668	57.9606	1.99855	56.7509	CNAG_01112_TTS
CNAG_01097	CKF44_01097T0	promoter-TSS (CKF44_01097T0)	-752	M1.3_IPxinput_peak_916bcx	chr5	1220719	1220719	+	56.7509	974661	1220719	668	57.9606	1.99855	56.7509	CNAG_01097_promoter-TSS
CNAG_01085	CKF44_01085T0	TTS (CKF44_01086T0)	-2055	M1.3_IPxinput_peak_916beo	chr5	1242460	1242460	+	56.7509	974661	1242460	668	57.9606	1.99855	56.7509	CNAG_01085_TTS
CNAG_01085	CKF44_01085T0	promoter-TSS (CKF44_01085T0)	-756	M1.3_IPxinput_peak_916ber	chr5	1243759	1243759	+	56.7509	974661	1243759	668	57.9606	1.99855	56.7509	CNAG_01085_promoter-TSS
CNAG_01082	CKF44_01082T0	exon (CKF44_01082T0, exon 3 of 4)	1121	M1.3_IPxinput_peak_916bfk	chr5	1253490	1253490	+	56.7509	974661	1253490	668	57.9606	1.99855	56.7509	CNAG_01082_exon
CNAG_01076	CKF44_01076T0	TTS (CKF44_01077T0)	1849	M1.3_IPxinput_peak_916bgi	chr5	1265107	1265107	+	56.7509	974661	1265107	668	57.9606	1.99855	56.7509	CNAG_01076_TTS
CNAG_01076	CKF44_01076T0	exon (CKF44_01076T0, exon 6 of 10)	1509	M1.3_IPxinput_peak_916bgj	chr5	1265447	1265447	+	56.7509	974661	1265447	668	57.9606	1.99855	56.7509	CNAG_01076_exon
CNAG_01076	CKF44_01076T0	exon (CKF44_01076T0, exon 6 of 10)	1316	M1.3_IPxinput_peak_916bgk	chr5	1265640	1265640	+	56.7509	974661	1265640	668	57.9606	1.99855	56.7509	CNAG_01076_exon
CNAG_01073	CKF44_01073T1	TTS (CKF44_01071T0)	-1386	M1.3_IPxinput_peak_916bhj	chr5	1278564	1278564	+	56.7509	974661	1278564	668	57.9606	1.99855	56.7509	CNAG_01073_TTS
CNAG_01062	CKF44_01062T0	exon (CKF44_01062T0, exon 3 of 6)	2072	M1.3_IPxinput_peak_916bjn	chr5	1306201	1306201	+	56.7509	974661	1306201	668	57.9606	1.99855	56.7509	CNAG_01062_exon
CNAG_01048	CKF44_01048T0	intron (CKF44_01048T0, intron 2 of 12)	1440	M1.3_IPxinput_peak_916bmj	chr5	1347315	1347315	+	56.7509	974661	1347315	668	57.9606	1.99855	56.7509	CNAG_01048_intron
CNAG_01042	CKF44_01042T0	TTS (CKF44_01041T0)	802	M1.3_IPxinput_peak_916bnq	chr5	1363440	1363440	+	56.7509	974661	1363440	668	57.9606	1.99855	56.7509	CNAG_01042_TTS
CNAG_01030	CKF44_01030T0	TTS (CKF44_01031T0)	183	M1.3_IPxinput_peak_916bpz	chr5	1395178	1395178	+	56.7509	974661	1395178	668	57.9606	1.99855	56.7509	CNAG_01030_TTS
CNAG_00976	CKF44_00976T0	TTS (CKF44_00977T0)	118	M1.3_IPxinput_peak_916bzd	chr5	1523236	1523236	+	56.7509	974661	1523236	668	57.9606	1.99855	56.7509	CNAG_00976_TTS
CNAG_07433	CKF44_07433T0	exon (CKF44_07433T0, exon 1 of 8)	1821	M1.3_IPxinput_peak_916en	chr5	893082	893082	+	56.7509	974661	893082	668	57.9606	1.99855	56.7509	CNAG_07433_exon
CNAG_01194	CKF44_01194T0	exon (CKF44_01195T0, exon 5 of 12)	-2557	M1.3_IPxinput_peak_916jg	chr5	954110	954110	+	56.7509	974661	954110	668	57.9606	1.99855	56.7509	CNAG_01194_exon
CNAG_01188	CKF44_01188T0	exon (CKF44_01189T0, exon 8 of 11)	2817	M1.3_IPxinput_peak_916kn	chr5	970747	970747	+	56.7509	974661	970747	668	57.9606	1.99855	56.7509	CNAG_01188_exon
CNAG_07436	CKF44_07436T0	TTS (CKF44_07436T0)	1178	M1.3_IPxinput_peak_916ln	chr5	985518	985518	+	56.7509	974661	985518	668	57.9606	1.99855	56.7509	CNAG_07436_TTS
CNAG_01175	CKF44_01175T0	TTS (CKF44_07438T0)	927	M1.3_IPxinput_peak_916mq	chr5	1001272	1001272	+	56.7509	974661	1001272	668	57.9606	1.99855	56.7509	CNAG_01175_TTS
CNAG_01173	CKF44_01173T0	exon (CKF44_01173T0, exon 4 of 7)	2709	M1.3_IPxinput_peak_916nh	chr5	1011071	1011071	+	56.7509	974661	1011071	668	57.9606	1.99855	56.7509	CNAG_01173_exon
CNAG_01845	CKF44_01845T0	promoter-TSS (CKF44_01846T0)	-946	M1.3_IPxinput_peak_446ms	chr11	1068833	1068833	+	56.4522	499634	1068833	667	57.6579	1.99556	56.4522	CNAG_01845_promoter-TSS
CNAG_07869	CKF44_07869T0	TTS (CKF44_05346T0)	-1213	M1.3_IPxinput_peak_522a	chr14	44989	44989	+	56.4522	1318	44989	667	57.6579	1.99556	56.4522	CNAG_07869_TTS
CNAG_01334	CKF44_01334T1	exon (CKF44_01334T0, exon 3 of 7)	2312	M1.3_IPxinput_peak_876bbr	chr5	575168	575168	+	56.4522	554471	575168	667	57.6579	1.99556	56.4522	CNAG_01334_exon
CNAG_01332	CKF44_01332T0	exon (CKF44_01332T0, exon 4 of 4)	1234	M1.3_IPxinput_peak_876bca	chr5	579857	579857	+	56.4522	554471	579857	667	57.6579	1.99556	56.4522	CNAG_01332_exon
CNAG_06809	CKF44_06809T0	exon (CKF44_06809T0, exon 4 of 11)	1337	M1.3_IPxinput_peak_876bh	chr5	206110	206110	+	56.4522	554471	206110	667	57.6579	1.99556	56.4522	CNAG_06809_exon
CNAG_06808	CKF44_06808T0	exon (CKF44_06808T0, exon 3 of 4)	850	M1.3_IPxinput_peak_876bo	chr5	208990	208990	+	56.4522	554471	208990	667	57.6579	1.99556	56.4522	CNAG_06808_exon
CNAG_07015	CKF44_07015T0	exon (CKF44_07015T1, exon 1 of 8)	158	M1.3_IPxinput_peak_876eu	chr5	255439	255439	+	56.4522	554471	255439	667	57.6579	1.99556	56.4522	CNAG_07015_exon
CNAG_01455	CKF44_01455T0	TTS (CKF44_01454T0)	997	M1.3_IPxinput_peak_876gc	chr5	271515	271515	+	56.4522	554471	271515	667	57.6579	1.99556	56.4522	CNAG_01455_TTS
CNAG_07423	CKF44_07423T0	exon (CKF44_01352T0, exon 2 of 5)	-2244	M1.3_IPxinput_peak_876xw	chr5	525444	525444	+	56.4522	554471	525444	667	57.6579	1.99556	56.4522	CNAG_07423_exon
CNAG_01103	CKF44_01103T0	TTS (CKF44_01102T0)	1236	M1.3_IPxinput_peak_916bbr	chr5	1204461	1204461	+	56.4522	974661	1204461	667	57.6579	1.99556	56.4522	CNAG_01103_TTS
CNAG_01046	CKF44_01046T0	exon (CKF44_01047T0, exon 3 of 3)	1103	M1.3_IPxinput_peak_916bmy	chr5	1353610	1353610	+	56.4522	974661	1353610	667	57.6579	1.99556	56.4522	CNAG_01046_exon
CNAG_01033	CKF44_01033T0	promoter-TSS (CKF44_01033T0)	-646	M1.3_IPxinput_peak_916bpg	chr5	1385587	1385587	+	56.4522	974661	1385587	667	57.6579	1.99556	56.4522	CNAG_01033_promoter-TSS
CNAG_00932	CKF44_00932T0	TTS (CKF44_00931T0)	1016	M1.3_IPxinput_peak_916cen	chr5	1599946	1599946	+	56.4522	974661	1599946	667	57.6579	1.99556	56.4522	CNAG_00932_TTS
CNAG_00903	CKF44_00903T2	exon (CKF44_00903T2, exon 2 of 2)	1058	M1.3_IPxinput_peak_916ckk	chr5	1677428	1677428	+	56.4522	974661	1677428	667	57.6579	1.99556	56.4522	CNAG_00903_exon
CNAG_01209	CKF44_01209T0	exon (CKF44_01209T0, exon 3 of 14)	2831	M1.3_IPxinput_peak_916gd	chr5	914467	914467	+	56.4522	974661	914467	667	57.6579	1.99556	56.4522	CNAG_01209_exon
CNAG_01197	CKF44_01197T0	promoter-TSS (CKF44_01197T0)	-772	M1.3_IPxinput_peak_916it	chr5	948200	948200	+	56.4522	974661	948200	667	57.6579	1.99556	56.4522	CNAG_01197_promoter-TSS
CNAG_01173	CKF44_01173T0	intron (CKF44_01173T0, intron 2 of 6)	942	M1.3_IPxinput_peak_916ne	chr5	1009304	1009304	+	56.4522	974661	1009304	667	57.6579	1.99556	56.4522	CNAG_01173_intron
CNAG_00897	CKF44_00897T0	promoter-TSS (CKF44_00897T0)	-300	M1.3_IPxinput_peak_916clu	chr5	1695257	1695257	+	61.4385	974661	1695257	729	62.7036	1.99376	61.4385	CNAG_00897_promoter-TSS
CNAG_06752	CKF44_06752T1	TTS (CKF44_06752T0)	2648	M1.3_IPxinput_peak_586gg	chr2	140138	140138	+	65.5867	220927	140138	780	66.8923	1.99295	65.5867	CNAG_06752_TTS
CNAG_02850	CKF44_02850T0	promoter-TSS (CKF44_02850T0)	-156	M1.3_IPxinput_peak_727	chr3	619203	619203	+	56.1541	350	619203	666	57.3558	1.99257	56.1541	CNAG_02850_promoter-TSS
CNAG_01361	CKF44_01361T0	promoter-TSS (CKF44_01362T0)	187	M1.3_IPxinput_peak_876vq	chr5	497580	497580	+	56.1541	554471	497580	666	57.3558	1.99257	56.1541	CNAG_01361_promoter-TSS
CNAG_01083	CKF44_01083T0	TTS (CKF44_01082T0)	2007	M1.3_IPxinput_peak_916bfd	chr5	1249828	1249828	+	56.1541	974661	1249828	666	57.3558	1.99257	56.1541	CNAG_01083_TTS
CNAG_01078	CKF44_01078T0	exon (CKF44_01078T0, exon 6 of 9)	1223	M1.3_IPxinput_peak_916bgc	chr5	1261960	1261960	+	56.1541	974661	1261960	666	57.3558	1.99257	56.1541	CNAG_01078_exon
CNAG_07442	CKF44_07442T0	TTS (CKF44_07442T0)	1722	M1.3_IPxinput_peak_916big	chr5	1290068	1290068	+	56.1541	974661	1290068	666	57.3558	1.99257	56.1541	CNAG_07442_TTS
CNAG_01055	CKF44_01055T1	exon (CKF44_01055T0, exon 9 of 17)	1545	M1.3_IPxinput_peak_916bla	chr5	1327060	1327060	+	56.1541	974661	1327060	666	57.3558	1.99257	56.1541	CNAG_01055_exon
CNAG_01054	CKF44_01054T0	TTS (CKF44_01054T0)	1806	M1.3_IPxinput_peak_916bld	chr5	1328290	1328290	+	56.1541	974661	1328290	666	57.3558	1.99257	56.1541	CNAG_01054_TTS
CNAG_01047	CKF44_01047T0	promoter-TSS (CKF44_01047T0)	-340	M1.3_IPxinput_peak_916bmv	chr5	1352137	1352137	+	56.1541	974661	1352137	666	57.3558	1.99257	56.1541	CNAG_01047_promoter-TSS
CNAG_00987	CKF44_00987T0	TTS (CKF44_00988T0)	3446	M1.3_IPxinput_peak_916bxr	chr5	1499311	1499311	+	56.1541	974661	1499311	666	57.3558	1.99257	56.1541	CNAG_00987_TTS
CNAG_00961	CKF44_00961T0	promoter-TSS (CKF44_00960T0)	266	M1.3_IPxinput_peak_916cbo	chr5	1554841	1554841	+	56.1541	974661	1554841	666	57.3558	1.99257	56.1541	CNAG_00961_promoter-TSS
CNAG_00930	CKF44_00930T0	exon (CKF44_00930T0, exon 4 of 7)	905	M1.3_IPxinput_peak_916cet	chr5	1603211	1603211	+	56.1541	974661	1603211	666	57.3558	1.99257	56.1541	CNAG_00930_exon
CNAG_01233	CKF44_01233T0	exon (CKF44_01233T0, exon 3 of 6)	2934	M1.3_IPxinput_peak_916cf	chr5	861033	861033	+	56.1541	974661	861033	666	57.3558	1.99257	56.1541	CNAG_01233_exon
CNAG_01233	CKF44_01233T0	exon (CKF44_01233T0, exon 3 of 6)	2626	M1.3_IPxinput_peak_916cg	chr5	861341	861341	+	56.1541	974661	861341	666	57.3558	1.99257	56.1541	CNAG_01233_exon
CNAG_07436	CKF44_07436T0	TTS (CKF44_07436T0)	881	M1.3_IPxinput_peak_916lo	chr5	985815	985815	+	56.1541	974661	985815	666	57.3558	1.99257	56.1541	CNAG_07436_TTS
CNAG_01179	CKF44_01179T0	TTS (CKF44_01178T0)	1311	M1.3_IPxinput_peak_916md	chr5	993475	993475	+	56.1541	974661	993475	666	57.3558	1.99257	56.1541	CNAG_01179_TTS
CNAG_01164	CKF44_01164T0	exon (CKF44_01164T0, exon 6 of 10)	2552	M1.3_IPxinput_peak_916pb	chr5	1031195	1031195	+	56.1541	974661	1031195	666	57.3558	1.99257	56.1541	CNAG_01164_exon
CNAG_07439	CKF44_07439T0	TTS (CKF44_01161T0)	739	M1.3_IPxinput_peak_916pz	chr5	1044289	1044289	+	56.1541	974661	1044289	666	57.3558	1.99257	56.1541	CNAG_07439_TTS
CNAG_00765	CKF44_00765T0	promoter-TSS (CKF44_00765T0)	-963	M1.3_IPxinput_peak_349b	chr1	2010888	2010888	+	55.8569	1445	2010888	665	57.0546	1.98959	55.8569	CNAG_00765_promoter-TSS
CNAG_00332	CKF44_00332T0	Intergenic	-1036	M1.3_IPxinput_peak_56b	chr1	854155	854155	+	55.8569	2097	854155	665	57.0546	1.98959	55.8569	CNAG_00332_Intergenic
CNAG_06758	CKF44_06758T0	intron (CKF44_06758T0, intron 2 of 8)	757	M1.3_IPxinput_peak_586ex	chr2	121294	121294	+	55.8569	220927	121294	665	57.0546	1.98959	55.8569	CNAG_06758_intron
CNAG_01338	CKF44_01338T0	exon (CKF44_01338T0, exon 7 of 11)	2246	M1.3_IPxinput_peak_876bat	chr5	563658	563658	+	55.8569	554471	563658	665	57.0546	1.98959	55.8569	CNAG_01338_exon
CNAG_06813	CKF44_06813T0	exon (CKF44_06812T1, exon 16 of 22)	-3285	M1.3_IPxinput_peak_876k	chr5	195526	195526	+	55.8569	554471	195526	665	57.0546	1.98959	55.8569	CNAG_06813_exon
CNAG_01358	CKF44_01358T0	TTS (CKF44_01359T0)	721	M1.3_IPxinput_peak_876wn	chr5	507827	507827	+	55.8569	554471	507827	665	57.0546	1.98959	55.8569	CNAG_01358_TTS
CNAG_01105	CKF44_01105T0	intron (CKF44_01106T0, intron 5 of 8)	-1730	M1.3_IPxinput_peak_916bba	chr5	1195877	1195877	+	55.8569	974661	1195877	665	57.0546	1.98959	55.8569	CNAG_01105_intron
CNAG_01100	CKF44_01100T0	exon (CKF44_01100T0, exon 1 of 4)	1591	M1.3_IPxinput_peak_916bcg	chr5	1213764	1213764	+	55.8569	974661	1213764	665	57.0546	1.98959	55.8569	CNAG_01100_exon
CNAG_01085	CKF44_01085T0	TTS (CKF44_01086T0)	-1844	M1.3_IPxinput_peak_916bep	chr5	1242671	1242671	+	55.8569	974661	1242671	665	57.0546	1.98959	55.8569	CNAG_01085_TTS
CNAG_01074	CKF44_01074T0	intron (CKF44_01074T1, intron 4 of 10)	931	M1.3_IPxinput_peak_916bgs	chr5	1271097	1271097	+	55.8569	974661	1271097	665	57.0546	1.98959	55.8569	CNAG_01074_intron
CNAG_01065	CKF44_01065T0	exon (CKF44_01065T1, exon 4 of 8)	785	M1.3_IPxinput_peak_916biq	chr5	1295637	1295637	+	55.8569	974661	1295637	665	57.0546	1.98959	55.8569	CNAG_01065_exon
CNAG_01062	CKF44_01062T0	intron (CKF44_01063T0, intron 6 of 13)	-1861	M1.3_IPxinput_peak_916bjd	chr5	1302268	1302268	+	55.8569	974661	1302268	665	57.0546	1.98959	55.8569	CNAG_01062_intron
CNAG_01061	CKF44_01061T0	TTS (CKF44_01060T0)	2485	M1.3_IPxinput_peak_916bju	chr5	1311292	1311292	+	55.8569	974661	1311292	665	57.0546	1.98959	55.8569	CNAG_01061_TTS
CNAG_01040	CKF44_01040T0	exon (CKF44_01039T0, exon 10 of 11)	-2455	M1.3_IPxinput_peak_916bof	chr5	1371649	1371649	+	55.8569	974661	1371649	665	57.0546	1.98959	55.8569	CNAG_01040_exon
CNAG_01007	CKF44_01007T0	TTS (CKF44_01008T0)	1391	M1.3_IPxinput_peak_916btv	chr5	1448165	1448165	+	55.8569	974661	1448165	665	57.0546	1.98959	55.8569	CNAG_01007_TTS
CNAG_01000	CKF44_01000T0	exon (CKF44_01000T0, exon 7 of 17)	2165	M1.3_IPxinput_peak_916bvn	chr5	1469128	1469128	+	55.8569	974661	1469128	665	57.0546	1.98959	55.8569	CNAG_01000_exon
CNAG_01000	CKF44_01000T0	exon (CKF44_01000T0, exon 8 of 17)	2646	M1.3_IPxinput_peak_916bvo	chr5	1469609	1469609	+	55.8569	974661	1469609	665	57.0546	1.98959	55.8569	CNAG_01000_exon
CNAG_01233	CKF44_01233T0	exon (CKF44_01233T0, exon 4 of 6)	3670	M1.3_IPxinput_peak_916cd	chr5	860297	860297	+	55.8569	974661	860297	665	57.0546	1.98959	55.8569	CNAG_01233_exon
CNAG_00941	CKF44_00941T0	TTS (CKF44_00941T0)	797	M1.3_IPxinput_peak_916cdb	chr5	1579942	1579942	+	55.8569	974661	1579942	665	57.0546	1.98959	55.8569	CNAG_00941_TTS
CNAG_00886	CKF44_00886T0	exon (CKF44_00886T0, exon 4 of 7)	1104	M1.3_IPxinput_peak_916coh	chr5	1725824	1725824	+	55.8569	974661	1725824	665	57.0546	1.98959	55.8569	CNAG_00886_exon
CNAG_01209	CKF44_01209T0	TTS (CKF44_01208T0)	7857	M1.3_IPxinput_peak_916go	chr5	919493	919493	+	55.8569	974661	919493	665	57.0546	1.98959	55.8569	CNAG_01209_TTS
CNAG_01200	CKF44_01200T0	promoter-TSS (CKF44_01201T0)	550	M1.3_IPxinput_peak_916ig	chr5	941696	941696	+	55.8569	974661	941696	665	57.0546	1.98959	55.8569	CNAG_01200_promoter-TSS
CNAG_01167	CKF44_01167T0	exon (CKF44_01167T0, exon 13 of 18)	2436	M1.3_IPxinput_peak_916ok	chr5	1023887	1023887	+	55.8569	974661	1023887	665	57.0546	1.98959	55.8569	CNAG_01167_exon
CNAG_01144	CKF44_01144T0	exon (CKF44_01144T0, exon 7 of 9)	1354	M1.3_IPxinput_peak_916tb	chr5	1087192	1087192	+	55.8569	974661	1087192	665	57.0546	1.98959	55.8569	CNAG_01144_exon
CNAG_01129	CKF44_01129T0	promoter-TSS (CKF44_01129T0)	-617	M1.3_IPxinput_peak_916vy	chr5	1128563	1128563	+	55.8569	974661	1128563	665	57.0546	1.98959	55.8569	CNAG_01129_promoter-TSS
CNAG_01119	CKF44_01119T0	exon (CKF44_01119T0, exon 5 of 7)	1410	M1.3_IPxinput_peak_916yd	chr5	1155466	1155466	+	55.8569	974661	1155466	665	57.0546	1.98959	55.8569	CNAG_01119_exon
CNAG_06971	CKF44_06971T0	promoter-TSS (CKF44_06971T0)	-411	M1.3_IPxinput_peak_876ci	chr5	223435	223435	+	56.2625	554471	223435	672	57.4642	1.98725	56.2625	CNAG_06971_promoter-TSS
CNAG_01962	CKF44_01962T0	TTS (CKF44_01962T0)	1335	M1.3_IPxinput_peak_446biz	chr11	1375538	1375538	+	55.5602	499634	1375538	664	56.7539	1.9866	55.5602	CNAG_01962_TTS
CNAG_01443	CKF44_01443T0	promoter-TSS (CKF44_01443T0)	-479	M1.3_IPxinput_peak_876ia	chr5	298675	298675	+	55.5602	554471	298675	664	56.7539	1.9866	55.5602	CNAG_01443_promoter-TSS
CNAG_01344	CKF44_01344T0	exon (CKF44_01344T0, exon 4 of 5)	928	M1.3_IPxinput_peak_876zj	chr5	544298	544298	+	55.5602	554471	544298	664	56.7539	1.9866	55.5602	CNAG_01344_exon
CNAG_01341	CKF44_01341T0	promoter-TSS (CKF44_01341T1)	-585	M1.3_IPxinput_peak_876zv	chr5	549947	549947	+	55.5602	554471	549947	664	56.7539	1.9866	55.5602	CNAG_01341_promoter-TSS
CNAG_01103	CKF44_01103T0	TTS (CKF44_01102T0)	906	M1.3_IPxinput_peak_916bbq	chr5	1204131	1204131	+	55.5602	974661	1204131	664	56.7539	1.9866	55.5602	CNAG_01103_TTS
CNAG_01094	CKF44_01094T0	promoter-TSS (CKF44_01094T0)	-827	M1.3_IPxinput_peak_916bdg	chr5	1225427	1225427	+	55.5602	974661	1225427	664	56.7539	1.9866	55.5602	CNAG_01094_promoter-TSS
CNAG_01060	CKF44_01060T0	TTS (CKF44_01061T0)	1806	M1.3_IPxinput_peak_916bjy	chr5	1312673	1312673	+	55.5602	974661	1312673	664	56.7539	1.9866	55.5602	CNAG_01060_TTS
CNAG_07444	CKF44_07444T0	exon (CKF44_07444T0, exon 4 of 8)	1113	M1.3_IPxinput_peak_916bkr	chr5	1322812	1322812	+	55.5602	974661	1322812	664	56.7539	1.9866	55.5602	CNAG_07444_exon
CNAG_01235	CKF44_01235T0	exon (CKF44_01235T0, exon 4 of 7)	1724	M1.3_IPxinput_peak_916bl	chr5	851825	851825	+	55.5602	974661	851825	664	56.7539	1.9866	55.5602	CNAG_01235_exon
CNAG_01015	CKF44_01015T0	exon (CKF44_01016T0, exon 4 of 8)	-2379	M1.3_IPxinput_peak_916bsl	chr5	1429241	1429241	+	55.5602	974661	1429241	664	56.7539	1.9866	55.5602	CNAG_01015_exon
CNAG_01014	CKF44_01014T0	exon (CKF44_01014T0, exon 1 of 2)	1258	M1.3_IPxinput_peak_916bsv	chr5	1434710	1434710	+	55.5602	974661	1434710	664	56.7539	1.9866	55.5602	CNAG_01014_exon
CNAG_01003	CKF44_01003T0	TTS (CKF44_01004T0)	778	M1.3_IPxinput_peak_916buq	chr5	1458702	1458702	+	55.5602	974661	1458702	664	56.7539	1.9866	55.5602	CNAG_01003_TTS
CNAG_00987	CKF44_00987T0	promoter-TSS (CKF44_00986T0)	162	M1.3_IPxinput_peak_916bxy	chr5	1502595	1502595	+	55.5602	974661	1502595	664	56.7539	1.9866	55.5602	CNAG_00987_promoter-TSS
CNAG_00969	CKF44_00969T0	promoter-TSS (CKF44_00969T0)	-743	M1.3_IPxinput_peak_916caj	chr5	1538683	1538683	+	55.5602	974661	1538683	664	56.7539	1.9866	55.5602	CNAG_00969_promoter-TSS
CNAG_07446	CKF44_07446T0	promoter-TSS (CKF44_00964T0)	288	M1.3_IPxinput_peak_916cbk	chr5	1552519	1552519	+	55.5602	974661	1552519	664	56.7539	1.9866	55.5602	CNAG_07446_promoter-TSS
CNAG_00940	CKF44_00940T0	promoter-TSS (CKF44_00941T0)	314	M1.3_IPxinput_peak_916cde	chr5	1581739	1581739	+	55.5602	974661	1581739	664	56.7539	1.9866	55.5602	CNAG_00940_promoter-TSS
CNAG_00937	CKF44_00937T1	promoter-TSS (CKF44_00937T2)	57	M1.3_IPxinput_peak_916cdt	chr5	1589308	1589308	+	55.5602	974661	1589308	664	56.7539	1.9866	55.5602	CNAG_00937_promoter-TSS
CNAG_00926	CKF44_00926T0	promoter-TSS (CKF44_00926T0)	94	M1.3_IPxinput_peak_916cfp	chr5	1614066	1614066	+	55.5602	974661	1614066	664	56.7539	1.9866	55.5602	CNAG_00926_promoter-TSS
CNAG_01184	CKF44_01184T0	promoter-TSS (CKF44_01183T0)	811	M1.3_IPxinput_peak_916lg	chr5	981805	981805	+	55.5602	974661	981805	664	56.7539	1.9866	55.5602	CNAG_01184_promoter-TSS
CNAG_07438	CKF44_07438T0	TTS (CKF44_01175T0)	1062	M1.3_IPxinput_peak_916mp	chr5	1000955	1000955	+	55.5602	974661	1000955	664	56.7539	1.9866	55.5602	CNAG_07438_TTS
CNAG_01172	CKF44_01172T0	TTS (CKF44_01172T0)	3120	M1.3_IPxinput_peak_916nl	chr5	1012239	1012239	+	55.5602	974661	1012239	664	56.7539	1.9866	55.5602	CNAG_01172_TTS
CNAG_01156	CKF44_01156T0	exon (CKF44_01156T0, exon 2 of 8)	1122	M1.3_IPxinput_peak_916qv	chr5	1056220	1056220	+	55.5602	974661	1056220	664	56.7539	1.9866	55.5602	CNAG_01156_exon
CNAG_01117	CKF44_01117T0	TTS (CKF44_01115T0)	-1491	M1.3_IPxinput_peak_916ze	chr5	1169204	1169204	+	55.5602	974661	1169204	664	56.7539	1.9866	55.5602	CNAG_01117_TTS
CNAG_03876	CKF44_03876T1	promoter-TSS (CKF44_03876T3)	-105	M1.3_IPxinput_peak_673	chr2	1068191	1068191	+	55.9663	367	1068191	671	57.164	1.9843	55.9663	CNAG_03876_promoter-TSS
CNAG_06804	CKF44_06804T1	exon (CKF44_06804T1, exon 6 of 10)	1465	M1.3_IPxinput_peak_876cb	chr5	218129	218129	+	55.2643	554471	218129	663	56.4538	1.98361	55.2643	CNAG_06804_exon
CNAG_07414	CKF44_07414T0	TTS (CKF44_01448T0)	981	M1.3_IPxinput_peak_876hd	chr5	285853	285853	+	55.2643	554471	285853	663	56.4538	1.98361	55.2643	CNAG_07414_TTS
CNAG_01417	CKF44_01417T0	TTS (CKF44_07416T0)	-1244	M1.3_IPxinput_peak_876mg	chr5	362206	362206	+	55.2643	554471	362206	663	56.4538	1.98361	55.2643	CNAG_01417_TTS
CNAG_01408	CKF44_01408T0	exon (CKF44_01408T0, exon 4 of 8)	2307	M1.3_IPxinput_peak_876nw	chr5	386249	386249	+	55.2643	554471	386249	663	56.4538	1.98361	55.2643	CNAG_01408_exon
CNAG_01379	CKF44_01379T0	promoter-TSS (CKF44_01378T0)	117	M1.3_IPxinput_peak_876si	chr5	448087	448087	+	55.2643	554471	448087	663	56.4538	1.98361	55.2643	CNAG_01379_promoter-TSS
CNAG_01099	CKF44_01099T0	exon (CKF44_01099T0, exon 4 of 7)	1593	M1.3_IPxinput_peak_916bco	chr5	1216985	1216985	+	55.2643	974661	1216985	663	56.4538	1.98361	55.2643	CNAG_01099_exon
CNAG_01098	CKF44_01098T0	promoter-TSS (CKF44_01098T0)	-750	M1.3_IPxinput_peak_916bcq	chr5	1218058	1218058	+	55.2643	974661	1218058	663	56.4538	1.98361	55.2643	CNAG_01098_promoter-TSS
CNAG_01078	CKF44_01078T0	TTS (CKF44_01079T0)	1485	M1.3_IPxinput_peak_916bgb	chr5	1261698	1261698	+	55.2643	974661	1261698	663	56.4538	1.98361	55.2643	CNAG_01078_TTS
CNAG_01234	CKF44_01234T0	TTS (CKF44_01235T0)	874	M1.3_IPxinput_peak_916bs	chr5	855296	855296	+	55.2643	974661	855296	663	56.4538	1.98361	55.2643	CNAG_01234_TTS
CNAG_00960	CKF44_00960T0	exon (CKF44_00960T0, exon 4 of 16)	1402	M1.3_IPxinput_peak_916cbr	chr5	1556664	1556664	+	55.2643	974661	1556664	663	56.4538	1.98361	55.2643	CNAG_00960_exon
CNAG_00941	CKF44_00941T0	Intergenic	5295	M1.3_IPxinput_peak_916ccr	chr5	1575444	1575444	+	55.2643	974661	1575444	663	56.4538	1.98361	55.2643	CNAG_00941_Intergenic
CNAG_00922	CKF44_00922T0	TTS (CKF44_00922T0)	3004	M1.3_IPxinput_peak_916cgg	chr5	1621656	1621656	+	55.2643	974661	1621656	663	56.4538	1.98361	55.2643	CNAG_00922_TTS
CNAG_00864	CKF44_00864T0	TTS (CKF44_07456T0)	995	M1.3_IPxinput_peak_916cth	chr5	1795096	1795096	+	55.2643	974661	1795096	663	56.4538	1.98361	55.2643	CNAG_00864_TTS
CNAG_01209	CKF44_01209T0	exon (CKF44_01209T0, exon 7 of 14)	5602	M1.3_IPxinput_peak_916gk	chr5	917238	917238	+	55.2643	974661	917238	663	56.4538	1.98361	55.2643	CNAG_01209_exon
CNAG_01195	CKF44_01195T0	exon (CKF44_01195T0, exon 4 of 12)	2529	M1.3_IPxinput_peak_916jd	chr5	953129	953129	+	55.2643	974661	953129	663	56.4538	1.98361	55.2643	CNAG_01195_exon
CNAG_01180	CKF44_01180T0	exon (CKF44_01180T0, exon 3 of 10)	1027	M1.3_IPxinput_peak_916ly	chr5	990945	990945	+	55.2643	974661	990945	663	56.4538	1.98361	55.2643	CNAG_01180_exon
CNAG_07438	CKF44_07438T0	promoter-TSS (CKF44_01177T0)	-854	M1.3_IPxinput_peak_916ml	chr5	999039	999039	+	55.2643	974661	999039	663	56.4538	1.98361	55.2643	CNAG_07438_promoter-TSS
CNAG_01147	CKF44_01147T0	exon (CKF44_01147T0, exon 4 of 4)	1003	M1.3_IPxinput_peak_916sp	chr5	1080449	1080449	+	55.2643	974661	1080449	663	56.4538	1.98361	55.2643	CNAG_01147_exon
CNAG_01146	CKF44_01146T0	exon (CKF44_01146T0, exon 6 of 8)	2359	M1.3_IPxinput_peak_916st	chr5	1082053	1082053	+	55.2643	974661	1082053	663	56.4538	1.98361	55.2643	CNAG_01146_exon
CNAG_01145	CKF44_01145T0	TTS (CKF44_01144T0)	1310	M1.3_IPxinput_peak_916sy	chr5	1085864	1085864	+	55.2643	974661	1085864	663	56.4538	1.98361	55.2643	CNAG_01145_TTS
CNAG_01115	CKF44_01115T0	exon (CKF44_01115T0, exon 3 of 16)	2001	M1.3_IPxinput_peak_916zu	chr5	1177526	1177526	+	55.2643	974661	1177526	663	56.4538	1.98361	55.2643	CNAG_01115_exon
CNAG_01962	CKF44_01962T0	promoter-TSS (CKF44_01963T0)	167	M1.3_IPxinput_peak_446bjb	chr11	1376706	1376706	+	54.9691	499634	1376706	662	56.1544	1.98062	54.9691	CNAG_01962_promoter-TSS
CNAG_01848	CKF44_01848T0	exon (CKF44_01848T0, exon 3 of 6)	1780	M1.3_IPxinput_peak_446no	chr11	1080616	1080616	+	54.9691	499634	1080616	662	56.1544	1.98062	54.9691	CNAG_01848_exon
CNAG_01911	CKF44_01911T0	promoter-TSS (CKF44_01911T0)	-403	M1.3_IPxinput_peak_446zh	chr11	1244001	1244001	+	54.9691	499634	1244001	662	56.1544	1.98062	54.9691	CNAG_01911_promoter-TSS
CNAG_01334	CKF44_01334T1	promoter-TSS (CKF44_01333T0)	185	M1.3_IPxinput_peak_876bbv	chr5	577295	577295	+	54.9691	554471	577295	662	56.1544	1.98062	54.9691	CNAG_01334_promoter-TSS
CNAG_01361	CKF44_01361T0	exon (CKF44_01361T0, exon 9 of 11)	1898	M1.3_IPxinput_peak_876vt	chr5	499291	499291	+	54.9691	554471	499291	662	56.1544	1.98062	54.9691	CNAG_01361_exon
CNAG_01086	CKF44_01086T0	promoter-TSS (CKF44_01086T0)	-341	M1.3_IPxinput_peak_916beu	chr5	1245184	1245184	+	54.9691	974661	1245184	662	56.1544	1.98062	54.9691	CNAG_01086_promoter-TSS
CNAG_01078	CKF44_01078T0	promoter-TSS (CKF44_01077T0)	951	M1.3_IPxinput_peak_916bgd	chr5	1262232	1262232	+	54.9691	974661	1262232	662	56.1544	1.98062	54.9691	CNAG_01078_promoter-TSS
CNAG_01072	CKF44_01072T0	exon (CKF44_01073T1, exon 9 of 12)	-1502	M1.3_IPxinput_peak_916bhd	chr5	1275408	1275408	+	54.9691	974661	1275408	662	56.1544	1.98062	54.9691	CNAG_01072_exon
CNAG_01234	CKF44_01234T0	exon (CKF44_01235T0, exon 4 of 7)	-1519	M1.3_IPxinput_peak_916bn	chr5	852903	852903	+	54.9691	974661	852903	662	56.1544	1.98062	54.9691	CNAG_01234_exon
CNAG_01014	CKF44_01014T0	exon (CKF44_01014T0, exon 2 of 2)	1657	M1.3_IPxinput_peak_916bsu	chr5	1434311	1434311	+	54.9691	974661	1434311	662	56.1544	1.98062	54.9691	CNAG_01014_exon
CNAG_00993	CKF44_00993T0	promoter-TSS (CKF44_00993T0)	-374	M1.3_IPxinput_peak_916bwv	chr5	1487124	1487124	+	54.9691	974661	1487124	662	56.1544	1.98062	54.9691	CNAG_00993_promoter-TSS
CNAG_00981	CKF44_00981T0	TTS (CKF44_00982T0)	264	M1.3_IPxinput_peak_916byo	chr5	1513041	1513041	+	54.9691	974661	1513041	662	56.1544	1.98062	54.9691	CNAG_00981_TTS
CNAG_07450	CKF44_07450T0	TTS (CKF44_07450T0)	1414	M1.3_IPxinput_peak_916cis	chr5	1655394	1655394	+	54.9691	974661	1655394	662	56.1544	1.98062	54.9691	CNAG_07450_TTS
CNAG_00883	CKF44_00883T0	exon (CKF44_00883T0, exon 3 of 7)	1039	M1.3_IPxinput_peak_916cow	chr5	1734624	1734624	+	54.9691	974661	1734624	662	56.1544	1.98062	54.9691	CNAG_00883_exon
CNAG_07432	CKF44_07432T0	promoter-TSS (CKF44_01224T0)	573	M1.3_IPxinput_peak_916dw	chr5	883183	883183	+	54.9691	974661	883183	662	56.1544	1.98062	54.9691	CNAG_07432_promoter-TSS
CNAG_01223	CKF44_01223T0	TTS (CKF44_01222T0)	979	M1.3_IPxinput_peak_916ec	chr5	886723	886723	+	54.9691	974661	886723	662	56.1544	1.98062	54.9691	CNAG_01223_TTS
CNAG_01220	CKF44_01220T0	TTS (CKF44_01220T0)	942	M1.3_IPxinput_peak_916ei	chr5	890230	890230	+	54.9691	974661	890230	662	56.1544	1.98062	54.9691	CNAG_01220_TTS
CNAG_01143	CKF44_01143T0	promoter-TSS (CKF44_01144T0)	839	M1.3_IPxinput_peak_916tg	chr5	1089542	1089542	+	54.9691	974661	1089542	662	56.1544	1.98062	54.9691	CNAG_01143_promoter-TSS
CNAG_01133	CKF44_01133T0	exon (CKF44_01134T0, exon 6 of 6)	-1682	M1.3_IPxinput_peak_916uy	chr5	1114376	1114376	+	54.9691	974661	1114376	662	56.1544	1.98062	54.9691	CNAG_01133_exon
CNAG_01127	CKF44_01127T0	intron (CKF44_01126T0, intron 6 of 13)	-2759	M1.3_IPxinput_peak_916wl	chr5	1134913	1134913	+	54.9691	974661	1134913	662	56.1544	1.98062	54.9691	CNAG_01127_intron
CNAG_01126	CKF44_01126T0	exon (CKF44_01126T0, exon 4 of 14)	3000	M1.3_IPxinput_peak_916wo	chr5	1136328	1136328	+	54.9691	974661	1136328	662	56.1544	1.98062	54.9691	CNAG_01126_exon
CNAG_01124	CKF44_01124T0	TTS (CKF44_01125T0)	1100	M1.3_IPxinput_peak_916xh	chr5	1144858	1144858	+	54.9691	974661	1144858	662	56.1544	1.98062	54.9691	CNAG_01124_TTS
CNAG_01355	CKF44_01355T0	promoter-TSS (CKF44_01355T0)	-179	M1.3_IPxinput_peak_876xg	chr5	516998	516998	+	57.3873	554471	516998	694	58.6051	1.97831	57.3873	CNAG_01355_promoter-TSS
CNAG_01894	CKF44_01894T0	TTS (CKF44_01896T0)	492	M1.3_IPxinput_peak_446vz	chr11	1196870	1196870	+	54.6744	499634	1196870	661	55.8556	1.97764	54.6744	CNAG_01894_TTS
CNAG_01437	CKF44_01437T0	promoter-TSS (CKF44_01438T0)	131	M1.3_IPxinput_peak_876iy	chr5	312158	312158	+	54.6744	554471	312158	661	55.8556	1.97764	54.6744	CNAG_01437_promoter-TSS
CNAG_01344	CKF44_01344T0	exon (CKF44_01344T0, exon 2 of 5)	583	M1.3_IPxinput_peak_876zi	chr5	543953	543953	+	54.6744	554471	543953	661	55.8556	1.97764	54.6744	CNAG_01344_exon
CNAG_01097	CKF44_01097T0	exon (CKF44_01098T0, exon 5 of 5)	-1070	M1.3_IPxinput_peak_916bcw	chr5	1220401	1220401	+	54.6744	974661	1220401	661	55.8556	1.97764	54.6744	CNAG_01097_exon
CNAG_01095	CKF44_01095T0	TTS (CKF44_01096T0)	-1381	M1.3_IPxinput_peak_916bdb	chr5	1222974	1222974	+	54.6744	974661	1222974	661	55.8556	1.97764	54.6744	CNAG_01095_TTS
CNAG_01091	CKF44_01091T0	exon (CKF44_01091T0, exon 6 of 11)	1710	M1.3_IPxinput_peak_916bdu	chr5	1232226	1232226	+	54.6744	974661	1232226	661	55.8556	1.97764	54.6744	CNAG_01091_exon
CNAG_01082	CKF44_01082T0	exon (CKF44_01081T0, exon 6 of 7)	-1067	M1.3_IPxinput_peak_916bfp	chr5	1255678	1255678	+	54.6744	974661	1255678	661	55.8556	1.97764	54.6744	CNAG_01082_exon
CNAG_01235	CKF44_01235T0	exon (CKF44_01235T0, exon 3 of 7)	1196	M1.3_IPxinput_peak_916bj	chr5	851297	851297	+	54.6744	974661	851297	661	55.8556	1.97764	54.6744	CNAG_01235_exon
CNAG_01052	CKF44_01052T0	TTS (CKF44_01053T0)	1219	M1.3_IPxinput_peak_916blq	chr5	1336203	1336203	+	54.6744	974661	1336203	661	55.8556	1.97764	54.6744	CNAG_01052_TTS
CNAG_01010	CKF44_01010T0	promoter-TSS (CKF44_01009T1)	175	M1.3_IPxinput_peak_916btk	chr5	1442603	1442603	+	54.6744	974661	1442603	661	55.8556	1.97764	54.6744	CNAG_01010_promoter-TSS
CNAG_01005	CKF44_01005T0	promoter-TSS (CKF44_01004T0)	0	M1.3_IPxinput_peak_916bue	chr5	1453461	1453461	+	54.6744	974661	1453461	661	55.8556	1.97764	54.6744	CNAG_01005_promoter-TSS
CNAG_00993	CKF44_00993T0	exon (CKF44_00993T0, exon 3 of 3)	1305	M1.3_IPxinput_peak_916bwy	chr5	1488803	1488803	+	54.6744	974661	1488803	661	55.8556	1.97764	54.6744	CNAG_00993_exon
CNAG_00919	CKF44_00919T0	exon (CKF44_00919T0, exon 2 of 9)	964	M1.3_IPxinput_peak_916cgy	chr5	1630938	1630938	+	54.6744	974661	1630938	661	55.8556	1.97764	54.6744	CNAG_00919_exon
CNAG_00890	CKF44_00890T0	exon (CKF44_00890T0, exon 4 of 4)	2525	M1.3_IPxinput_peak_916cnj	chr5	1714867	1714867	+	54.6744	974661	1714867	661	55.8556	1.97764	54.6744	CNAG_00890_exon
CNAG_00870	CKF44_00870T2	exon (CKF44_00870T0, exon 2 of 4)	412	M1.3_IPxinput_peak_916crt	chr5	1772968	1772968	+	54.6744	974661	1772968	661	55.8556	1.97764	54.6744	CNAG_00870_exon
CNAG_01208	CKF44_01208T0	TTS (CKF44_01209T0)	6936	M1.3_IPxinput_peak_916gs	chr5	920724	920724	+	54.6744	974661	920724	661	55.8556	1.97764	54.6744	CNAG_01208_TTS
CNAG_01169	CKF44_01169T0	TTS (CKF44_01168T0)	1021	M1.3_IPxinput_peak_916ny	chr5	1018586	1018586	+	54.6744	974661	1018586	661	55.8556	1.97764	54.6744	CNAG_01169_TTS
CNAG_01166	CKF44_01166T0	exon (CKF44_01167T0, exon 14 of 18)	2735	M1.3_IPxinput_peak_916om	chr5	1024591	1024591	+	54.6744	974661	1024591	661	55.8556	1.97764	54.6744	CNAG_01166_exon
CNAG_01166	CKF44_01166T0	TTS (CKF44_01166T0)	1372	M1.3_IPxinput_peak_916oq	chr5	1025954	1025954	+	54.6744	974661	1025954	661	55.8556	1.97764	54.6744	CNAG_01166_TTS
CNAG_01144	CKF44_01144T0	TTS (CKF44_01145T0)	1743	M1.3_IPxinput_peak_916ta	chr5	1086803	1086803	+	54.6744	974661	1086803	661	55.8556	1.97764	54.6744	CNAG_01144_TTS
CNAG_02540	CKF44_02540T0	promoter-TSS (CKF44_02539T0)	-84	M1.3_IPxinput_peak_920c	chr6	52202	52202	+	54.6744	1164	52202	661	55.8556	1.97764	54.6744	CNAG_02540_promoter-TSS
CNAG_03061	CKF44_03061T0	promoter-TSS (CKF44_03061T0)	-329	M1.3_IPxinput_peak_708	chr3	89880	89880	+	54.3804	400	89880	660	55.5575	1.97465	54.3804	CNAG_03061_promoter-TSS
CNAG_06810	CKF44_06810T0	TTS (CKF44_06811T0)	234	M1.3_IPxinput_peak_876ba	chr5	202836	202836	+	54.3804	554471	202836	660	55.5575	1.97465	54.3804	CNAG_06810_TTS
CNAG_01340	CKF44_01340T0	exon (CKF44_01340T0, exon 5 of 10)	2580	M1.3_IPxinput_peak_876bad	chr5	554322	554322	+	54.3804	554471	554322	660	55.5575	1.97465	54.3804	CNAG_01340_exon
CNAG_01340	CKF44_01340T0	exon (CKF44_01340T0, exon 4 of 10)	2293	M1.3_IPxinput_peak_876bae	chr5	554609	554609	+	54.3804	554471	554609	660	55.5575	1.97465	54.3804	CNAG_01340_exon
CNAG_01338	CKF44_01338T0	TTS (CKF44_01337T1)	2945	M1.3_IPxinput_peak_876bau	chr5	564357	564357	+	54.3804	554471	564357	660	55.5575	1.97465	54.3804	CNAG_01338_TTS
CNAG_01330	CKF44_01330T0	exon (CKF44_01330T0, exon 5 of 7)	1874	M1.3_IPxinput_peak_876bci	chr5	585032	585032	+	54.3804	554471	585032	660	55.5575	1.97465	54.3804	CNAG_01330_exon
CNAG_06809	CKF44_06809T0	exon (CKF44_06809T0, exon 8 of 11)	1989	M1.3_IPxinput_peak_876bf	chr5	205458	205458	+	54.3804	554471	205458	660	55.5575	1.97465	54.3804	CNAG_06809_exon
CNAG_06980	CKF44_06980T0	promoter-TSS (CKF44_07408T0)	212	M1.3_IPxinput_peak_876db	chr5	233708	233708	+	54.3804	554471	233708	660	55.5575	1.97465	54.3804	CNAG_06980_promoter-TSS
CNAG_01443	CKF44_01443T0	promoter-TSS (CKF44_01443T0)	-876	M1.3_IPxinput_peak_876ib	chr5	299072	299072	+	54.3804	554471	299072	660	55.5575	1.97465	54.3804	CNAG_01443_promoter-TSS
CNAG_07421	CKF44_07421T0	TTS (CKF44_01384T0)	1301	M1.3_IPxinput_peak_876rv	chr5	440707	440707	+	54.3804	554471	440707	660	55.5575	1.97465	54.3804	CNAG_07421_TTS
CNAG_01349	CKF44_01349T0	exon (CKF44_01349T0, exon 1 of 6)	322	M1.3_IPxinput_peak_876yo	chr5	534051	534051	+	54.3804	554471	534051	660	55.5575	1.97465	54.3804	CNAG_01349_exon
CNAG_01347	CKF44_01347T0	intron (CKF44_01347T0, intron 3 of 7)	937	M1.3_IPxinput_peak_876yu	chr5	537346	537346	+	54.3804	554471	537346	660	55.5575	1.97465	54.3804	CNAG_01347_intron
CNAG_01056	CKF44_01056T0	TTS (CKF44_07444T0)	1044	M1.3_IPxinput_peak_916bkn	chr5	1321615	1321615	+	54.3804	974661	1321615	660	55.5575	1.97465	54.3804	CNAG_01056_TTS
CNAG_01053	CKF44_01053T0	exon (CKF44_01053T0, exon 2 of 8)	1152	M1.3_IPxinput_peak_916blh	chr5	1331392	1331392	+	54.3804	974661	1331392	660	55.5575	1.97465	54.3804	CNAG_01053_exon
CNAG_01046	CKF44_01046T0	TTS (CKF44_01047T0)	766	M1.3_IPxinput_peak_916bmz	chr5	1353947	1353947	+	54.3804	974661	1353947	660	55.5575	1.97465	54.3804	CNAG_01046_TTS
CNAG_01017	CKF44_01017T1	TTS (CKF44_01016T0)	177	M1.3_IPxinput_peak_916bsg	chr5	1426658	1426658	+	54.3804	974661	1426658	660	55.5575	1.97465	54.3804	CNAG_01017_TTS
CNAG_00991	CKF44_00991T0	promoter-TSS (CKF44_00990T1)	806	M1.3_IPxinput_peak_916bxe	chr5	1491913	1491913	+	54.3804	974661	1491913	660	55.5575	1.97465	54.3804	CNAG_00991_promoter-TSS
CNAG_00985	CKF44_00985T1	TTS (CKF44_00983T0)	-1497	M1.3_IPxinput_peak_916bye	chr5	1506911	1506911	+	54.3804	974661	1506911	660	55.5575	1.97465	54.3804	CNAG_00985_TTS
CNAG_00983	CKF44_00983T0	exon (CKF44_00983T0, exon 3 of 12)	1631	M1.3_IPxinput_peak_916byi	chr5	1509473	1509473	+	54.3804	974661	1509473	660	55.5575	1.97465	54.3804	CNAG_00983_exon
CNAG_00941	CKF44_00941T0	Intergenic	4842	M1.3_IPxinput_peak_916ccs	chr5	1575897	1575897	+	54.3804	974661	1575897	660	55.5575	1.97465	54.3804	CNAG_00941_Intergenic
CNAG_00929	CKF44_00929T0	promoter-TSS (CKF44_00930T0)	208	M1.3_IPxinput_peak_916cew	chr5	1604481	1604481	+	54.3804	974661	1604481	660	55.5575	1.97465	54.3804	CNAG_00929_promoter-TSS
CNAG_00894	CKF44_00894T0	promoter-TSS (CKF44_00893T1)	284	M1.3_IPxinput_peak_916cmq	chr5	1705621	1705621	+	54.3804	974661	1705621	660	55.5575	1.97465	54.3804	CNAG_00894_promoter-TSS
CNAG_01229	CKF44_01229T0	TTS (CKF44_01228T0)	1452	M1.3_IPxinput_peak_916dm	chr5	877314	877314	+	54.3804	974661	877314	660	55.5575	1.97465	54.3804	CNAG_01229_TTS
CNAG_01195	CKF44_01195T0	exon (CKF44_01195T0, exon 4 of 12)	2823	M1.3_IPxinput_peak_916je	chr5	953423	953423	+	54.3804	974661	953423	660	55.5575	1.97465	54.3804	CNAG_01195_exon
CNAG_01134	CKF44_01134T0	promoter-TSS (CKF44_01134T0)	-418	M1.3_IPxinput_peak_916vd	chr5	1116832	1116832	+	54.3804	974661	1116832	660	55.5575	1.97465	54.3804	CNAG_01134_promoter-TSS
CNAG_01134	CKF44_01134T0	promoter-TSS (CKF44_01132T0)	-651	M1.3_IPxinput_peak_916ve	chr5	1117065	1117065	+	54.3804	974661	1117065	660	55.5575	1.97465	54.3804	CNAG_01134_promoter-TSS
CNAG_06193	CKF44_06193T0	promoter-TSS (CKF44_06193T0)	38	M1.3_IPxinput_peak_465a	chr12	578582	578582	+	54.0871	772	578582	659	55.26	1.97166	54.0871	CNAG_06193_promoter-TSS
CNAG_06810	CKF44_06810T0	TTS (CKF44_06809T0)	1309	M1.3_IPxinput_peak_876bd	chr5	203911	203911	+	54.0871	554471	203911	659	55.26	1.97166	54.0871	CNAG_06810_TTS
CNAG_07004	CKF44_07004T0	exon (CKF44_07410T0, exon 12 of 12)	-1283	M1.3_IPxinput_peak_876eh	chr5	249210	249210	+	54.0871	554471	249210	659	55.26	1.97166	54.0871	CNAG_07004_exon
CNAG_01391	CKF44_01391T0	TTS (CKF44_01392T0)	1010	M1.3_IPxinput_peak_876qn	chr5	421959	421959	+	54.0871	554471	421959	659	55.26	1.97166	54.0871	CNAG_01391_TTS
CNAG_01355	CKF44_01355T0	TTS (CKF44_01356T0)	1247	M1.3_IPxinput_peak_876xd	chr5	515572	515572	+	54.0871	554471	515572	659	55.26	1.97166	54.0871	CNAG_01355_TTS
CNAG_01354	CKF44_01354T0	intron (CKF44_01354T0, intron 3 of 9)	902	M1.3_IPxinput_peak_876xk	chr5	518753	518753	+	54.0871	554471	518753	659	55.26	1.97166	54.0871	CNAG_01354_intron
CNAG_07442	CKF44_07442T0	TTS (CKF44_07442T0)	2203	M1.3_IPxinput_peak_916bih	chr5	1290549	1290549	+	54.0871	974661	1290549	659	55.26	1.97166	54.0871	CNAG_07442_TTS
CNAG_01065	CKF44_01065T0	exon (CKF44_01065T1, exon 5 of 8)	1073	M1.3_IPxinput_peak_916bir	chr5	1295925	1295925	+	54.0871	974661	1295925	659	55.26	1.97166	54.0871	CNAG_01065_exon
CNAG_01027	CKF44_01027T0	exon (CKF44_01027T0, exon 4 of 7)	1155	M1.3_IPxinput_peak_916bqj	chr5	1400576	1400576	+	54.0871	974661	1400576	659	55.26	1.97166	54.0871	CNAG_01027_exon
CNAG_00999	CKF44_00999T0	promoter-TSS (CKF44_00999T0)	-150	M1.3_IPxinput_peak_916bvw	chr5	1473567	1473567	+	54.0871	974661	1473567	659	55.26	1.97166	54.0871	CNAG_00999_promoter-TSS
CNAG_00895	CKF44_00895T0	exon (CKF44_00895T0, exon 4 of 5)	833	M1.3_IPxinput_peak_916cmk	chr5	1702354	1702354	+	54.0871	974661	1702354	659	55.26	1.97166	54.0871	CNAG_00895_exon
CNAG_01208	CKF44_01208T0	exon (CKF44_01208T0, exon 18 of 24)	6243	M1.3_IPxinput_peak_916gu	chr5	921417	921417	+	54.0871	974661	921417	659	55.26	1.97166	54.0871	CNAG_01208_exon
CNAG_01143	CKF44_01143T0	TTS (CKF44_01143T0)	1604	M1.3_IPxinput_peak_916ti	chr5	1090307	1090307	+	54.0871	974661	1090307	659	55.26	1.97166	54.0871	CNAG_01143_TTS
CNAG_01115	CKF44_01115T0	exon (CKF44_01115T0, exon 5 of 16)	5602	M1.3_IPxinput_peak_916zn	chr5	1173925	1173925	+	54.0871	974661	1173925	659	55.26	1.97166	54.0871	CNAG_01115_exon
CNAG_02585	CKF44_02585T0	TTS (CKF44_02586T0)	141	M1.3_IPxinput_peak_769	chr3	1301050	1301050	+	53.7945	355	1301050	658	54.9633	1.96867	53.7945	CNAG_02585_TTS
CNAG_01341	CKF44_01341T1	exon (CKF44_01340T0, exon 7 of 10)	3096	M1.3_IPxinput_peak_876bac	chr5	553628	553628	+	53.7945	554471	553628	658	54.9633	1.96867	53.7945	CNAG_01341_exon
CNAG_07408	CKF44_07408T0	promoter-TSS (CKF44_06980T0)	207	M1.3_IPxinput_peak_876da	chr5	232960	232960	+	53.7945	554471	232960	658	54.9633	1.96867	53.7945	CNAG_07408_promoter-TSS
CNAG_01415	CKF44_01415T0	promoter-TSS (CKF44_01416T0)	152	M1.3_IPxinput_peak_876mn	chr5	365906	365906	+	53.7945	554471	365906	658	54.9633	1.96867	53.7945	CNAG_01415_promoter-TSS
CNAG_01104	CKF44_01104T0	TTS (CKF44_01105T0)	1485	M1.3_IPxinput_peak_916bbl	chr5	1201621	1201621	+	53.7945	974661	1201621	658	54.9633	1.96867	53.7945	CNAG_01104_TTS
CNAG_01074	CKF44_01074T0	exon (CKF44_01074T0, exon 10 of 10)	2317	M1.3_IPxinput_peak_916bgv	chr5	1272483	1272483	+	53.7945	974661	1272483	658	54.9633	1.96867	53.7945	CNAG_01074_exon
CNAG_01061	CKF44_01061T0	exon (CKF44_01062T0, exon 5 of 6)	-1274	M1.3_IPxinput_peak_916bjp	chr5	1307533	1307533	+	53.7945	974661	1307533	658	54.9633	1.96867	53.7945	CNAG_01061_exon
CNAG_01051	CKF44_01051T0	exon (CKF44_01051T0, exon 4 of 15)	1315	M1.3_IPxinput_peak_916bma	chr5	1341632	1341632	+	53.7945	974661	1341632	658	54.9633	1.96867	53.7945	CNAG_01051_exon
CNAG_01048	CKF44_01048T0	exon (CKF44_01048T1, exon 4 of 13)	1885	M1.3_IPxinput_peak_916bmk	chr5	1347760	1347760	+	53.7945	974661	1347760	658	54.9633	1.96867	53.7945	CNAG_01048_exon
CNAG_01045	CKF44_01045T0	intron (CKF44_01045T0, intron 8 of 11)	1449	M1.3_IPxinput_peak_916bnd	chr5	1356575	1356575	+	53.7945	974661	1356575	658	54.9633	1.96867	53.7945	CNAG_01045_intron
CNAG_01005	CKF44_01005T0	exon (CKF44_01004T0, exon 2 of 4)	-1679	M1.3_IPxinput_peak_916bui	chr5	1455140	1455140	+	53.7945	974661	1455140	658	54.9633	1.96867	53.7945	CNAG_01005_exon
CNAG_00975	CKF44_00975T0	exon (CKF44_00975T0, exon 2 of 3)	1306	M1.3_IPxinput_peak_916bzj	chr5	1526615	1526615	+	53.7945	974661	1526615	658	54.9633	1.96867	53.7945	CNAG_00975_exon
CNAG_00964	CKF44_00964T0	TTS (CKF44_07446T0)	199	M1.3_IPxinput_peak_916cbi	chr5	1551811	1551811	+	53.7945	974661	1551811	658	54.9633	1.96867	53.7945	CNAG_00964_TTS
CNAG_01231	CKF44_01231T0	exon (CKF44_01232T0, exon 6 of 9)	-1885	M1.3_IPxinput_peak_916cw	chr5	868600	868600	+	53.7945	974661	868600	658	54.9633	1.96867	53.7945	CNAG_01231_exon
CNAG_07433	CKF44_07433T0	exon (CKF44_07433T0, exon 4 of 8)	3250	M1.3_IPxinput_peak_916ep	chr5	894511	894511	+	53.7945	974661	894511	658	54.9633	1.96867	53.7945	CNAG_07433_exon
CNAG_01209	CKF44_01209T0	exon (CKF44_01209T0, exon 3 of 14)	3719	M1.3_IPxinput_peak_916gf	chr5	915355	915355	+	53.7945	974661	915355	658	54.9633	1.96867	53.7945	CNAG_01209_exon
CNAG_01208	CKF44_01208T0	TTS (CKF44_01209T0)	6783	M1.3_IPxinput_peak_916gt	chr5	920877	920877	+	53.7945	974661	920877	658	54.9633	1.96867	53.7945	CNAG_01208_TTS
CNAG_01172	CKF44_01172T0	TTS (CKF44_01172T0)	2689	M1.3_IPxinput_peak_916nm	chr5	1012670	1012670	+	53.7945	974661	1012670	658	54.9633	1.96867	53.7945	CNAG_01172_TTS
CNAG_01164	CKF44_01164T0	TTS (CKF44_01165T0)	3007	M1.3_IPxinput_peak_916pa	chr5	1030740	1030740	+	53.7945	974661	1030740	658	54.9633	1.96867	53.7945	CNAG_01164_TTS
CNAG_00647	CKF44_00647T0	TTS (CKF44_00648T0)	187	M1.3_IPxinput_peak_297a	chr1	1685446	1685446	+	53.5025	1115	1685446	657	54.6671	1.96569	53.5025	CNAG_00647_TTS
CNAG_01338	CKF44_01338T0	exon (CKF44_01338T0, exon 6 of 11)	1926	M1.3_IPxinput_peak_876bas	chr5	563338	563338	+	53.5025	554471	563338	657	54.6671	1.96569	53.5025	CNAG_01338_exon
CNAG_01376	CKF44_01376T1	exon (CKF44_01376T0, exon 5 of 5)	2900	M1.3_IPxinput_peak_876tb	chr5	458241	458241	+	53.5025	554471	458241	657	54.6671	1.96569	53.5025	CNAG_01376_exon
CNAG_01363	CKF44_01363T0	promoter-TSS (CKF44_01363T0)	-393	M1.3_IPxinput_peak_876vk	chr5	494321	494321	+	53.5025	554471	494321	657	54.6671	1.96569	53.5025	CNAG_01363_promoter-TSS
CNAG_07423	CKF44_07423T0	exon (CKF44_01353T0, exon 4 of 4)	1170	M1.3_IPxinput_peak_876xq	chr5	522030	522030	+	53.5025	554471	522030	657	54.6671	1.96569	53.5025	CNAG_07423_exon
CNAG_01346	CKF44_01346T0	promoter-TSS (CKF44_01346T0)	1	M1.3_IPxinput_peak_876zb	chr5	540551	540551	+	53.5025	554471	540551	657	54.6671	1.96569	53.5025	CNAG_01346_promoter-TSS
CNAG_01107	CKF44_01107T0	TTS (CKF44_01108T0)	2773	M1.3_IPxinput_peak_916bar	chr5	1191016	1191016	+	53.5025	974661	1191016	657	54.6671	1.96569	53.5025	CNAG_01107_TTS
CNAG_07443	CKF44_07443T0	promoter-TSS (CKF44_07443T0)	-638	M1.3_IPxinput_peak_916bim	chr5	1293653	1293653	+	53.5025	974661	1293653	657	54.6671	1.96569	53.5025	CNAG_07443_promoter-TSS
CNAG_01030	CKF44_01030T0	TTS (CKF44_01029T1)	650	M1.3_IPxinput_peak_916bqa	chr5	1395645	1395645	+	53.5025	974661	1395645	657	54.6671	1.96569	53.5025	CNAG_01030_TTS
CNAG_01020	CKF44_01020T0	promoter-TSS (CKF44_01021T0)	530	M1.3_IPxinput_peak_916brk	chr5	1415390	1415390	+	53.5025	974661	1415390	657	54.6671	1.96569	53.5025	CNAG_01020_promoter-TSS
CNAG_01012	CKF44_01012T0	TTS (CKF44_01013T0)	1119	M1.3_IPxinput_peak_916btc	chr5	1438580	1438580	+	53.5025	974661	1438580	657	54.6671	1.96569	53.5025	CNAG_01012_TTS
CNAG_01003	CKF44_01003T0	TTS (CKF44_01002T0)	2410	M1.3_IPxinput_peak_916buu	chr5	1460334	1460334	+	53.5025	974661	1460334	657	54.6671	1.96569	53.5025	CNAG_01003_TTS
CNAG_00999	CKF44_00999T0	exon (CKF44_01000T0, exon 12 of 17)	2871	M1.3_IPxinput_peak_916bvr	chr5	1470546	1470546	+	53.5025	974661	1470546	657	54.6671	1.96569	53.5025	CNAG_00999_exon
CNAG_00991	CKF44_00991T0	promoter-TSS (CKF44_00990T1)	202	M1.3_IPxinput_peak_916bxf	chr5	1492517	1492517	+	53.5025	974661	1492517	657	54.6671	1.96569	53.5025	CNAG_00991_promoter-TSS
CNAG_07447	CKF44_07447T0	Intergenic	2162	M1.3_IPxinput_peak_916cca	chr5	1563730	1563730	+	53.5025	974661	1563730	657	54.6671	1.96569	53.5025	CNAG_07447_Intergenic
CNAG_00915	CKF44_00915T0	TTS (CKF44_00916T0)	1694	M1.3_IPxinput_peak_916chq	chr5	1640205	1640205	+	53.5025	974661	1640205	657	54.6671	1.96569	53.5025	CNAG_00915_TTS
CNAG_00865	CKF44_00865T0	promoter-TSS (CKF44_00866T0)	498	M1.3_IPxinput_peak_916cta	chr5	1790929	1790929	+	53.5025	974661	1790929	657	54.6671	1.96569	53.5025	CNAG_00865_promoter-TSS
CNAG_01169	CKF44_01169T0	TTS (CKF44_01168T0)	1542	M1.3_IPxinput_peak_916nz	chr5	1019107	1019107	+	53.5025	974661	1019107	657	54.6671	1.96569	53.5025	CNAG_01169_TTS
CNAG_01162	CKF44_01162T0	promoter-TSS (CKF44_01161T0)	744	M1.3_IPxinput_peak_916pt	chr5	1040839	1040839	+	53.5025	974661	1040839	657	54.6671	1.96569	53.5025	CNAG_01162_promoter-TSS
CNAG_01238	CKF44_01238T0	TTS (CKF44_01237T0)	1252	M1.3_IPxinput_peak_916v	chr5	845523	845523	+	53.5025	974661	845523	657	54.6671	1.96569	53.5025	CNAG_01238_TTS
CNAG_01133	CKF44_01133T0	promoter-TSS (CKF44_01133T0)	-543	M1.3_IPxinput_peak_916vb	chr5	1115515	1115515	+	53.5025	974661	1115515	657	54.6671	1.96569	53.5025	CNAG_01133_promoter-TSS
CNAG_01040	CKF44_01040T0	promoter-TSS (CKF44_01040T0)	-998	M1.3_IPxinput_peak_916bod	chr5	1370192	1370192	+	60.5382	974661	1370192	746	61.7933	1.96526	60.5382	CNAG_01040_promoter-TSS
CNAG_01814	CKF44_01814T0	TTS (CKF44_01815T0)	1188	M1.3_IPxinput_peak_446go	chr11	989279	989279	+	53.211	499634	989279	656	54.3716	1.9627	53.211	CNAG_01814_TTS
CNAG_01367	CKF44_01367T0	exon (CKF44_01367T0, exon 5 of 8)	2896	M1.3_IPxinput_peak_876uv	chr5	484811	484811	+	53.211	554471	484811	656	54.3716	1.9627	53.211	CNAG_01367_exon
CNAG_01352	CKF44_01352T0	exon (CKF44_01352T0, exon 2 of 5)	2168	M1.3_IPxinput_peak_876xx	chr5	526067	526067	+	53.211	554471	526067	656	54.3716	1.9627	53.211	CNAG_01352_exon
CNAG_01346	CKF44_01346T0	promoter-TSS (CKF44_01346T0)	-284	M1.3_IPxinput_peak_876zc	chr5	540836	540836	+	53.211	554471	540836	656	54.3716	1.9627	53.211	CNAG_01346_promoter-TSS
CNAG_01039	CKF44_01039T0	exon (CKF44_01039T0, exon 7 of 11)	1673	M1.3_IPxinput_peak_916bok	chr5	1374098	1374098	+	53.211	974661	1374098	656	54.3716	1.9627	53.211	CNAG_01039_exon
CNAG_01033	CKF44_01033T0	exon (CKF44_01033T0, exon 7 of 7)	1835	M1.3_IPxinput_peak_916bpm	chr5	1388068	1388068	+	53.211	974661	1388068	656	54.3716	1.9627	53.211	CNAG_01033_exon
CNAG_00989	CKF44_00989T0	exon (CKF44_00988T0, exon 7 of 9)	-2062	M1.3_IPxinput_peak_916bxo	chr5	1497408	1497408	+	53.211	974661	1497408	656	54.3716	1.9627	53.211	CNAG_00989_exon
CNAG_00969	CKF44_00969T0	promoter-TSS (CKF44_00969T0)	-363	M1.3_IPxinput_peak_916cak	chr5	1539063	1539063	+	53.211	974661	1539063	656	54.3716	1.9627	53.211	CNAG_00969_promoter-TSS
CNAG_07447	CKF44_07447T0	Intergenic	6589	M1.3_IPxinput_peak_916ccf	chr5	1568157	1568157	+	53.211	974661	1568157	656	54.3716	1.9627	53.211	CNAG_07447_Intergenic
CNAG_00870	CKF44_00870T1	promoter-TSS (CKF44_00870T0)	-912	M1.3_IPxinput_peak_916crw	chr5	1774292	1774292	+	53.211	974661	1774292	656	54.3716	1.9627	53.211	CNAG_00870_promoter-TSS
CNAG_00867	CKF44_00867T0	promoter-TSS (CKF44_00867T2)	-779	M1.3_IPxinput_peak_916csr	chr5	1785582	1785582	+	53.211	974661	1785582	656	54.3716	1.9627	53.211	CNAG_00867_promoter-TSS
CNAG_01209	CKF44_01209T0	TTS (CKF44_01208T0)	7597	M1.3_IPxinput_peak_916gn	chr5	919233	919233	+	53.211	974661	919233	656	54.3716	1.9627	53.211	CNAG_01209_TTS
CNAG_01127	CKF44_01127T0	exon (CKF44_01126T0, exon 9 of 14)	-1798	M1.3_IPxinput_peak_916wj	chr5	1133952	1133952	+	53.211	974661	1133952	656	54.3716	1.9627	53.211	CNAG_01127_exon
CNAG_01122	CKF44_01122T0	TTS (CKF44_01121T0)	923	M1.3_IPxinput_peak_916xs	chr5	1149471	1149471	+	53.211	974661	1149471	656	54.3716	1.9627	53.211	CNAG_01122_TTS
CNAG_01426	CKF44_01426T2	promoter-TSS (CKF44_01426T0)	-625	M1.3_IPxinput_peak_876kj	chr5	335789	335789	+	52.9202	554471	335789	655	54.0768	1.95971	52.9202	CNAG_01426_promoter-TSS
CNAG_01400	CKF44_01400T0	exon (CKF44_01400T0, exon 4 of 5)	855	M1.3_IPxinput_peak_876pe	chr5	402883	402883	+	52.9202	554471	402883	655	54.0768	1.95971	52.9202	CNAG_01400_exon
CNAG_01385	CKF44_01385T0	TTS (CKF44_01386T0)	-1129	M1.3_IPxinput_peak_876rd	chr5	431009	431009	+	52.9202	554471	431009	655	54.0768	1.95971	52.9202	CNAG_01385_TTS
CNAG_01381	CKF44_01381T0	promoter-TSS (CKF44_01381T0)	-265	M1.3_IPxinput_peak_876se	chr5	445749	445749	+	52.9202	554471	445749	655	54.0768	1.95971	52.9202	CNAG_01381_promoter-TSS
CNAG_01363	CKF44_01363T0	promoter-TSS (CKF44_01363T0)	-670	M1.3_IPxinput_peak_876vl	chr5	494598	494598	+	52.9202	554471	494598	655	54.0768	1.95971	52.9202	CNAG_01363_promoter-TSS
CNAG_01352	CKF44_01352T0	exon (CKF44_01352T0, exon 2 of 5)	1690	M1.3_IPxinput_peak_876xy	chr5	526545	526545	+	52.9202	554471	526545	655	54.0768	1.95971	52.9202	CNAG_01352_exon
CNAG_01097	CKF44_01097T0	exon (CKF44_01098T0, exon 5 of 5)	-1306	M1.3_IPxinput_peak_916bcv	chr5	1220165	1220165	+	52.9202	974661	1220165	655	54.0768	1.95971	52.9202	CNAG_01097_exon
CNAG_01083	CKF44_01083T0	TTS (CKF44_01082T0)	1624	M1.3_IPxinput_peak_916bfc	chr5	1249445	1249445	+	52.9202	974661	1249445	655	54.0768	1.95971	52.9202	CNAG_01083_TTS
CNAG_07443	CKF44_07443T0	exon (CKF44_07443T0, exon 1 of 9)	379	M1.3_IPxinput_peak_916bik	chr5	1292636	1292636	+	52.9202	974661	1292636	655	54.0768	1.95971	52.9202	CNAG_07443_exon
CNAG_01055	CKF44_01055T1	intron (CKF44_01055T1, intron 11 of 16)	1988	M1.3_IPxinput_peak_916blb	chr5	1327503	1327503	+	52.9202	974661	1327503	655	54.0768	1.95971	52.9202	CNAG_01055_intron
CNAG_01052	CKF44_01052T0	exon (CKF44_01053T0, exon 8 of 8)	1947	M1.3_IPxinput_peak_916blo	chr5	1335475	1335475	+	52.9202	974661	1335475	655	54.0768	1.95971	52.9202	CNAG_01052_exon
CNAG_01051	CKF44_01051T0	exon (CKF44_01051T0, exon 6 of 15)	1795	M1.3_IPxinput_peak_916blz	chr5	1341152	1341152	+	52.9202	974661	1341152	655	54.0768	1.95971	52.9202	CNAG_01051_exon
CNAG_01234	CKF44_01234T0	exon (CKF44_01235T0, exon 4 of 7)	-2023	M1.3_IPxinput_peak_916bm	chr5	852399	852399	+	52.9202	974661	852399	655	54.0768	1.95971	52.9202	CNAG_01234_exon
CNAG_01003	CKF44_01003T0	promoter-TSS (CKF44_01003T0)	-231	M1.3_IPxinput_peak_916buo	chr5	1457693	1457693	+	52.9202	974661	1457693	655	54.0768	1.95971	52.9202	CNAG_01003_promoter-TSS
CNAG_00988	CKF44_00988T0	promoter-TSS (CKF44_00988T0)	-221	M1.3_IPxinput_peak_916bxk	chr5	1495068	1495068	+	52.9202	974661	1495068	655	54.0768	1.95971	52.9202	CNAG_00988_promoter-TSS
CNAG_00936	CKF44_00936T0	exon (CKF44_00936T1, exon 7 of 11)	1266	M1.3_IPxinput_peak_916ceb	chr5	1592579	1592579	+	52.9202	974661	1592579	655	54.0768	1.95971	52.9202	CNAG_00936_exon
CNAG_00902	CKF44_00902T0	TTS (CKF44_00903T2)	182	M1.3_IPxinput_peak_916ckm	chr5	1679593	1679593	+	52.9202	974661	1679593	655	54.0768	1.95971	52.9202	CNAG_00902_TTS
CNAG_00871	CKF44_00871T1	TTS (CKF44_07455T0)	160	M1.3_IPxinput_peak_916crg	chr5	1766866	1766866	+	52.9202	974661	1766866	655	54.0768	1.95971	52.9202	CNAG_00871_TTS
CNAG_07432	CKF44_07432T0	exon (CKF44_07432T0, exon 4 of 4)	1670	M1.3_IPxinput_peak_916du	chr5	882086	882086	+	52.9202	974661	882086	655	54.0768	1.95971	52.9202	CNAG_07432_exon
CNAG_01208	CKF44_01208T0	exon (CKF44_01208T0, exon 12 of 24)	4064	M1.3_IPxinput_peak_916gz	chr5	923596	923596	+	52.9202	974661	923596	655	54.0768	1.95971	52.9202	CNAG_01208_exon
CNAG_01183	CKF44_01183T0	exon (CKF44_01183T0, exon 10 of 10)	1446	M1.3_IPxinput_peak_916ll	chr5	984223	984223	+	52.9202	974661	984223	655	54.0768	1.95971	52.9202	CNAG_01183_exon
CNAG_01172	CKF44_01172T0	TTS (CKF44_01172T0)	3329	M1.3_IPxinput_peak_916nk	chr5	1012030	1012030	+	52.9202	974661	1012030	655	54.0768	1.95971	52.9202	CNAG_01172_TTS
CNAG_01127	CKF44_01127T0	exon (CKF44_01126T0, exon 5 of 14)	-3173	M1.3_IPxinput_peak_916wm	chr5	1135327	1135327	+	52.9202	974661	1135327	655	54.0768	1.95971	52.9202	CNAG_01127_exon
CNAG_07364	CKF44_07364T0	promoter-TSS (CKF44_07364T0)	-229	M1.3_IPxinput_peak_176b	chr1	1268639	1268639	+	52.6302	1127	1268639	654	53.7826	1.95672	52.6302	CNAG_07364_promoter-TSS
CNAG_01891	CKF44_01891T0	promoter-TSS (CKF44_01891T0)	-937	M1.3_IPxinput_peak_446vj	chr11	1187666	1187666	+	52.6302	499634	1187666	654	53.7826	1.95672	52.6302	CNAG_01891_promoter-TSS
CNAG_01430	CKF44_01430T0	promoter-TSS (CKF44_01428T0)	246	M1.3_IPxinput_peak_876jy	chr5	329027	329027	+	52.6302	554471	329027	654	53.7826	1.95672	52.6302	CNAG_01430_promoter-TSS
CNAG_01426	CKF44_01426T0	TTS (CKF44_01428T0)	1489	M1.3_IPxinput_peak_876kf	chr5	333675	333675	+	52.6302	554471	333675	654	53.7826	1.95672	52.6302	CNAG_01426_TTS
CNAG_01102	CKF44_01102T0	exon (CKF44_01101T0, exon 8 of 11)	-1148	M1.3_IPxinput_peak_916bbw	chr5	1207008	1207008	+	52.6302	974661	1207008	654	53.7826	1.95672	52.6302	CNAG_01102_exon
CNAG_01074	CKF44_01074T0	intron (CKF44_01074T1, intron 7 of 10)	1702	M1.3_IPxinput_peak_916bgu	chr5	1271868	1271868	+	52.6302	974661	1271868	654	53.7826	1.95672	52.6302	CNAG_01074_intron
CNAG_01072	CKF44_01072T0	exon (CKF44_01073T1, exon 7 of 12)	-1228	M1.3_IPxinput_peak_916bhe	chr5	1275682	1275682	+	52.6302	974661	1275682	654	53.7826	1.95672	52.6302	CNAG_01072_exon
CNAG_01045	CKF44_01045T0	TTS (CKF44_01044T0)	462	M1.3_IPxinput_peak_916bng	chr5	1357562	1357562	+	52.6302	974661	1357562	654	53.7826	1.95672	52.6302	CNAG_01045_TTS
CNAG_00929	CKF44_00929T0	exon (CKF44_00929T0, exon 5 of 6)	2367	M1.3_IPxinput_peak_916cfb	chr5	1606640	1606640	+	52.6302	974661	1606640	654	53.7826	1.95672	52.6302	CNAG_00929_exon
CNAG_00896	CKF44_00896T0	promoter-TSS (CKF44_00896T0)	-896	M1.3_IPxinput_peak_916cmc	chr5	1699361	1699361	+	52.6302	974661	1699361	654	53.7826	1.95672	52.6302	CNAG_00896_promoter-TSS
CNAG_07455	CKF44_07455T0	promoter-TSS (CKF44_00872T0)	151	M1.3_IPxinput_peak_916cre	chr5	1765622	1765622	+	52.6302	974661	1765622	654	53.7826	1.95672	52.6302	CNAG_07455_promoter-TSS
CNAG_01231	CKF44_01231T0	exon (CKF44_01232T0, exon 5 of 9)	-2419	M1.3_IPxinput_peak_916cv	chr5	868066	868066	+	52.6302	974661	868066	654	53.7826	1.95672	52.6302	CNAG_01231_exon
CNAG_01213	CKF44_01213T0	intron (CKF44_01213T0, intron 7 of 11)	2082	M1.3_IPxinput_peak_916fj	chr5	904801	904801	+	52.6302	974661	904801	654	53.7826	1.95672	52.6302	CNAG_01213_intron
CNAG_01143	CKF44_01143T0	TTS (CKF44_01142T0)	1187	M1.3_IPxinput_peak_916th	chr5	1089890	1089890	+	52.6302	974661	1089890	654	53.7826	1.95672	52.6302	CNAG_01143_TTS
CNAG_01122	CKF44_01122T0	TTS (CKF44_01123T0)	506	M1.3_IPxinput_peak_916xr	chr5	1149054	1149054	+	52.6302	974661	1149054	654	53.7826	1.95672	52.6302	CNAG_01122_TTS
CNAG_01118	CKF44_01118T0	exon (CKF44_01118T0, exon 6 of 7)	2426	M1.3_IPxinput_peak_916ym	chr5	1159432	1159432	+	52.6302	974661	1159432	654	53.7826	1.95672	52.6302	CNAG_01118_exon
CNAG_07699	CKF44_07699T0	promoter-TSS (CKF44_07699T0)	-211	M1.3_IPxinput_peak_1051ei	chr7	1329108	1329108	+	57.0635	63298	1329108	711	58.2772	1.95625	57.0635	CNAG_07699_promoter-TSS
CNAG_01336	CKF44_01336T1	exon (CKF44_01336T1, exon 8 of 16)	1154	M1.3_IPxinput_peak_876bbd	chr5	568899	568899	+	52.3407	554471	568899	653	53.4891	1.95374	52.3407	CNAG_01336_exon
CNAG_06809	CKF44_06809T0	intron (CKF44_06809T0, intron 5 of 10)	1690	M1.3_IPxinput_peak_876bg	chr5	205757	205757	+	52.3407	554471	205757	653	53.4891	1.95374	52.3407	CNAG_06809_intron
CNAG_01361	CKF44_01361T0	exon (CKF44_01361T0, exon 7 of 11)	1281	M1.3_IPxinput_peak_876vs	chr5	498674	498674	+	52.3407	554471	498674	653	53.4891	1.95374	52.3407	CNAG_01361_exon
CNAG_01102	CKF44_01102T0	promoter-TSS (CKF44_01102T0)	-930	M1.3_IPxinput_peak_916bbv	chr5	1206790	1206790	+	52.3407	974661	1206790	653	53.4891	1.95374	52.3407	CNAG_01102_promoter-TSS
CNAG_01083	CKF44_01083T0	TTS (CKF44_01082T0)	1332	M1.3_IPxinput_peak_916bfb	chr5	1249153	1249153	+	52.3407	974661	1249153	653	53.4891	1.95374	52.3407	CNAG_01083_TTS
CNAG_01072	CKF44_01072T0	intron (CKF44_01073T0, intron 11 of 11)	-2002	M1.3_IPxinput_peak_916bhb	chr5	1274908	1274908	+	52.3407	974661	1274908	653	53.4891	1.95374	52.3407	CNAG_01072_intron
CNAG_01028	CKF44_01028T0	TTS (CKF44_01030T1)	-1066	M1.3_IPxinput_peak_916bqd	chr5	1397032	1397032	+	52.3407	974661	1397032	653	53.4891	1.95374	52.3407	CNAG_01028_TTS
CNAG_00972	CKF44_00972T0	promoter-TSS (CKF44_00972T0)	83	M1.3_IPxinput_peak_916bzv	chr5	1532034	1532034	+	52.3407	974661	1532034	653	53.4891	1.95374	52.3407	CNAG_00972_promoter-TSS
CNAG_00970	CKF44_00970T0	exon (CKF44_00970T0, exon 2 of 12)	728	M1.3_IPxinput_peak_916cag	chr5	1537254	1537254	+	52.3407	974661	1537254	653	53.4891	1.95374	52.3407	CNAG_00970_exon
CNAG_07445	CKF44_07445T0	TTS (CKF44_00964T0)	198	M1.3_IPxinput_peak_916cbd	chr5	1549839	1549839	+	52.3407	974661	1549839	653	53.4891	1.95374	52.3407	CNAG_07445_TTS
CNAG_00940	CKF44_00940T0	exon (CKF44_00940T0, exon 3 of 10)	492	M1.3_IPxinput_peak_916cdf	chr5	1581917	1581917	+	52.3407	974661	1581917	653	53.4891	1.95374	52.3407	CNAG_00940_exon
CNAG_00872	CKF44_00872T0	exon (CKF44_00872T0, exon 18 of 20)	2892	M1.3_IPxinput_peak_916cqx	chr5	1762345	1762345	+	52.3407	974661	1762345	653	53.4891	1.95374	52.3407	CNAG_00872_exon
CNAG_01194	CKF44_01194T0	TTS (CKF44_01193T0)	395	M1.3_IPxinput_peak_916jl	chr5	957062	957062	+	52.3407	974661	957062	653	53.4891	1.95374	52.3407	CNAG_01194_TTS
CNAG_01145	CKF44_01145T0	TTS (CKF44_01145T0)	1940	M1.3_IPxinput_peak_916sz	chr5	1086494	1086494	+	52.3407	974661	1086494	653	53.4891	1.95374	52.3407	CNAG_01145_TTS
CNAG_01117	CKF44_01117T0	TTS (CKF44_01115T0)	-1260	M1.3_IPxinput_peak_916zd	chr5	1168973	1168973	+	52.3407	974661	1168973	653	53.4891	1.95374	52.3407	CNAG_01117_TTS
CNAG_01117	CKF44_01117T0	exon (CKF44_01115T0, exon 12 of 16)	-3674	M1.3_IPxinput_peak_916zj	chr5	1171387	1171387	+	52.3407	974661	1171387	653	53.4891	1.95374	52.3407	CNAG_01117_exon
CNAG_01115	CKF44_01115T0	exon (CKF44_01115T0, exon 3 of 16)	3320	M1.3_IPxinput_peak_916zs	chr5	1176207	1176207	+	52.3407	974661	1176207	653	53.4891	1.95374	52.3407	CNAG_01115_exon
CNAG_03524	CKF44_03524T0	Intergenic	-1330	M1.3_IPxinput_peak_1205b	chr8	1188686	1188686	+	52.0519	1012	1188686	652	53.1962	1.95075	52.0519	CNAG_03524_Intergenic
CNAG_00500	CKF44_00500T0	exon (CKF44_00499T0, exon 1 of 7)	327	M1.3_IPxinput_peak_180b	chr1	1280443	1280443	+	52.0519	1836	1280443	652	53.1962	1.95075	52.0519	CNAG_00500_exon
CNAG_01524	CKF44_01524T0	promoter-TSS (CKF44_01524T0)	-10	M1.3_IPxinput_peak_413	chr11	181090	181090	+	52.0519	464	181090	652	53.1962	1.95075	52.0519	CNAG_01524_promoter-TSS
CNAG_01854	CKF44_01854T0	promoter-TSS (CKF44_01855T0)	271	M1.3_IPxinput_peak_446pb	chr11	1099910	1099910	+	52.0519	499634	1099910	652	53.1962	1.95075	52.0519	CNAG_01854_promoter-TSS
CNAG_01352	CKF44_01352T0	exon (CKF44_01352T0, exon 2 of 5)	1291	M1.3_IPxinput_peak_876xz	chr5	526944	526944	+	52.0519	554471	526944	652	53.1962	1.95075	52.0519	CNAG_01352_exon
CNAG_01105	CKF44_01105T0	exon (CKF44_01106T0, exon 6 of 9)	-1339	M1.3_IPxinput_peak_916bbc	chr5	1196268	1196268	+	52.0519	974661	1196268	652	53.1962	1.95075	52.0519	CNAG_01105_exon
CNAG_01096	CKF44_01096T0	promoter-TSS (CKF44_01096T0)	-816	M1.3_IPxinput_peak_916bdf	chr5	1225175	1225175	+	52.0519	974661	1225175	652	53.1962	1.95075	52.0519	CNAG_01096_promoter-TSS
CNAG_01039	CKF44_01039T0	exon (CKF44_01039T0, exon 10 of 11)	2801	M1.3_IPxinput_peak_916boh	chr5	1372970	1372970	+	52.0519	974661	1372970	652	53.1962	1.95075	52.0519	CNAG_01039_exon
CNAG_01035	CKF44_01035T0	TTS (CKF44_01036T0)	892	M1.3_IPxinput_peak_916bpc	chr5	1383278	1383278	+	52.0519	974661	1383278	652	53.1962	1.95075	52.0519	CNAG_01035_TTS
CNAG_01027	CKF44_01027T0	promoter-TSS (CKF44_01026T0)	577	M1.3_IPxinput_peak_916bql	chr5	1401154	1401154	+	52.0519	974661	1401154	652	53.1962	1.95075	52.0519	CNAG_01027_promoter-TSS
CNAG_00973	CKF44_00973T0	TTS (CKF44_00972T0)	576	M1.3_IPxinput_peak_916bzr	chr5	1530598	1530598	+	52.0519	974661	1530598	652	53.1962	1.95075	52.0519	CNAG_00973_TTS
CNAG_00941	CKF44_00941T0	Intergenic	8366	M1.3_IPxinput_peak_916ccl	chr5	1572373	1572373	+	52.0519	974661	1572373	652	53.1962	1.95075	52.0519	CNAG_00941_Intergenic
CNAG_00937	CKF44_00937T1	promoter-TSS (CKF44_00938T0)	230	M1.3_IPxinput_peak_916cdu	chr5	1589481	1589481	+	52.0519	974661	1589481	652	53.1962	1.95075	52.0519	CNAG_00937_promoter-TSS
CNAG_00926	CKF44_00926T0	promoter-TSS (CKF44_00926T0)	-253	M1.3_IPxinput_peak_916cfq	chr5	1614413	1614413	+	52.0519	974661	1614413	652	53.1962	1.95075	52.0519	CNAG_00926_promoter-TSS
CNAG_01233	CKF44_01233T0	exon (CKF44_01233T0, exon 1 of 6)	1220	M1.3_IPxinput_peak_916cj	chr5	862747	862747	+	52.0519	974661	862747	652	53.1962	1.95075	52.0519	CNAG_01233_exon
CNAG_01209	CKF44_01209T0	intron (CKF44_01209T0, intron 4 of 13)	4765	M1.3_IPxinput_peak_916gi	chr5	916401	916401	+	52.0519	974661	916401	652	53.1962	1.95075	52.0519	CNAG_01209_intron
CNAG_01208	CKF44_01208T0	intron (CKF44_01208T0, intron 9 of 23)	3303	M1.3_IPxinput_peak_916hb	chr5	924357	924357	+	52.0519	974661	924357	652	53.1962	1.95075	52.0519	CNAG_01208_intron
CNAG_01208	CKF44_01208T0	exon (CKF44_01208T0, exon 7 of 24)	2938	M1.3_IPxinput_peak_916hc	chr5	924722	924722	+	52.0519	974661	924722	652	53.1962	1.95075	52.0519	CNAG_01208_exon
CNAG_01194	CKF44_01194T0	exon (CKF44_01193T0, exon 9 of 11)	2426	M1.3_IPxinput_peak_916jp	chr5	959093	959093	+	52.0519	974661	959093	652	53.1962	1.95075	52.0519	CNAG_01194_exon
CNAG_01173	CKF44_01173T0	TTS (CKF44_01172T0)	3382	M1.3_IPxinput_peak_916nj	chr5	1011744	1011744	+	52.0519	974661	1011744	652	53.1962	1.95075	52.0519	CNAG_01173_TTS
CNAG_00788	CKF44_00788T0	exon (CKF44_00788T0, exon 2 of 9)	374	M1.3_IPxinput_peak_358	chr1	2074918	2074918	+	51.7637	323	2074918	651	52.904	1.94776	51.7637	CNAG_00788_exon
CNAG_01940	CKF44_01940T1	TTS (CKF44_01939T0)	2388	M1.3_IPxinput_peak_446bfh	chr11	1323773	1323773	+	51.7637	499634	1323773	651	52.904	1.94776	51.7637	CNAG_01940_TTS
CNAG_07410	CKF44_07410T1	exon (CKF44_07015T1, exon 8 of 8)	-1240	M1.3_IPxinput_peak_876ep	chr5	252680	252680	+	51.7637	554471	252680	651	52.904	1.94776	51.7637	CNAG_07410_exon
CNAG_01358	CKF44_01358T0	TTS (CKF44_01358T0)	1116	M1.3_IPxinput_peak_876wm	chr5	507432	507432	+	51.7637	554471	507432	651	52.904	1.94776	51.7637	CNAG_01358_TTS
CNAG_01356	CKF44_01356T0	exon (CKF44_01356T0, exon 3 of 4)	2612	M1.3_IPxinput_peak_876wx	chr5	513269	513269	+	51.7637	554471	513269	651	52.904	1.94776	51.7637	CNAG_01356_exon
CNAG_01343	CKF44_01343T0	TTS (CKF44_01344T0)	2086	M1.3_IPxinput_peak_876zn	chr5	545719	545719	+	51.7637	554471	545719	651	52.904	1.94776	51.7637	CNAG_01343_TTS
CNAG_01107	CKF44_01107T0	TTS (CKF44_01108T0)	2484	M1.3_IPxinput_peak_916bas	chr5	1191305	1191305	+	51.7637	974661	1191305	651	52.904	1.94776	51.7637	CNAG_01107_TTS
CNAG_01099	CKF44_01099T0	promoter-TSS (CKF44_01100T0)	579	M1.3_IPxinput_peak_916bcl	chr5	1215971	1215971	+	51.7637	974661	1215971	651	52.904	1.94776	51.7637	CNAG_01099_promoter-TSS
CNAG_01091	CKF44_01091T0	exon (CKF44_01091T0, exon 4 of 11)	1050	M1.3_IPxinput_peak_916bds	chr5	1231566	1231566	+	51.7637	974661	1231566	651	52.904	1.94776	51.7637	CNAG_01091_exon
CNAG_01069	CKF44_01069T0	exon (CKF44_01069T0, exon 10 of 15)	1877	M1.3_IPxinput_peak_916bhx	chr5	1285796	1285796	+	51.7637	974661	1285796	651	52.904	1.94776	51.7637	CNAG_01069_exon
CNAG_01059	CKF44_01059T1	TTS (CKF44_01058T0)	1291	M1.3_IPxinput_peak_916bkd	chr5	1315786	1315786	+	51.7637	974661	1315786	651	52.904	1.94776	51.7637	CNAG_01059_TTS
CNAG_01047	CKF44_01047T0	exon (CKF44_01048T1, exon 9 of 13)	-2896	M1.3_IPxinput_peak_916bmp	chr5	1349581	1349581	+	51.7637	974661	1349581	651	52.904	1.94776	51.7637	CNAG_01047_exon
CNAG_00983	CKF44_00983T0	exon (CKF44_00983T0, exon 4 of 12)	2412	M1.3_IPxinput_peak_916byg	chr5	1508692	1508692	+	51.7637	974661	1508692	651	52.904	1.94776	51.7637	CNAG_00983_exon
CNAG_00973	CKF44_00973T0	promoter-TSS (CKF44_00973T0)	-164	M1.3_IPxinput_peak_916bzp	chr5	1529858	1529858	+	51.7637	974661	1529858	651	52.904	1.94776	51.7637	CNAG_00973_promoter-TSS
CNAG_00926	CKF44_00926T0	intron (CKF44_00925T1, intron 3 of 4)	-1032	M1.3_IPxinput_peak_916cfs	chr5	1615192	1615192	+	51.7637	974661	1615192	651	52.904	1.94776	51.7637	CNAG_00926_intron
CNAG_00869	CKF44_00869T0	TTS (CKF44_00868T0)	261	M1.3_IPxinput_peak_916csi	chr5	1780834	1780834	+	51.7637	974661	1780834	651	52.904	1.94776	51.7637	CNAG_00869_TTS
CNAG_07458	CKF44_07458T0	exon (CKF44_07458T1, exon 1 of 3)	116	M1.3_IPxinput_peak_916cto	chr5	1799328	1799328	+	51.7637	974661	1799328	651	52.904	1.94776	51.7637	CNAG_07458_exon
CNAG_01166	CKF44_01166T0	exon (CKF44_01167T0, exon 15 of 18)	2329	M1.3_IPxinput_peak_916on	chr5	1024997	1024997	+	51.7637	974661	1024997	651	52.904	1.94776	51.7637	CNAG_01166_exon
CNAG_01150	CKF44_01150T0	TTS (CKF44_01149T0)	2638	M1.3_IPxinput_peak_916ry	chr5	1071422	1071422	+	56.1308	974661	1071422	709	57.3286	1.94609	56.1308	CNAG_01150_TTS
CNAG_01432	CKF44_01432T0	TTS (CKF44_01432T0)	2075	M1.3_IPxinput_peak_876jq	chr5	323526	323526	+	51.4762	554471	323526	650	52.6125	1.94477	51.4762	CNAG_01432_TTS
CNAG_01425	CKF44_01425T0	promoter-TSS (CKF44_01424T0)	257	M1.3_IPxinput_peak_876kk	chr5	336473	336473	+	51.4762	554471	336473	650	52.6125	1.94477	51.4762	CNAG_01425_promoter-TSS
CNAG_01380	CKF44_01380T0	promoter-TSS (CKF44_01380T0)	-585	M1.3_IPxinput_peak_876sc	chr5	444802	444802	+	51.4762	554471	444802	650	52.6125	1.94477	51.4762	CNAG_01380_promoter-TSS
CNAG_01371	CKF44_01371T0	TTS (CKF44_01370T0)	174	M1.3_IPxinput_peak_876uh	chr5	475520	475520	+	51.4762	554471	475520	650	52.6125	1.94477	51.4762	CNAG_01371_TTS
CNAG_01353	CKF44_01353T0	TTS (CKF44_07423T0)	1366	M1.3_IPxinput_peak_876xp	chr5	521567	521567	+	51.4762	554471	521567	650	52.6125	1.94477	51.4762	CNAG_01353_TTS
CNAG_01107	CKF44_01107T0	TTS (CKF44_01108T0)	2032	M1.3_IPxinput_peak_916bat	chr5	1191757	1191757	+	51.4762	974661	1191757	650	52.6125	1.94477	51.4762	CNAG_01107_TTS
CNAG_01102	CKF44_01102T0	exon (CKF44_01101T0, exon 6 of 11)	-1698	M1.3_IPxinput_peak_916bbx	chr5	1207558	1207558	+	51.4762	974661	1207558	650	52.6125	1.94477	51.4762	CNAG_01102_exon
CNAG_01097	CKF44_01097T0	TTS (CKF44_01096T0)	1219	M1.3_IPxinput_peak_916bda	chr5	1222690	1222690	+	51.4762	974661	1222690	650	52.6125	1.94477	51.4762	CNAG_01097_TTS
CNAG_01060	CKF44_01060T0	TTS (CKF44_01060T0)	2255	M1.3_IPxinput_peak_916bjx	chr5	1312224	1312224	+	51.4762	974661	1312224	650	52.6125	1.94477	51.4762	CNAG_01060_TTS
CNAG_07444	CKF44_07444T0	TTS (CKF44_01056T0)	1421	M1.3_IPxinput_peak_916bkq	chr5	1322504	1322504	+	51.4762	974661	1322504	650	52.6125	1.94477	51.4762	CNAG_07444_TTS
CNAG_01023	CKF44_01023T0	promoter-TSS (CKF44_01023T0)	-394	M1.3_IPxinput_peak_916brb	chr5	1410801	1410801	+	51.4762	974661	1410801	650	52.6125	1.94477	51.4762	CNAG_01023_promoter-TSS
CNAG_00989	CKF44_00989T0	exon (CKF44_00988T0, exon 7 of 9)	-2568	M1.3_IPxinput_peak_916bxp	chr5	1497914	1497914	+	51.4762	974661	1497914	650	52.6125	1.94477	51.4762	CNAG_00989_exon
CNAG_07447	CKF44_07447T0	Intergenic	6908	M1.3_IPxinput_peak_916ccg	chr5	1568476	1568476	+	51.4762	974661	1568476	650	52.6125	1.94477	51.4762	CNAG_07447_Intergenic
CNAG_00927	CKF44_00927T0	promoter-TSS (CKF44_00928T0)	223	M1.3_IPxinput_peak_916cfj	chr5	1610943	1610943	+	51.4762	974661	1610943	650	52.6125	1.94477	51.4762	CNAG_00927_promoter-TSS
CNAG_01208	CKF44_01208T0	exon (CKF44_01208T0, exon 11 of 24)	3531	M1.3_IPxinput_peak_916ha	chr5	924129	924129	+	51.4762	974661	924129	650	52.6125	1.94477	51.4762	CNAG_01208_exon
CNAG_01119	CKF44_01119T0	intron (CKF44_01119T0, intron 4 of 6)	1065	M1.3_IPxinput_peak_916ye	chr5	1155811	1155811	+	51.4762	974661	1155811	650	52.6125	1.94477	51.4762	CNAG_01119_intron
CNAG_02347	CKF44_02347T0	promoter-TSS (CKF44_02347T0)	-163	M1.3_IPxinput_peak_936	chr6	552967	552967	+	51.4762	518	552967	650	52.6125	1.94477	51.4762	CNAG_02347_promoter-TSS
CNAG_04753	CKF44_04753T0	promoter-TSS (CKF44_04753T0)	-13	M1.3_IPxinput_peak_387	chr10	499792	499792	+	56.4651	436	499792	717	57.6708	1.94247	56.4651	CNAG_04753_promoter-TSS
CNAG_00888	CKF44_00888T0	promoter-TSS (CKF44_00888T0)	-163	M1.3_IPxinput_peak_916cnw	chr5	1720649	1720649	+	55.8805	974661	1720649	710	57.0782	1.94187	55.8805	CNAG_00888_promoter-TSS
CNAG_00809	CKF44_00809T0	promoter-TSS (CKF44_00808T0)	417	M1.3_IPxinput_peak_363	chr1	2139891	2139891	+	51.1892	341	2139891	649	52.3216	1.94179	51.1892	CNAG_00809_promoter-TSS
CNAG_05340	CKF44_05340T0	promoter-TSS (CKF44_05341T0)	-119	M1.3_IPxinput_peak_521	chr14	22634	22634	+	51.1892	272	22634	649	52.3216	1.94179	51.1892	CNAG_05340_promoter-TSS
CNAG_01457	CKF44_01457T0	exon (CKF44_01457T0, exon 3 of 7)	1407	M1.3_IPxinput_peak_876fq	chr5	264974	264974	+	51.1892	554471	264974	649	52.3216	1.94179	51.1892	CNAG_01457_exon
CNAG_01435	CKF44_01435T0	promoter-TSS (CKF44_01436T0)	179	M1.3_IPxinput_peak_876jd	chr5	315219	315219	+	51.1892	554471	315219	649	52.3216	1.94179	51.1892	CNAG_01435_promoter-TSS
CNAG_01361	CKF44_01361T0	TTS (CKF44_01361T0)	4180	M1.3_IPxinput_peak_876vz	chr5	501573	501573	+	51.1892	554471	501573	649	52.3216	1.94179	51.1892	CNAG_01361_TTS
CNAG_01349	CKF44_01349T0	exon (CKF44_01349T0, exon 6 of 6)	1184	M1.3_IPxinput_peak_876yq	chr5	534913	534913	+	51.1892	554471	534913	649	52.3216	1.94179	51.1892	CNAG_01349_exon
CNAG_01341	CKF44_01341T0	exon (CKF44_01342T0, exon 4 of 4)	-1093	M1.3_IPxinput_peak_876zu	chr5	549439	549439	+	51.1892	554471	549439	649	52.3216	1.94179	51.1892	CNAG_01341_exon
CNAG_01071	CKF44_01071T0	TTS (CKF44_01072T0)	2137	M1.3_IPxinput_peak_916bhl	chr5	1279485	1279485	+	51.1892	974661	1279485	649	52.3216	1.94179	51.1892	CNAG_01071_TTS
CNAG_01053	CKF44_01053T0	exon (CKF44_01053T0, exon 2 of 8)	2471	M1.3_IPxinput_peak_916blj	chr5	1332711	1332711	+	51.1892	974661	1332711	649	52.3216	1.94179	51.1892	CNAG_01053_exon
CNAG_01026	CKF44_01026T0	exon (CKF44_01026T0, exon 4 of 10)	1276	M1.3_IPxinput_peak_916bqp	chr5	1403143	1403143	+	51.1892	974661	1403143	649	52.3216	1.94179	51.1892	CNAG_01026_exon
CNAG_00999	CKF44_00999T0	exon (CKF44_01000T0, exon 11 of 17)	3126	M1.3_IPxinput_peak_916bvq	chr5	1470291	1470291	+	51.1892	974661	1470291	649	52.3216	1.94179	51.1892	CNAG_00999_exon
CNAG_00941	CKF44_00941T0	Intergenic	5998	M1.3_IPxinput_peak_916ccq	chr5	1574741	1574741	+	51.1892	974661	1574741	649	52.3216	1.94179	51.1892	CNAG_00941_Intergenic
CNAG_00939	CKF44_00939T0	TTS (CKF44_00938T0)	-1257	M1.3_IPxinput_peak_916cdj	chr5	1584595	1584595	+	51.1892	974661	1584595	649	52.3216	1.94179	51.1892	CNAG_00939_TTS
CNAG_07448	CKF44_07448T0	TTS (CKF44_00914T0)	2447	M1.3_IPxinput_peak_916chz	chr5	1645363	1645363	+	51.1892	974661	1645363	649	52.3216	1.94179	51.1892	CNAG_07448_TTS
CNAG_00896	CKF44_00896T0	exon (CKF44_00896T0, exon 7 of 11)	1627	M1.3_IPxinput_peak_916cly	chr5	1696838	1696838	+	51.1892	974661	1696838	649	52.3216	1.94179	51.1892	CNAG_00896_exon
CNAG_00892	CKF44_00892T0	promoter-TSS (CKF44_00892T0)	-306	M1.3_IPxinput_peak_916cmx	chr5	1709047	1709047	+	51.1892	974661	1709047	649	52.3216	1.94179	51.1892	CNAG_00892_promoter-TSS
CNAG_01232	CKF44_01232T0	exon (CKF44_01232T0, exon 4 of 9)	2874	M1.3_IPxinput_peak_916ct	chr5	867425	867425	+	51.1892	974661	867425	649	52.3216	1.94179	51.1892	CNAG_01232_exon
CNAG_01167	CKF44_01167T0	exon (CKF44_01167T0, exon 14 of 18)	2910	M1.3_IPxinput_peak_916ol	chr5	1024361	1024361	+	51.1892	974661	1024361	649	52.3216	1.94179	51.1892	CNAG_01167_exon
CNAG_02540	CKF44_02540T0	promoter-TSS (CKF44_02539T0)	108	M1.3_IPxinput_peak_920b	chr6	52010	52010	+	51.1892	1164	52010	649	52.3216	1.94179	51.1892	CNAG_02540_promoter-TSS
CNAG_00895	CKF44_00895T0	promoter-TSS (CKF44_00895T0)	-370	M1.3_IPxinput_peak_916cmi	chr5	1701151	1701151	+	52.555	974661	1701151	668	53.7034	1.94045	52.555	CNAG_00895_promoter-TSS
CNAG_06759	CKF44_06759T0	exon (CKF44_06759T0, exon 6 of 8)	1278	M1.3_IPxinput_peak_586er	chr2	118620	118620	+	50.9029	220927	118620	648	52.0314	1.9388	50.9029	CNAG_06759_exon
CNAG_01334	CKF44_01334T1	exon (CKF44_01334T0, exon 3 of 7)	2575	M1.3_IPxinput_peak_876bbq	chr5	574905	574905	+	50.9029	554471	574905	648	52.0314	1.9388	50.9029	CNAG_01334_exon
CNAG_01417	CKF44_01417T0	TTS (CKF44_01416T0)	123	M1.3_IPxinput_peak_876mj	chr5	363573	363573	+	50.9029	554471	363573	648	52.0314	1.9388	50.9029	CNAG_01417_TTS
CNAG_01070	CKF44_01070T0	promoter-TSS (CKF44_01069T0)	772	M1.3_IPxinput_peak_916bhs	chr5	1282978	1282978	+	50.9029	974661	1282978	648	52.0314	1.9388	50.9029	CNAG_01070_promoter-TSS
CNAG_07441	CKF44_07441T0	exon (CKF44_01069T0, exon 15 of 15)	937	M1.3_IPxinput_peak_916bia	chr5	1287344	1287344	+	50.9029	974661	1287344	648	52.0314	1.9388	50.9029	CNAG_07441_exon
CNAG_01063	CKF44_01063T0	exon (CKF44_01063T0, exon 6 of 14)	1914	M1.3_IPxinput_peak_916bja	chr5	1300438	1300438	+	50.9029	974661	1300438	648	52.0314	1.9388	50.9029	CNAG_01063_exon
CNAG_01033	CKF44_01033T0	TTS (CKF44_01034T0)	618	M1.3_IPxinput_peak_916bpj	chr5	1386851	1386851	+	50.9029	974661	1386851	648	52.0314	1.9388	50.9029	CNAG_01033_TTS
CNAG_01008	CKF44_01008T0	TTS (CKF44_01007T0)	1403	M1.3_IPxinput_peak_916bts	chr5	1446995	1446995	+	50.9029	974661	1446995	648	52.0314	1.9388	50.9029	CNAG_01008_TTS
CNAG_01234	CKF44_01234T0	exon (CKF44_01234T0, exon 7 of 10)	3074	M1.3_IPxinput_peak_916bx	chr5	857496	857496	+	50.9029	974661	857496	648	52.0314	1.9388	50.9029	CNAG_01234_exon
CNAG_00989	CKF44_00989T0	exon (CKF44_00988T0, exon 7 of 9)	-1765	M1.3_IPxinput_peak_916bxn	chr5	1497111	1497111	+	50.9029	974661	1497111	648	52.0314	1.9388	50.9029	CNAG_00989_exon
CNAG_00971	CKF44_00971T0	exon (CKF44_00971T0, exon 1 of 12)	155	M1.3_IPxinput_peak_916cab	chr5	1534877	1534877	+	50.9029	974661	1534877	648	52.0314	1.9388	50.9029	CNAG_00971_exon
CNAG_07446	CKF44_07446T0	promoter-TSS (CKF44_07446T0)	-353	M1.3_IPxinput_peak_916cbl	chr5	1553160	1553160	+	50.9029	974661	1553160	648	52.0314	1.9388	50.9029	CNAG_07446_promoter-TSS
CNAG_00939	CKF44_00939T0	promoter-TSS (CKF44_00939T0)	-19	M1.3_IPxinput_peak_916cdm	chr5	1585833	1585833	+	50.9029	974661	1585833	648	52.0314	1.9388	50.9029	CNAG_00939_promoter-TSS
CNAG_00919	CKF44_00919T0	exon (CKF44_00919T0, exon 1 of 9)	361	M1.3_IPxinput_peak_916cha	chr5	1631541	1631541	+	50.9029	974661	1631541	648	52.0314	1.9388	50.9029	CNAG_00919_exon
CNAG_07450	CKF44_07450T0	exon (CKF44_07982T0, exon 4 of 5)	1853	M1.3_IPxinput_peak_916cit	chr5	1655833	1655833	+	50.9029	974661	1655833	648	52.0314	1.9388	50.9029	CNAG_07450_exon
CNAG_01209	CKF44_01209T0	exon (CKF44_01209T0, exon 3 of 14)	2302	M1.3_IPxinput_peak_916gc	chr5	913938	913938	+	50.9029	974661	913938	648	52.0314	1.9388	50.9029	CNAG_01209_exon
CNAG_01209	CKF44_01209T0	exon (CKF44_01209T0, exon 7 of 14)	5902	M1.3_IPxinput_peak_916gl	chr5	917538	917538	+	50.9029	974661	917538	648	52.0314	1.9388	50.9029	CNAG_01209_exon
CNAG_01133	CKF44_01133T0	exon (CKF44_01134T0, exon 6 of 6)	-2110	M1.3_IPxinput_peak_916ux	chr5	1113948	1113948	+	50.9029	974661	1113948	648	52.0314	1.9388	50.9029	CNAG_01133_exon
CNAG_01128	CKF44_01128T0	promoter-TSS (CKF44_01128T0)	-937	M1.3_IPxinput_peak_916wc	chr5	1130466	1130466	+	50.9029	974661	1130466	648	52.0314	1.9388	50.9029	CNAG_01128_promoter-TSS
CNAG_01426	CKF44_01426T2	promoter-TSS (CKF44_01426T0)	-90	M1.3_IPxinput_peak_876ki	chr5	335254	335254	+	55.4885	554471	335254	708	56.6781	1.93872	55.4885	CNAG_01426_promoter-TSS
CNAG_03323	CKF44_03323T0	promoter-TSS (CKF44_03322T0)	203	M1.3_IPxinput_peak_1112	chr8	648602	648602	+	50.6173	601	648602	647	51.7419	1.93581	50.6173	CNAG_03323_promoter-TSS
CNAG_07406	CKF44_07406T0	Intergenic	1428	M1.3_IPxinput_peak_876cd	chr5	221273	221273	+	50.6173	554471	221273	647	51.7419	1.93581	50.6173	CNAG_07406_Intergenic
CNAG_01255	CKF44_01255T0	promoter-TSS (CKF44_01254T0)	446	M1.3_IPxinput_peak_897b	chr5	792726	792726	+	50.6173	1819	792726	647	51.7419	1.93581	50.6173	CNAG_01255_promoter-TSS
CNAG_01101	CKF44_01101T0	intron (CKF44_01101T0, intron 5 of 10)	1949	M1.3_IPxinput_peak_916bby	chr5	1208162	1208162	+	50.6173	974661	1208162	647	51.7419	1.93581	50.6173	CNAG_01101_intron
CNAG_01056	CKF44_01056T0	promoter-TSS (CKF44_01056T0)	-752	M1.3_IPxinput_peak_916bkk	chr5	1319819	1319819	+	50.6173	974661	1319819	647	51.7419	1.93581	50.6173	CNAG_01056_promoter-TSS
CNAG_01052	CKF44_01052T0	exon (CKF44_01053T0, exon 4 of 8)	3454	M1.3_IPxinput_peak_916blm	chr5	1333968	1333968	+	50.6173	974661	1333968	647	51.7419	1.93581	50.6173	CNAG_01052_exon
CNAG_01040	CKF44_01040T0	exon (CKF44_01040T0, exon 2 of 7)	868	M1.3_IPxinput_peak_916boa	chr5	1368326	1368326	+	50.6173	974661	1368326	647	51.7419	1.93581	50.6173	CNAG_01040_exon
CNAG_01000	CKF44_01000T0	exon (CKF44_01000T0, exon 10 of 17)	3101	M1.3_IPxinput_peak_916bvp	chr5	1470064	1470064	+	50.6173	974661	1470064	647	51.7419	1.93581	50.6173	CNAG_01000_exon
CNAG_00988	CKF44_00988T0	promoter-TSS (CKF44_00988T0)	-369	M1.3_IPxinput_peak_916bxj	chr5	1494920	1494920	+	50.6173	974661	1494920	647	51.7419	1.93581	50.6173	CNAG_00988_promoter-TSS
CNAG_01234	CKF44_01234T0	TTS (CKF44_01233T0)	3319	M1.3_IPxinput_peak_916by	chr5	857741	857741	+	50.6173	974661	857741	647	51.7419	1.93581	50.6173	CNAG_01234_TTS
CNAG_00960	CKF44_00960T0	exon (CKF44_00960T0, exon 6 of 16)	1798	M1.3_IPxinput_peak_916cbs	chr5	1557060	1557060	+	50.6173	974661	1557060	647	51.7419	1.93581	50.6173	CNAG_00960_exon
CNAG_00936	CKF44_00936T0	TTS (CKF44_00935T0)	702	M1.3_IPxinput_peak_916cec	chr5	1593143	1593143	+	50.6173	974661	1593143	647	51.7419	1.93581	50.6173	CNAG_00936_TTS
CNAG_00900	CKF44_00900T0	exon (CKF44_00902T0, exon 5 of 5)	-1470	M1.3_IPxinput_peak_916ckp	chr5	1680931	1680931	+	50.6173	974661	1680931	647	51.7419	1.93581	50.6173	CNAG_00900_exon
CNAG_00900	CKF44_00900T0	exon (CKF44_00902T0, exon 5 of 5)	-1271	M1.3_IPxinput_peak_916ckq	chr5	1681130	1681130	+	50.6173	974661	1681130	647	51.7419	1.93581	50.6173	CNAG_00900_exon
CNAG_00890	CKF44_00890T0	TTS (CKF44_00891T0)	2938	M1.3_IPxinput_peak_916cni	chr5	1714454	1714454	+	50.6173	974661	1714454	647	51.7419	1.93581	50.6173	CNAG_00890_TTS
CNAG_01228	CKF44_01228T0	exon (CKF44_07432T0, exon 4 of 4)	-1746	M1.3_IPxinput_peak_916ds	chr5	881139	881139	+	50.6173	974661	881139	647	51.7419	1.93581	50.6173	CNAG_01228_exon
CNAG_01115	CKF44_01115T0	exon (CKF44_01115T0, exon 3 of 16)	4931	M1.3_IPxinput_peak_916zo	chr5	1174596	1174596	+	50.6173	974661	1174596	647	51.7419	1.93581	50.6173	CNAG_01115_exon
CNAG_06647	CKF44_06647T0	promoter-TSS (CKF44_06646T0)	174	M1.3_IPxinput_peak_982a	chr7	379006	379006	+	50.6173	717	379006	647	51.7419	1.93581	50.6173	CNAG_06647_promoter-TSS
CNAG_01426	CKF44_01426T0	TTS (CKF44_01425T0)	302	M1.3_IPxinput_peak_876kh	chr5	334862	334862	+	50.3321	554471	334862	646	51.453	1.93283	50.3321	CNAG_01426_TTS
CNAG_01370	CKF44_01370T0	promoter-TSS (CKF44_01370T0)	-597	M1.3_IPxinput_peak_876un	chr5	478411	478411	+	50.3321	554471	478411	646	51.453	1.93283	50.3321	CNAG_01370_promoter-TSS
CNAG_01364	CKF44_01364T0	promoter-TSS (CKF44_01364T0)	-771	M1.3_IPxinput_peak_876vb	chr5	489997	489997	+	50.3321	554471	489997	646	51.453	1.93283	50.3321	CNAG_01364_promoter-TSS
CNAG_01072	CKF44_01072T0	intron (CKF44_01073T0, intron 10 of 11)	-1837	M1.3_IPxinput_peak_916bhc	chr5	1275073	1275073	+	50.3321	974661	1275073	646	51.453	1.93283	50.3321	CNAG_01072_intron
CNAG_01059	CKF44_01059T1	promoter-TSS (CKF44_01060T0)	931	M1.3_IPxinput_peak_916bkc	chr5	1315426	1315426	+	50.3321	974661	1315426	646	51.453	1.93283	50.3321	CNAG_01059_promoter-TSS
CNAG_01056	CKF44_01056T0	TTS (CKF44_07444T0)	244	M1.3_IPxinput_peak_916bkm	chr5	1320815	1320815	+	50.3321	974661	1320815	646	51.453	1.93283	50.3321	CNAG_01056_TTS
CNAG_01032	CKF44_01032T0	promoter-TSS (CKF44_01031T0)	391	M1.3_IPxinput_peak_916bpu	chr5	1392416	1392416	+	50.3321	974661	1392416	646	51.453	1.93283	50.3321	CNAG_01032_promoter-TSS
CNAG_01029	CKF44_01029T1	TTS (CKF44_01028T0)	-1701	M1.3_IPxinput_peak_916bqi	chr5	1399838	1399838	+	50.3321	974661	1399838	646	51.453	1.93283	50.3321	CNAG_01029_TTS
CNAG_01023	CKF44_01023T0	TTS (CKF44_01022T0)	694	M1.3_IPxinput_peak_916bqz	chr5	1409713	1409713	+	50.3321	974661	1409713	646	51.453	1.93283	50.3321	CNAG_01023_TTS
CNAG_00939	CKF44_00939T0	promoter-TSS (CKF44_00939T0)	-527	M1.3_IPxinput_peak_916cdl	chr5	1585325	1585325	+	50.3321	974661	1585325	646	51.453	1.93283	50.3321	CNAG_00939_promoter-TSS
CNAG_00916	CKF44_00916T0	TTS (CKF44_00915T1)	1873	M1.3_IPxinput_peak_916chm	chr5	1638717	1638717	+	50.3321	974661	1638717	646	51.453	1.93283	50.3321	CNAG_00916_TTS
CNAG_01166	CKF44_01166T0	TTS (CKF44_01166T0)	1670	M1.3_IPxinput_peak_916op	chr5	1025656	1025656	+	50.3321	974661	1025656	646	51.453	1.93283	50.3321	CNAG_01166_TTS
CNAG_01122	CKF44_01122T0	TTS (CKF44_01123T0)	398	M1.3_IPxinput_peak_916xq	chr5	1148946	1148946	+	50.3321	974661	1148946	646	51.453	1.93283	50.3321	CNAG_01122_TTS
CNAG_01115	CKF44_01115T0	intron (CKF44_01115T0, intron 2 of 15)	1694	M1.3_IPxinput_peak_916zv	chr5	1177833	1177833	+	50.3321	974661	1177833	646	51.453	1.93283	50.3321	CNAG_01115_intron
CNAG_00293	CKF44_00293T0	promoter-TSS (CKF44_00294T0)	176	M1.3_IPxinput_peak_45a	chr1	756973	756973	+	50.0476	847	756973	645	51.1648	1.92984	50.0476	CNAG_00293_promoter-TSS
CNAG_01338	CKF44_01338T0	exon (CKF44_01338T0, exon 3 of 11)	1266	M1.3_IPxinput_peak_876baq	chr5	562678	562678	+	50.0476	554471	562678	645	51.1648	1.92984	50.0476	CNAG_01338_exon
CNAG_01432	CKF44_01432T0	promoter-TSS (CKF44_01431T0)	153	M1.3_IPxinput_peak_876jt	chr5	325448	325448	+	50.0476	554471	325448	645	51.1648	1.92984	50.0476	CNAG_01432_promoter-TSS
CNAG_01400	CKF44_01400T0	TTS (CKF44_01401T0)	1088	M1.3_IPxinput_peak_876pd	chr5	402650	402650	+	50.0476	554471	402650	645	51.1648	1.92984	50.0476	CNAG_01400_TTS
CNAG_01375	CKF44_01375T0	exon (CKF44_01375T0, exon 7 of 13)	1616	M1.3_IPxinput_peak_876tf	chr5	461358	461358	+	50.0476	554471	461358	645	51.1648	1.92984	50.0476	CNAG_01375_exon
CNAG_01355	CKF44_01355T0	TTS (CKF44_01356T0)	1494	M1.3_IPxinput_peak_876xc	chr5	515325	515325	+	50.0476	554471	515325	645	51.1648	1.92984	50.0476	CNAG_01355_TTS
CNAG_01346	CKF44_01346T0	TTS (CKF44_01346T0)	1905	M1.3_IPxinput_peak_876yx	chr5	538647	538647	+	50.0476	554471	538647	645	51.1648	1.92984	50.0476	CNAG_01346_TTS
CNAG_01079	CKF44_01079T0	TTS (CKF44_01079T0)	1599	M1.3_IPxinput_peak_916bga	chr5	1260862	1260862	+	50.0476	974661	1260862	645	51.1648	1.92984	50.0476	CNAG_01079_TTS
CNAG_01041	CKF44_01041T0	TTS (CKF44_01042T0)	906	M1.3_IPxinput_peak_916bnu	chr5	1364778	1364778	+	50.0476	974661	1364778	645	51.1648	1.92984	50.0476	CNAG_01041_TTS
CNAG_01029	CKF44_01029T1	TTS (CKF44_01028T0)	-1352	M1.3_IPxinput_peak_916bqh	chr5	1399489	1399489	+	50.0476	974661	1399489	645	51.1648	1.92984	50.0476	CNAG_01029_TTS
CNAG_00999	CKF44_00999T0	TTS (CKF44_00999T0)	1594	M1.3_IPxinput_peak_916bvt	chr5	1471823	1471823	+	50.0476	974661	1471823	645	51.1648	1.92984	50.0476	CNAG_00999_TTS
CNAG_00993	CKF44_00993T0	promoter-TSS (CKF44_00993T0)	-579	M1.3_IPxinput_peak_916bwu	chr5	1486919	1486919	+	50.0476	974661	1486919	645	51.1648	1.92984	50.0476	CNAG_00993_promoter-TSS
CNAG_00981	CKF44_00981T0	TTS (CKF44_00980T0)	1451	M1.3_IPxinput_peak_916byq	chr5	1514228	1514228	+	50.0476	974661	1514228	645	51.1648	1.92984	50.0476	CNAG_00981_TTS
CNAG_00877	CKF44_00877T0	TTS (CKF44_00879T0)	-1291	M1.3_IPxinput_peak_916cpu	chr5	1746520	1746520	+	50.0476	974661	1746520	645	51.1648	1.92984	50.0476	CNAG_00877_TTS
CNAG_01118	CKF44_01118T0	promoter-TSS (CKF44_01118T0)	-322	M1.3_IPxinput_peak_916ys	chr5	1162180	1162180	+	58.7125	974661	1162180	762	59.946	1.92771	58.7125	CNAG_01118_promoter-TSS
CNAG_07415	CKF44_07415T0	Intergenic	-1061	M1.3_IPxinput_peak_876jo	chr5	322060	322060	+	55.7091	554471	322060	723	56.9028	1.92687	55.7091	CNAG_07415_Intergenic
CNAG_01337	CKF44_01337T1	TTS (CKF44_01338T0)	1276	M1.3_IPxinput_peak_876baz	chr5	566456	566456	+	49.7638	554471	566456	644	50.8774	1.92685	49.7638	CNAG_01337_TTS
CNAG_07004	CKF44_07004T0	TTS (CKF44_07005T0)	746	M1.3_IPxinput_peak_876ed	chr5	247181	247181	+	49.7638	554471	247181	644	50.8774	1.92685	49.7638	CNAG_07004_TTS
CNAG_01416	CKF44_01416T0	promoter-TSS (CKF44_01415T0)	149	M1.3_IPxinput_peak_876mm	chr5	365437	365437	+	49.7638	554471	365437	644	50.8774	1.92685	49.7638	CNAG_01416_promoter-TSS
CNAG_01391	CKF44_01391T0	promoter-TSS (CKF44_01390T0)	190	M1.3_IPxinput_peak_876qp	chr5	422779	422779	+	49.7638	554471	422779	644	50.8774	1.92685	49.7638	CNAG_01391_promoter-TSS
CNAG_01368	CKF44_01368T0	exon (CKF44_01368T1, exon 5 of 5)	2325	M1.3_IPxinput_peak_876uu	chr5	483246	483246	+	49.7638	554471	483246	644	50.8774	1.92685	49.7638	CNAG_01368_exon
CNAG_01355	CKF44_01355T0	exon (CKF44_01356T0, exon 4 of 4)	3024	M1.3_IPxinput_peak_876wy	chr5	513795	513795	+	49.7638	554471	513795	644	50.8774	1.92685	49.7638	CNAG_01355_exon
CNAG_01348	CKF44_01348T1	promoter-TSS (CKF44_01347T0)	721	M1.3_IPxinput_peak_876yr	chr5	535419	535419	+	49.7638	554471	535419	644	50.8774	1.92685	49.7638	CNAG_01348_promoter-TSS
CNAG_01341	CKF44_01341T1	TTS (CKF44_01340T0)	884	M1.3_IPxinput_peak_876zz	chr5	551416	551416	+	49.7638	554471	551416	644	50.8774	1.92685	49.7638	CNAG_01341_TTS
CNAG_01107	CKF44_01107T0	exon (CKF44_01107T0, exon 8 of 12)	1773	M1.3_IPxinput_peak_916bau	chr5	1192016	1192016	+	49.7638	974661	1192016	644	50.8774	1.92685	49.7638	CNAG_01107_exon
CNAG_01091	CKF44_01091T0	exon (CKF44_01091T0, exon 5 of 11)	1353	M1.3_IPxinput_peak_916bdt	chr5	1231869	1231869	+	49.7638	974661	1231869	644	50.8774	1.92685	49.7638	CNAG_01091_exon
CNAG_01087	CKF44_01087T0	promoter-TSS (CKF44_01087T0)	-757	M1.3_IPxinput_peak_916beh	chr5	1239042	1239042	+	49.7638	974661	1239042	644	50.8774	1.92685	49.7638	CNAG_01087_promoter-TSS
CNAG_07441	CKF44_07441T0	exon (CKF44_01069T0, exon 13 of 15)	1810	M1.3_IPxinput_peak_916bhy	chr5	1286471	1286471	+	49.7638	974661	1286471	644	50.8774	1.92685	49.7638	CNAG_07441_exon
CNAG_07443	CKF44_07443T0	exon (CKF44_07443T0, exon 4 of 9)	1450	M1.3_IPxinput_peak_916bii	chr5	1291565	1291565	+	49.7638	974661	1291565	644	50.8774	1.92685	49.7638	CNAG_07443_exon
[truncated: 3,564 more rows]

## Sheet: 3. RNA-Seq
Data Set S1. Pdr802 ChIP-Seq, RNA-Seq, and Dual-Threshold Optimization (DTO) data.
Sheet 3: RNA-Seq data.
Log2 fold-change values for pdr802 compared to WT.
Genes	Base Mean	Log2FoldChange	LfcSE	Stat	p value	p adjusted (q)	Weight
CNAG_00001	0	NA	NA	NA	NA	NA	NA
CNAG_00002	149.315	0.328111	0.465505	0.704849	0.480904	0.985248	0.583326
CNAG_00003	164.625	0.167779	0.260624	0.643761	0.51973	1	0.583326
CNAG_00004	382.409	-0.262707	0.177381	-1.48103	0.138597	0.460584	0.595901
CNAG_00005	104.603	-2.61005	0.796716	-3.27601	0.00105284	0.0301593	0.573075
CNAG_00006	1564.73	0.0423204	0.157964	0.267911	0.788768	0.65177	1.83912
CNAG_00007	635.616	0.0766622	0.0963017	0.796063	0.425995	0.529134	1.44161
CNAG_00008	1145.69	-0.563663	0.245103	-2.2997	0.0214651	0.089948	1.55232
CNAG_00009	297.311	-0.483511	0.28177	-1.71598	0.0861658	0.285603	0.834849
CNAG_00010	891.201	-0.31881	0.225861	-1.41154	0.158087	0.294683	1.44161
CNAG_00011	1038.47	0.184558	0.172513	1.06982	0.284698	0.364397	1.82826
CNAG_00012	663.155	0.09488	0.130258	0.728401	0.466368	0.650293	1.09399
CNAG_00013	360.487	-0.150247	0.153046	-0.981713	0.326241	0.590546	0.904442
CNAG_00014	162.441	0.194704	0.172585	1.12816	0.259253	0.656064	0.597545
CNAG_00015	198.761	0.789248	0.463154	1.70407	0.0883676	0.353606	0.597545
CNAG_00016	416.796	0.231833	0.251652	0.921243	0.356924	0.651191	0.834849
CNAG_00017	115.544	-0.208956	0.224603	-0.930337	0.352197	0.797026	0.589116
CNAG_00018	927.067	-1.04911	0.374787	-2.79923	0.00512251	0.0499172	1.1174
CNAG_00019	724.914	0.307866	0.223716	1.37614	0.168778	0.347925	1.17569
CNAG_00020	1716.64	-1.00113	0.433618	-2.30878	0.020956	0.0809983	1.83912
CNAG_00021	327.613	0.451673	0.254021	1.77809	0.0753886	0.263578	0.834849
CNAG_00022	334.856	-0.238952	0.109232	-2.18756	0.0287014	0.144448	0.881737
CNAG_00023	732.064	0.231002	0.337186	0.685089	0.493288	0.622367	1.24344
CNAG_00024	4865.92	0.0142474	0.118446	0.120286	0.904257	0.70489	1.83912
CNAG_00025	664.431	0.459704	0.168212	2.73289	0.00627815	0.0544476	1.17569
CNAG_00026	567.508	0.631112	0.242	2.6079	0.00911006	0.0664973	1.17569
CNAG_00027	283.469	-0.085113	0.161842	-0.525902	0.598956	1	0.589116
CNAG_00028	541.466	-0.138062	0.124689	-1.10725	0.268186	0.468077	1.1174
CNAG_00029	122.093	-0.292865	0.307389	-0.952748	0.340718	0.780565	0.589116
CNAG_00030	74.4206	0.0795575	0.225315	0.353094	0.724018	1	0.578259
CNAG_00031	471.308	-0.14378	0.129888	-1.10695	0.268317	0.542039	0.870628
CNAG_00032	79.9149	0.231631	0.25059	0.924343	0.355308	0.799726	0.589116
CNAG_00033	8.44118	0.419451	0.482642	0.869072	0.384808	0.904508	0.531
CNAG_00034	3078.34	0.35865	0.272002	1.31856	0.187316	0.284172	1.82826
CNAG_00035	177.745	-0.120574	0.16105	-0.748671	0.454055	0.954747	0.578259
CNAG_00036	220.247	0.0244102	0.130193	0.187493	0.851274	1	0.597545
CNAG_00038	790.782	0.204334	0.506627	0.403322	0.686711	0.755508	1.24344
CNAG_00039	659.966	-0.55653	0.278029	-2.00169	0.0453176	0.159323	1.17569
CNAG_00040	1260.74	-0.0168784	0.202629	-0.0832969	0.933616	0.72153	1.82826
CNAG_00043	449.119	-0.0441829	0.188982	-0.233794	0.815145	1	0.595901
CNAG_00044	487.981	0.0376816	0.145864	0.258333	0.79615	1	0.881737
CNAG_00045	446.498	-0.0194449	0.135604	-0.143395	0.885978	1	0.595901
CNAG_00046	870.857	0.155781	0.185756	0.838633	0.401675	0.51262	1.44161
CNAG_00047	1193.4	0.43228	0.380336	1.13657	0.255717	0.330198	1.94775
CNAG_00048	120.105	-0.0925792	0.18074	-0.512225	0.608494	1	0.56437
CNAG_00049	114.309	0.0384821	0.156442	0.245983	0.805695	1	0.56437
CNAG_00050	146.782	0.316302	0.311035	1.01693	0.309185	0.728068	0.597545
CNAG_00051	1858.81	-0.444177	0.205604	-2.16035	0.0307456	0.0974599	1.94775
CNAG_00052	829.3	1.05002	1.26718	0.828627	0.407316	0.602875	1.09399
CNAG_00053	93.5338	0.364558	0.36272	1.00507	0.314865	0.753097	0.573075
CNAG_00054	680.536	0.513118	0.300997	1.70473	0.0882454	0.24323	1.1174
CNAG_00055	837.969	0.102267	0.0948281	1.07845	0.280835	0.452849	1.24344
CNAG_00056	305.885	-0.0159931	0.121787	-0.13132	0.895522	1	0.870628
CNAG_00057	1548.09	0.833997	0.358331	2.32745	0.0199412	0.0792449	1.83912
CNAG_00058	914.835	0.1458	0.113382	1.28592	0.19847	0.39982	1.09399
CNAG_00059	185.726	-0.307718	0.41095	-0.748798	0.453979	0.954741	0.578259
CNAG_00060	369.383	0.580953	0.210825	2.75562	0.00585811	0.0753657	0.595901
CNAG_00061	2835.24	0.32386	0.214252	1.51158	0.13064	0.22699	1.82826
CNAG_00062	790.09	0.16862	0.137909	1.2227	0.221444	0.394911	1.24344
CNAG_00063	142.527	-0.516831	0.245129	-2.1084	0.0349962	0.205294	0.583326
CNAG_00064	667.906	0.0537679	0.443424	0.121256	0.903488	0.906302	1.24344
CNAG_00065	1908.52	0.399916	0.225916	1.7702	0.0766943	0.181036	1.55232
CNAG_00066	3002.3	-0.727159	0.290646	-2.50187	0.0123539	0.0672264	1.55232
CNAG_00067	769.765	0.168388	0.305147	0.551824	0.581069	0.730487	1.1174
CNAG_00068	1067.96	-1.23705	0.446646	-2.76964	0.0056118	0.0432857	1.57307
CNAG_00069	25.5627	-0.71337	0.521672	-1.36747	0.171478	0.537528	0.56437
CNAG_00070	1051.94	-0.37471	0.321565	-1.16527	0.243911	0.363443	1.57307
CNAG_00072	1520.3	0.178608	0.0861342	2.0736	0.0381168	0.124398	1.55232
CNAG_00073	1133.93	-0.521693	0.206702	-2.52389	0.0116065	0.0590853	1.83912
CNAG_00074	1675.45	0.135237	0.18512	0.730538	0.465061	0.467547	1.94775
CNAG_00075	462.206	0.334926	0.281592	1.1894	0.234282	0.514735	0.834849
CNAG_00076	272.249	0.300678	0.181061	1.66065	0.0967844	0.379151	0.583326
CNAG_00077	2072.54	1.04332	0.405821	2.57089	0.0101438	0.0603194	1.55232
CNAG_00078	211.935	-0.403879	0.248025	-1.62838	0.103445	0.388751	0.597545
CNAG_00079	412.395	-0.124641	0.205631	-0.606139	0.544423	0.817028	0.870628
CNAG_00080	68.213	-0.0250705	0.229873	-0.109062	0.913153	1	0.578259
CNAG_00081	890.832	-0.363214	0.164017	-2.21448	0.0267955	0.124364	1.09399
CNAG_00082	418.212	0.08524	0.146239	0.582882	0.559973	0.856188	0.834849
CNAG_00083	424.042	-0.00160135	0.130689	-0.0122532	0.990224	1	0.904442
CNAG_00084	513.879	0.388905	0.183497	2.11941	0.0340561	0.159467	0.881737
CNAG_00085	255.289	0.479542	0.346492	1.38399	0.166361	0.519453	0.583326
CNAG_00086	226.472	0.821014	0.251652	3.2625	0.00110435	0.0305563	0.589116
CNAG_00087	376.606	-0.0646366	0.120864	-0.534789	0.592796	0.842341	0.904442
CNAG_00088	1572.57	0.274619	0.2876	0.954865	0.339646	0.389894	1.94775
CNAG_00089	234.355	0.132034	0.197357	0.669012	0.503488	0.773714	0.881737
CNAG_00090	399.992	-0.000608256	0.176576	-0.00344473	0.997252	1	0.881737
CNAG_00091	5246.93	0.170946	0.280044	0.610426	0.54158	0.580573	1.55232
CNAG_00092	1346.45	-0.14914	0.163485	-0.91225	0.361637	0.419494	1.83912
CNAG_00093	1239.21	0.176708	0.218352	0.809282	0.418353	0.498235	1.57307
CNAG_00094	70.4943	0.592905	0.307925	1.92548	0.054169	0.270441	0.578259
CNAG_00095	294.314	0.741429	1.14704	0.646384	0.518031	1	0.597545
CNAG_00096	133.382	0.124409	0.15373	0.809271	0.418359	0.892134	0.589116
CNAG_00097	774.97	0.0246206	0.183442	0.134215	0.893233	0.964817	1.1174
CNAG_00098	316.751	0.0722792	0.214285	0.337304	0.735887	1	0.595901
CNAG_00099	295.772	-0.266127	0.41561	-0.640328	0.52196	1	0.578259
CNAG_00100	2391.63	-0.505997	0.248607	-2.03533	0.0418179	0.119818	1.83912
CNAG_00101	465.769	-0.281453	0.182435	-1.54276	0.122889	0.34453	0.870628
CNAG_00104	2373.08	0.412653	0.197252	2.09201	0.0364377	0.12087	1.57307
CNAG_00105	171.593	0.225469	0.230454	0.97837	0.327891	0.764664	0.583326
CNAG_00106	417.09	0.416265	0.193196	2.15463	0.0311912	0.152514	0.870628
CNAG_00107	217.455	0.79184	0.37351	2.12	0.0340062	0.159323	0.881737
CNAG_00108	611.382	0.195716	0.148586	1.31718	0.187777	0.381816	1.1174
CNAG_00109	589.13	0.679593	0.254028	2.67527	0.00746688	0.0610833	1.09399
CNAG_00110	58.2554	-0.303831	0.774022	-0.392535	0.694663	1	0.573075
CNAG_00111	748.135	-0.170888	0.13333	-1.28169	0.199952	0.372197	1.24344
CNAG_00115	1033.33	0.574553	0.137157	4.18902	2.80163e-05	0.00147817	1.55232
CNAG_00116	2986.98	0.477552	0.269223	1.77382	0.0760931	0.178844	1.57307
CNAG_00117	570.105	-0.232538	0.214506	-1.08406	0.278337	0.48537	1.09399
CNAG_00118	236.521	0.143315	0.199761	0.71743	0.473109	0.980375	0.578259
CNAG_00119	365.929	0.44253	0.21084	2.09889	0.0358267	0.205637	0.595901
CNAG_00120	310.748	-0.490158	0.294504	-1.66435	0.0960425	0.303515	0.834849
CNAG_00121	886.211	0.471134	0.276884	1.70156	0.0888381	0.244217	1.1174
CNAG_00122	202.38	-0.407566	0.743751	-0.547986	0.583701	1	0.578259
CNAG_00123	469.782	-1.14987	0.455969	-2.52181	0.0116752	0.0879823	0.881737
CNAG_00124	304.845	0.284632	0.208174	1.36728	0.171538	0.410071	0.904442
CNAG_00125	132.872	-0.348376	0.225663	-1.54379	0.122639	0.3417	0.881737
CNAG_00126	916.821	-0.315837	0.340682	-0.927071	0.35389	0.519033	1.24344
CNAG_00127	384.956	-0.38469	0.183904	-2.09179	0.036457	0.207933	0.595901
CNAG_00128	120.669	-3.05178	0.72948	-4.1835	2.87057e-05	0.00289099	0.589116
CNAG_00129	250.64	0.130239	0.13694	0.951066	0.341571	0.774117	0.597545
CNAG_00130	3803.9	-0.128986	0.144489	-0.892703	0.372016	0.412009	1.94775
CNAG_00131	93.2108	0.438499	0.29855	1.46876	0.141898	0.499768	0.531
CNAG_00132	520.574	-0.771082	0.278138	-2.7723	0.00556612	0.049457	1.24344
CNAG_00133	257.509	-0.59473	0.188454	-3.15583	0.0016004	0.0374398	0.578259
CNAG_00134	299.376	0.163291	0.235929	0.69212	0.488862	0.981973	0.595901
CNAG_00135	144.718	0.502062	0.407504	1.23204	0.217933	0.604067	0.583326
CNAG_00136	2325.47	-0.0134403	0.142107	-0.0945785	0.92465	0.789071	1.57307
CNAG_00137	2423.04	0.0158514	0.217596	0.0728479	0.941927	0.797563	1.57307
CNAG_00138	858.519	-0.0639196	0.11874	-0.538314	0.590361	0.746012	1.09399
CNAG_00139	3911.65	0.360313	0.34082	1.05719	0.290423	0.403574	1.57307
CNAG_00140	1584.78	-1.18903	0.465543	-2.55408	0.0106469	0.0609302	1.57307
CNAG_00141	1020.53	0.653672	0.381066	1.71538	0.0862763	0.194707	1.55232
CNAG_00142	318.051	0.729459	0.263415	2.76924	0.00561878	0.0743575	0.595901
CNAG_00143	737.898	0.391258	0.185039	2.11447	0.0344755	0.137199	1.17569
CNAG_00144	319.26	-0.235129	0.17574	-1.33794	0.180917	0.537384	0.595901
CNAG_00145	114.778	-0.186699	0.223497	-0.835351	0.40352	0.896418	0.56437
CNAG_00146	681.801	-0.179889	0.134264	-1.33982	0.180305	0.372953	1.1174
CNAG_00147	5714.29	-0.0848017	0.112115	-0.756379	0.449422	0.519969	1.57307
CNAG_00148	1989.12	-0.770717	0.30724	-2.50852	0.0121237	0.0605658	1.82826
CNAG_00149	749.457	-0.126165	0.424434	-0.297256	0.766271	0.839065	1.17569
CNAG_00150	1964.16	-0.775687	0.331247	-2.34172	0.0191953	0.0781232	1.83912
CNAG_00151	514.568	-0.23664	0.221954	-1.06617	0.286348	0.575199	0.834849
CNAG_00152	375.251	-0.774754	0.324035	-2.39096	0.0168046	0.11166	0.834849
CNAG_00153	171.013	0.307094	0.134132	2.2895	0.0220502	0.155023	0.597545
CNAG_00154	554.915	0.0416586	0.138636	0.300488	0.763805	0.809322	1.24344
CNAG_00155	8.1701	-5.72504	2.12911	-2.68893	0.00716818	0.0853712	0.573075
CNAG_00156	1426.64	-0.490057	0.227249	-2.15648	0.0310465	0.111136	1.55232
CNAG_00157	1209.69	-0.316599	0.326209	-0.970541	0.331777	0.399821	1.82826
CNAG_00158	290.915	0.507337	0.465604	1.08963	0.275876	0.681023	0.597545
CNAG_00159	134.002	0.414538	0.200381	2.06875	0.0385691	0.217942	0.578259
CNAG_00160	172.955	-0.4068	0.176563	-2.30399	0.0212233	0.154102	0.583326
CNAG_00161	227.727	0.176532	0.516531	0.341764	0.732528	0.990282	0.881737
CNAG_00162	7955.29	0.545902	0.439823	1.24119	0.214537	0.295461	1.94775
CNAG_00163	520.601	-0.464469	0.157517	-2.9487	0.00319111	0.0332257	1.44161
CNAG_00164	1058.3	0.490338	0.299228	1.63867	0.101281	0.213868	1.57307
CNAG_00165	16034.1	0.238418	0.238173	1.00103	0.316812	0.428576	1.55232
CNAG_00166	239.572	0.484955	0.327339	1.48151	0.138472	0.465924	0.583326
CNAG_00167	429.134	-0.419758	0.204739	-2.05021	0.0403438	0.219825	0.595901
CNAG_00171	164.604	0.178611	0.27573	0.647776	0.51713	1	0.589116
CNAG_00172	107.906	-1.45301	0.833696	-1.74285	0.0813593	0.340844	0.589116
CNAG_00173	283.802	-0.704808	0.261084	-2.69954	0.00694348	0.0826135	0.589116
CNAG_00174	962.425	-0.754221	0.36024	-2.09366	0.0362902	0.126225	1.44161
CNAG_00175	679.973	-0.62271	0.31259	-1.9921	0.0463601	0.155824	1.24344
CNAG_00176	1442.84	0.487234	0.161675	3.01366	0.00258119	0.0283574	1.57307
CNAG_00177	91.9629	-0.0586759	0.500705	-0.117186	0.906712	1	0.578259
CNAG_00178	655.401	-0.254601	0.202396	-1.25794	0.208415	0.381327	1.24344
CNAG_00179	60.8264	0.747067	0.449906	1.6605	0.0968147	0.383305	0.573075
CNAG_00180	167.513	0.317936	0.411336	0.772935	0.439561	0.913152	0.597545
CNAG_00181	442.55	-0.183115	0.296202	-0.61821	0.536437	0.810808	0.870628
CNAG_00182	478.849	-0.14427	0.267296	-0.539738	0.589378	0.862071	0.870628
CNAG_00183	459.038	0.10333	0.110131	0.938243	0.34812	0.621276	0.881737
CNAG_00184	707.227	-0.132575	0.121565	-1.09057	0.275461	0.46264	1.17569
CNAG_00185	949.659	0.144867	0.281966	0.513775	0.60741	0.701904	1.24344
CNAG_00186	76.8002	-0.112312	0.298474	-0.376287	0.706704	1	0.531
CNAG_00187	367.531	0.116505	0.178352	0.653227	0.51361	1	0.595901
CNAG_00188	365.152	0.0691217	0.159905	0.432266	0.665548	1	0.595901
CNAG_00189	538.456	0.156119	0.250664	0.622821	0.533402	0.65177	1.24344
CNAG_00190	1275.39	0.215348	0.218924	0.983667	0.325279	0.394681	1.82826
CNAG_00191	170.558	0.151211	0.194386	0.777889	0.436635	0.707123	0.881737
CNAG_00192	280.059	0.558358	0.224358	2.48869	0.0128214	0.116147	0.597545
CNAG_00193	1577.52	-0.374169	0.21727	-1.72214	0.0850434	0.174914	1.83912
CNAG_00194	801.639	0.677252	0.200563	3.37676	0.000733463	0.0159548	1.1174
CNAG_00195	498.292	0.389028	0.205653	1.89168	0.0585342	0.219177	0.870628
CNAG_00229	120.767	-0.434577	0.274326	-1.58417	0.113156	0.424254	0.56437
CNAG_00231	122.551	0.671849	0.39224	1.71285	0.0867397	0.352872	0.589116
CNAG_00232	2631.55	0.670601	0.280043	2.39464	0.0166369	0.0729614	1.83912
CNAG_00233	770.128	0.467684	0.233209	2.00543	0.0449171	0.158609	1.17569
CNAG_00234	225.362	0.0381057	0.117767	0.323569	0.746264	1	0.881737
CNAG_00235	397.855	-0.90346	0.309998	-2.91441	0.00356361	0.0467793	0.881737
CNAG_00236	82.8519	0.568073	0.270554	2.09967	0.0357582	0.209894	0.573075
CNAG_00237	800.201	0.21145	0.218817	0.966332	0.333878	0.518471	1.17569
CNAG_00238	1709.29	-0.0880923	0.0763055	-1.15447	0.248308	0.368009	1.57307
CNAG_00239	893.76	-1.20203	0.466092	-2.57895	0.00991013	0.0722456	1.1174
CNAG_00240	461.291	-0.9416	0.3759	-2.50492	0.0122479	0.089948	0.881737
CNAG_00241	361.261	0.0503461	0.190371	0.264463	0.791423	1	0.881737
CNAG_00242	46.2886	-0.869695	0.268782	-3.23568	0.00121352	0.0320979	0.589116
CNAG_00243	275.039	-0.123063	0.215712	-0.570498	0.56834	1	0.583326
CNAG_00246	814.296	-0.702184	0.292021	-2.40457	0.0161917	0.0870009	1.24344
CNAG_00247	1583.77	0.118221	0.208454	0.567132	0.570625	0.545909	1.82826
CNAG_00248	247.072	-0.227909	0.227856	-1.00023	0.3172	0.74799	0.583326
CNAG_00249	600.913	-0.279632	0.211745	-1.32061	0.186631	0.36893	1.17569
CNAG_00250	479.273	-2.69233	1.09602	-2.45646	0.0140314	0.097565	0.881737
CNAG_00251	86.314	-0.25028	0.450412	-0.555668	0.578438	1	0.56437
CNAG_00252	252.472	0.132006	0.117669	1.12183	0.261933	0.666349	0.589116
CNAG_00253	540.4	-0.576182	0.195474	-2.94762	0.00320236	0.0380977	1.1174
CNAG_00254	274.038	0.00113728	0.245738	0.00462803	0.996307	1	0.578259
CNAG_00255	525.965	-0.399271	0.414009	-0.964402	0.334844	0.502123	1.24344
CNAG_00256	1095.36	0.262156	0.210866	1.24324	0.213781	0.30721	1.82826
CNAG_00257	703.48	-0.127517	0.155707	-0.818956	0.412812	0.606759	1.09399
CNAG_00258	438.952	-0.630386	0.238004	-2.64863	0.00808178	0.0749669	0.834849
CNAG_00259	221.834	1.33824	0.449854	2.97483	0.00293151	0.0528873	0.583326
CNAG_00260	426.008	0.33442	0.219343	1.52464	0.127349	0.348583	0.881737
CNAG_00261	11626.8	0.093769	0.322771	0.290512	0.771424	0.644886	1.83912
CNAG_00262	98.3874	-0.712691	0.837535	-0.850939	0.394803	0.919321	0.531
CNAG_00263	380.814	-0.0563014	0.270168	-0.208394	0.834922	1	0.870628
CNAG_00264	4080.63	-0.0143421	0.24947	-0.0574905	0.954154	0.703248	1.94775
CNAG_00265	322.649	0.83923	0.34634	2.42314	0.015387	0.105851	0.834849
CNAG_00266	154.476	0.371776	0.36506	1.0184	0.308489	0.732985	0.589116
CNAG_00267	241.331	0.240481	0.328744	0.731515	0.464464	0.734363	0.881737
CNAG_00268	494.112	0.676177	0.214111	3.15808	0.00158814	0.0298279	0.881737
CNAG_00269	58.5149	1.47367	0.853724	1.72617	NA	NA	NA
CNAG_00270	975.242	0.515262	0.473453	1.08831	0.27646	0.463577	1.17569
CNAG_00271	307.507	0.167795	0.15581	1.07692	0.281518	0.556519	0.870628
CNAG_00272	972.762	-0.11005	0.122396	-0.899129	0.368584	0.54741	1.17569
CNAG_00273	169.978	-0.0500883	0.218425	-0.229316	0.818623	1	0.597545
CNAG_00274	416.516	0.0118745	0.135369	0.0877191	0.9301	1	0.904442
CNAG_00275	471.409	0.43375	0.417679	1.03848	0.299048	0.575658	0.870628
CNAG_00276	354.839	0.0163528	0.242536	0.0674241	0.946244	1	0.870628
CNAG_00277	287.747	0.194528	0.424861	0.457861	0.647052	1	0.589116
CNAG_00278	261.285	-0.0139349	0.196715	-0.0708378	0.943527	1	0.583326
[truncated: 7,456 more rows]

## Sheet: 4. DTO, filtered data
Data Set S1. Pdr802 ChIP-Seq, RNA-Seq, and Dual-Threshold Optimization (DTO) data.
[truncated: 388 more rows]

[truncated: 3 more sheets: 5. DTO, primary data, 6. Pdr802-mCherry data, 7. All peaks, WT control data]
