# Supplementary material for: The Transcription Factor Pdr802 Regulates Titan Cell Formation and Pathogenicity of Cryptococcus neoformans
Source: mBio. 2021 Mar 9;12(2):e03457-20. doi: 10.1128/mBio.03457-20 (PMC8092302; doi:10.1128/mBio.03457-20)
Supplement: DATA SET S2 [file mBio.03457-20-sd002.xlsx]

## Sheet: 1. Titan cell, repressed
Data Set S2. Pdr802 target analysis and primers used in this study.
Sheet 1: Pdr802 regulated genes that are down-regulated during Titan cell formation in vitro (46).
Listed are genes identified by DTO as Pdr802 targets (this work) and also as down-regulated during Titan cell formation (46). Annotations are from FungiDB.
ChIP-Seq, fold-change for mCherry-Pdr802 compared to WT.
neg Log10 qValue, q values for the ChIP-Seq data.
RNA-Seq, log2 fold-change for pdr802 compared to WT.
p adjusted (q), q values for RNA-Seq data.
ABS RNA-Seq, absolute log2 fold-change for pdr802 compared to WT.
CNAG	Gene Name	ChIP-Seq	neg Log10 qValue	RNA-Seq	p adjusted (q)	ABS RNA-Seq	Product Description
CNAG_01993		2.78771	157.16	-1.67256	2.99654e-06	1.67256	Hypothetical Protein
CNAG_06341		1.58629	21.8758	2.74335	7.18238e-06	2.74335	Hypothetical Protein
CNAG_00903		2.04336	61.3122	-0.958569	0.000231302	0.958569	Hypothetical Protein
CNAG_01040		2.51022	131.026	-2.57791	0.000274326	2.57791	Carboxypeptidase D
CNAG_01806		1.5833	21.6739	-6.83702	0.00169873	6.83702	Hypothetical Protein
CNAG_03724		1.39809	10.805	1.46402	0.00214327	1.46402	Ribosomal Rna Methyltransferase Nop2
CNAG_05515		4.93513	573.428	0.915114	0.00609853	0.915114	Hypothetical Protein
CNAG_00503		1.24872	4.5515	-0.869085	0.00821071	0.869085	Hypothetical Protein
CNAG_07491		2.6707	139.317	0.954001	0.0111127	0.954001	Glutaredoxin
CNAG_01562	BLP4	1.65201	26.5187	1.09773	0.0220333	1.09773	Pr4/Barwin Domain Protein
CNAG_01552		2.58108	126.745	1.01889	0.025559	1.01889	Blocked Early In Transport 1
CNAG_01136		2.18675	76.9075	0.38469	0.0324102	0.38469	Hypothetical Protein
CNAG_01093		2.2704	86.669	-1.3744	0.0371892	1.3744	Hypothetical Protein
CNAG_06758		2.51726	118.657	0.889503	0.0430088	0.889503	Efflux Protein
CNAG_01070		2.13895	71.5443	-0.613118	0.0538804	0.613118	Class Ii Aldolase/Adducin Family Protein
CNAG_00791	HLH1	1.70877	30.8257	-1.09436	0.0568166	1.09436	Hypothetical Protein
CNAG_01101		2.1509	72.87	-0.872142	0.0606919	0.872142	Hypothetical Protein
CNAG_00898		2.00452	57.35	-2.47402	0.0609302	2.47402	Multidrug Efflux Pump
CNAG_05835	LIV3	1.51841	18.0824	-0.843394	0.0619037	0.843394	Wor1/Pac2 Family Transcription Factor
CNAG_06347	BLP2	1.56538	20.4796	1.73641	0.0653301	1.73641	Pr4/Barwin Domain Protein
CNAG_05785	STB4	3.32793	243.969	-1.70552	0.0690723	1.70552	Putative Transcription Factor
CNAG_01207		2.2226	81.0331	-0.882798	0.0707565	0.882798	Hypothetical Protein
CNAG_01983	RCV1	1.89399	46.6823	-0.766341	0.0718339	0.766341	Protein Required For Cytokinesis And Virulence 1
CNAG_05003		1.43692	12.8092	-0.872415	0.0978944	0.872415	Hypothetical Protein
CNAG_04756		2.66772	138.892	-0.601776	0.111136	0.601776	Hypothetical Protein
CNAG_00720		1.69682	29.8968	-0.754018	0.123517	0.754018	Dna Repair Protein Rad51
CNAG_00701	CAS31	1.34689	8.77215	0.94867	0.129347	0.94867	Protein Involved In Gxm O-Acetylation
CNAG_01916		2.18376	76.5678	-0.590863	0.133904	0.590863	Dna Mismatch Repair Protein Msh6
CNAG_01236		2.22559	81.381	0.734389	0.143085	0.734389	Rrna-Processing Protein Ebp2
CNAG_00896	FZC34	2.21961	80.6862	-0.824145	0.150143	0.824145	Transcription Factor
CNAG_01735		1.62513	24.5735	0.672102	0.151756	0.672102	Hypothetical Protein

## Sheet: 2. Titan cell, induced
Data Set S2. Pdr802 target analysis and primers used in this study.
Sheet 2: Pdr802 regulated genes that are up-regulated during Titan cell formation in vitro (46).
Listed are genes identified by DTO as Pdr802 targets (this work) and also as up-regulated during Titan cell formation (46). Annotations are from FungiDB.
ChIP-Seq, fold-change for mCherry-Pdr802 compared to WT.
neg Log10 qValue, q values for the ChIP-Seq data.
RNA-Seq, log2 fold-change for pdr802 compared to WT.
p adjusted (q), q values for RNA-Seq data.
ABS RNA-Seq, absolute log2 fold-change for pdr802 compared to WT.
CNAG	Gene Name	ChIP-Seq	neg Log10 qValue	RNA-Seq	p adjusted (q)	ABS RNA-Seq	Product Description
CNAG_02877	FZC51	1.7506	34.1685	-0.689536	0.00405037	0.689536	Hypothetical Protein
CNAG_05742	STP1	2.00452	57.35	0.58162	0.0110187	0.58162	Putative Site-2 Protease
CNAG_07445		2.01348	58.254	0.346503	0.0129239	0.346503	Transketolase
CNAG_06190		2.2943	89.5421	0.42113	0.0141112	0.42113	N-Acetylglucosamine-6-Phosphate Deacetylase
CNAG_05750	ATP1	1.52356	17.8092	0.424604	0.018046	0.424604	Atp Synthase Subunit Alpha, Mitochondrial
CNAG_05940	ZFC3	2.22857	81.7293	0.683938	0.0210309	0.683938	Hypothetical Protein
CNAG_02568		1.35925	8.95254	-0.682161	0.0230028	0.682161	Uba/Ts-N Domain-Containing Protein
CNAG_01153		2.6707	139.317	0.780454	0.0232815	0.780454	Small Subunit Ribosomal Protein S13E
CNAG_00655		2.0105	57.952	0.527607	0.0242384	0.527607	Large Subunit Acidic Ribosomal Protein P1
CNAG_00702		1.35673	9.30022	0.58598	0.0353168	0.58598	Hypothetical Protein
CNAG_01837		1.83424	41.2778	-0.455865	0.0516022	0.455865	Vacuolar Protein Sorting-Associated Protein Vps35
CNAG_01239	CDA3	2.62875	142.839	1.08448	0.05391	1.08448	Chitin Deacetylase
CNAG_05387		1.83126	41.0147	1.24572	0.0568166	1.24572	Galactose Transporter
CNAG_01155	GUT1	2.95749	182.355	0.616717	0.0781232	0.616717	Glycerol Kinase
CNAG_01137		2.21663	80.3396	0.432007	0.0789354	0.432007	Aconitate Hydratase, Mitochondrial
CNAG_02165		1.49966	16.3577	-0.727191	0.0817978	0.727191	Cytoplasmic Protein
CNAG_01164		2.41678	104.827	0.414801	0.0833891	0.414801	Glutamine-Fructose-6-Phosphate Transaminase (Isomerizing)
CNAG_03554		1.4907	15.8277	-0.277886	0.0858597	0.277886	Coatomer Protein Complex, Subunit Alpha (Xenin)
CNAG_00337		3.92241	355.396	0.314603	0.0900437	0.314603	Hypothetical Protein
CNAG_01257		1.49667	16.1802	0.39926	0.0952672	0.39926	Aldo-Keto Reductase
CNAG_00626		1.66098	27.1809	0.478827	0.0969648	0.478827	Hypothetical Protein
CNAG_00977		2.62589	132.98	-0.456001	0.101419	0.456001	Vhs Domain-Containing Protein
CNAG_03916		1.39809	10.805	0.302896	0.108368	0.302896	Glucose-6-Phosphate Isomerase
CNAG_01412		2.38989	101.392	-0.396192	0.130973	0.396192	Phosphatidate Phosphatase Lpin
CNAG_01264		1.35925	8.95254	0.368257	0.134934	0.368257	Homoisocitrate Dehydrogenase
CNAG_00919		2.03141	60.0804	0.710236	0.140029	0.710236	Carboxypeptidase D
CNAG_00686		1.59824	22.6916	0.467314	0.146547	0.467314	Hypothetical Protein
CNAG_00417		1.4668	14.4515	0.349575	0.14666	0.349575	Elongation Factor 1-Gamma
CNAG_05847	TRR1	1.61915	24.1499	-0.336323	0.148631	0.336323	Thioredoxin Reductase
CNAG_06259		1.35029	8.54685	-0.615093	0.151414	0.615093	Mfs Transporter, Sp Family, General Alpha Glucoside:H Symporter

## Sheet: 3. Cna1, dephosphorylated
Data Set S2. Pdr802 target analysis and primers used in this study.
Sheet 3: Targets regulated by Pdr802 that are also dephosphorylated by calcineurin (Cna1) (61).
Listed are genes identified by DTO as Pdr802 targets (this work) and also as dephosphorylated by Cna1. Annotations are from FungiDB.
ChIP-Seq, fold-change for mCherry-Pdr802 compared to WT.
neg Log10 qValue, q values for the ChIP-Seq data.
RNA-Seq, log2 fold-change for pdr802 compared to WT.
p adjusted (q), q values for RNA-Seq data.
ABS RNA-Seq, absolute log2 fold-change for pdr802 compared to WT.
CNAG	Gene Name	ChIP-Seq	neg Log10 qValue	RNA-Seq	p adjusted (q)	ABS RNA-Seq	Product Description
CNAG_01744	HAD1	2.25845	85.2462	0.47192	0.139419	0.47192	Phosphatase
CNAG_01428		2.16883	74.8774	0.573825	0.0263376	0.573825	Translation Initiation Factor 5A
CNAG_00156	CRZ1/SP1	1.43991	12.9694	-0.490057	0.111136	0.490057	Putative Zinc Finger Transcription Factor
CNAG_00194		1.38485	10.6904	0.677252	0.0159548	0.677252	Hypothetical Protein
CNAG_02568		1.35925	8.95254	-0.682161	0.0230028	0.682161	Uba/Ts-N Domain-Containing Protein
CNAG_07517		1.32042	7.25589	-0.663248	0.031818	0.663248	Hypothetical Protein

## Sheet: 4. Cna1, DE
Data Set S2. Pdr802 target analysis and primers used in this study.
Sheet 4: The intersection of Pdr802 targets and genes that are Crz1-independent calcineurin targets under conditions thermal stress (55).
Listed are genes identified by DTO as Pdr802 targets (this work) that are also Crz1-independent targets of calcineurin (55). Annotations are from FungiDB.
ChIP-Seq, fold-change for mCherry-Pdr802 compared to WT.
neg Log10 qValue, q values for the ChIP-Seq data.
RNA-Seq, log2 fold-change for pdr802 compared to WT.
p adjusted (q), q values for RNA-Seq data.
ABS RNA-Seq, absolute log2 fold-change for pdr802 compared to WT.
CNAG	Gene Name	ChIP-Seq	neg Log10 qValue	RNA-Seq	p adjusted (q)	ABS RNA-Seq	Product Description
CNAG_01993		2.78771	157.16	-1.67256	2.99654e-06	1.67256	Hypothetical Protein
CNAG_06568	SKS1	3.31896	242.406	1.8151	2.60103e-05	1.8151	Ran Protein Kinase
CNAG_04981	CAT1	1.47277	14.7903	-1.60499	0.000248299	1.60499	Catalase 1
CNAG_06567		3.86001	367.111	1.02944	0.00405037	1.02944	Hypothetical Protein
CNAG_05515		4.93513	573.428	0.915114	0.00609853	0.915114	Hypothetical Protein
CNAG_07445		2.01348	58.254	0.346503	0.0129239	0.346503	Transketolase
CNAG_01148	FPR3	2.43769	107.53	1.1131	0.0136057	1.1131	Fk506-Binding Protein 4
CNAG_03856		1.64604	26.0812	0.730838	0.0138068	0.730838	Hypothetical Protein
CNAG_00194		1.38485	10.6904	0.677252	0.0159548	0.677252	Hypothetical Protein
CNAG_01864		2.78794	178.603	0.373539	0.0211783	0.373539	Hypothetical Protein
CNAG_01562	BLP4	1.65201	26.5187	1.09773	0.0220333	1.09773	Pr4/Barwin Domain Protein
CNAG_06396		1.56538	20.4796	0.908474	0.0251641	0.908474	Hypothetical Protein
CNAG_01411		2.08518	65.7061	-1.31702	0.0353964	1.31702	Hypothetical Protein
CNAG_00791	HLH1	1.70877	30.8257	-1.09436	0.0568166	1.09436	Hypothetical Protein
CNAG_05387		1.83126	41.0147	1.24572	0.0568166	1.24572	Galactose Transporter
CNAG_01442		1.88503	45.855	0.3058	0.0739793	0.3058	Cysteine Desulfurase Iscs
CNAG_01565		1.40705	11.2545	-0.992527	0.0886945	0.992527	Biotin-[Acetyl-Coa-Carboxylase] Ligase
CNAG_07641		3.32195	242.927	0.963551	0.0955637	0.963551	Monosaccharide Transporter
CNAG_06081		1.29629	6.35337	0.473593	0.0965139	0.473593	Glucose Oxidase
CNAG_06493		1.82528	40.4902	-0.813164	0.0974599	0.813164	Hypothetical Protein
CNAG_01879		1.80437	38.6752	-0.574719	0.0992258	0.574719	Cathepsin A (Carboxypeptidase C)
CNAG_01264		1.35925	8.95254	0.368257	0.134934	0.368257	Homoisocitrate Dehydrogenase
CNAG_00919		2.03141	60.0804	0.710236	0.140029	0.710236	Carboxypeptidase D
CNAG_00465		1.40583	11.5673	-0.87009	0.143085	0.87009	Hypothetical Protein
CNAG_01735		1.62513	24.5735	0.672102	0.151756	0.672102	Hypothetical Protein
CNAG_01052		2.32417	93.1836	0.621529	0.154247	0.621529	Hypothetical Protein

## Sheet: 5. Primers
Data Set S2. Pdr802 target analysis and primers used in this study.
Sheet 5: Primers used in this study.
	Name	Purpose	Sequence1
JR01	PDR802 F	Amplify PDR802 for complementation	tactgagagtgcaccatatgAGACATCAGTACGCCCCC
JR02	PDR802 R	Amplify PDR802 for complementation	gcagcctgAAACCAAGGGTTAGCTGC
JR03	G418 F	Amplify marker for complementation	ccttggtttCAGGCTGCGAGGATGTGAG
JR04	G418 R	Amplify marker for complementation	cccgggtaccgagctcCTCAGAAGAACTCGTCAAGAAGG
JR05	G418 RS	Amplify marker for complementation (Fusion PCR for split-marker)	GGAGAGGCTATTCGGCTATGAC
JR06	G418 R	Amplify marker for complementation (Fusion PCR for split-marker)	ggatgtctcgaattgtgcttGTTGTAAAACGACGGCCAGTG
JR07	PDR802 POST F	Amplify PDR802 for complementation (Fusion PCR for split-marker)	cactggccgtcgttttacaacAAGCACAATTCGAGACATCC
JR08	PDR802 POST R	Amplify PDR802 amplification for complementation (Fusion PCR for split-marker)	AAGGGTTTGATGTTTCGGTC
JR09	pPDR802 F	Amplify PDR802 promoter for NT-mCherry tagging	attgtactgagagtgcaccatatgAGACATCAGTACGCCCCC
JR10	pPDR802 R	Amplify PDR802 promoter for NT-mCherry tagging	ccatcacgtgCATAATTGGGACCGATAATAGGATTTTTG
JR11	mCherry F	Amplify mCherry for NT- tagging	cccaattatgCACGTGATGGTCTCCAAG
JR12	mCherry R	Amplify mCherry for NT- tagging	ccagaagcatCTTGTAGAGCTCGTCCATAC
JR13	PDR802 F	Amplify PDR802 for NT-mCherry tagging	gctctacaagATGCTTCTGGAAAGTGATTATTC
JR14	PDR802 R	Amplify PDR802 for NT-mCherry tagging	tcctcgcagcGGATGTCTCGAATTGTGC
JR15	NAT marker F	Amplify marker for NT-mCherry tagging	cgagacatccGCTGCGAGGATGTGAGCTG
JR16	NAT marker R	Amplify marker for NT-mCherry tagging	ctatgaccatgattacgccaagcttGGCTGCAGGAATTCGATATCAAG
JR17	NatRS	Amplify marker for NT-mCherry tagging (Fusion PCR for split-marker)	GGTACCGCACCAGTGTCC
JR18	Nat R	Amplify marker for NT-mCherry tagging (Fusion PCR for split-marker)	ttgtcgtagaggctggaggtgGGGCTGCAGGAATTCGATA
JR19	PDR802 POST F	Amplify PDR802 for NT-mCherry tagging (Fusion PCR for split-marker)	tatcgaattcctgcagcccCACCTCCAGCCTCTACGACAA
JR20	PDR802 POST R	Amplify PDR802 for NT-mCherry tagging (Fusion PCR for split-marker)	CCATAGTCCTGGCTTCATAGTGTG
JR21	PDR802 RT F	Amplify PDR802 for RT-PCR and RT-qPCR	GTCGGCAGTTCTCATCATC
JR22	PDR802 RT R	Amplify PDR802 for RT-PCR and RT-qPCR	TCATCCTCAGCATTCTTGG
JR23	ACT F	Amplify ACT1 for RT-PCR and RT-qPCR	CAAGCAGAACCGAGAGAAG
JR24	ACT R	Amplify ACT1 for RT-PCR and RT-qPCR	CGTCACCAGAGTCAAGAAC
JR25	PDR802 RT2 R	Amplify mCherry-PDR802 for RT-PCR and RT-qPCR	TGGATCGTTTTCTGGTAGGG
JR26	mCherry F	Amplify mCherry-PDR802 for RT-PCR and RT-qPCR	TCAAGCTCAAGGACGGTGGT
1Upper case, annealing region; lower case, overhang sites for fusion PCR; lower case italics, recombination sites for Gibson Assembly.
